# Supplementary material for: Global Patterns of Evolutionary Distinct and Globally Endangered Amphibians and Mammals
Source: PLoS One. 2013 May 15;8(5):e63582. doi: 10.1371/journal.pone.0063582 (PMC3655148; doi:10.1371/journal.pone.0063582)
Supplement: Table S1 — Sizes and overlap of ED and EDGE zones between the taxa. Units are km2 for the area of the zones. (CSV) [file pone.0063582.s001.csv]

	Amphibians		Mammals		Overlap		ED zone overlap		EDGE zone overlap
	ED zone area	EDGE zone area	ED zone area	EDGE zone area	ED zone area	EDGE zone area	% of Amphibian zone	% of Mammalian zones	% of Amphibian zone	% of Mammalian zones
25 X 25	4595625	4383750	16923750	9861250	185000	110000	4.03	1.09	2.51	1.12
50 X 50	4662500	4702500	16980000	9945000	177500	190000	3.81	1.05	4.04	1.91
75 X 75	4618125	4961250	17190000	10383750	196875	326250	4.26	1.15	6.58	3.14
100 X 100	4890000	5560000	17290000	10550000	160000	480000	3.27	0.93	8.63	4.55
125 X 125	4953125	6343750	17484375	11203125	171875	640625	3.47	0.98	10.10	5.72
150 X 150	5220000	7267500	17707500	12060000	157500	877500	3.02	0.89	12.07	7.28
175 X 175	5420625	8268750	17854375	12801250	245000	1225000	4.52	1.37	14.81	9.57
200 X 200	6040000	9720000	18200000	13480000	200000	1640000	3.31	1.10	16.87	12.17
