# Supplementary material for: Global Patterns of Evolutionary Distinct and Globally Endangered Amphibians and Mammals
Source: PLoS One. 2013 May 15;8(5):e63582. doi: 10.1371/journal.pone.0063582 (PMC3655148; doi:10.1371/journal.pone.0063582)
Supplement: Table S2 — Model estimates and test statistics for all environmental correlates (PCA 1 to PCA 8) predicting qED and qEDGE for all resolutions and both taxa. (CSV) [file pone.0063582.s002.csv]

	Amphibian ED
	25X25			50X50			75X75			100X100			125X125			150X150			175X175			200X200
	Mean	SD	P	Mean	SD	P	Mean	SD	P	Mean	SD	P	Mean	SD	P	Mean	SD	P	Mean	SD	P	Mean	SD	P
Intercept	0.4806	0.0090	0.00	0.4803	0.0096	0.00	0.4798	0.0091	0.00	0.4798	0.0082	0.00	0.4794	0.0090	0.00	0.4764	0.0084	0.00	0.4785	0.0083	0.00	0.4776	0.0083	0.00
PCA 1	-0.0037	0.0081	0.71	0.0054	0.0083	0.23	-0.0034	0.0072	0.66	0.0005	0.0106	0.47	0.0001	0.0096	0.48	-0.0022	0.0091	0.59	0.0069	0.0101	0.23	0.0011	0.0083	0.42
PCA 2	0.0017	0.0036	0.32	0.0012	0.0041	0.36	0.0013	0.0037	0.40	-0.0011	0.0045	0.58	-0.0007	0.0055	0.52	-0.0015	0.0053	0.66	0.0002	0.0049	0.47	-0.0029	0.0042	0.79
PCA 3	-0.0072	0.0097	0.74	-0.0051	0.0112	0.66	-0.0068	0.0095	0.78	-0.0100	0.0139	0.77	-0.0084	0.0124	0.76	-0.0121	0.0130	0.82	0.0044	0.0130	0.33	-0.0098	0.0103	0.80
PCA 4	-0.0030	0.0070	0.69	-0.0048	0.0066	0.77	-0.0013	0.0061	0.58	-0.0012	0.0097	0.58	0.0004	0.0084	0.47	0.0044	0.0089	0.32	-0.0053	0.0092	0.69	0.0055	0.0077	0.23
PCA 5	-0.0005	0.0084	0.46	-0.0017	0.0073	0.60	-0.0015	0.0075	0.57	-0.0022	0.0115	0.62	-0.0025	0.0106	0.56	-0.0027	0.0104	0.61	-0.0034	0.0097	0.60	-0.0003	0.0087	0.48
PCA 6	-0.0001	0.0060	0.48	0.0016	0.0073	0.39	-0.0031	0.0081	0.62	-0.0052	0.0107	0.72	0.0033	0.0117	0.38	-0.0087	0.0115	0.79	0.0124	0.0104	0.12	0.0039	0.0098	0.36
PCA 7	-0.0021	0.0131	0.56	-0.0022	0.0127	0.58	0.0000	0.0132	0.51	0.0006	0.0208	0.50	0.0018	0.0184	0.45	0.0042	0.0190	0.43	0.0106	0.0178	0.33	-0.0015	0.0170	0.55
PCA 8	-0.0055	0.0084	0.72	-0.0013	0.0082	0.59	0.0039	0.0074	0.26	-0.0134	0.0137	0.83	0.0171	0.0143	0.15	-0.0177	0.0130	0.89	0.0268	0.0127	0.01	-0.0237	0.0131	0.98
	Amphibian EDGE
	25X25			50X50			75X75			100X100			125X125			150X150			175X175			200X200
	Mean	SD	P	Mean	SD	P	Mean	SD	P	Mean	SD	P	Mean	SD	P	Mean	SD	P	Mean	SD	P	Mean	SD	P
Intercept	0.4821	0.0103	0.00	0.4838	0.0104	0.00	0.4903	0.0104	0.00	0.4964	0.0109	0.00	0.5037	0.0089	0.00	0.5114	0.0089	0.00	0.5196	0.0096	0.00	0.5257	0.0099	0.00
PCA 1	-0.0043	0.0100	0.66	0.0060	0.0084	0.26	-0.0047	0.0104	0.69	0.0023	0.0129	0.40	-0.0031	0.0113	0.64	-0.0019	0.0120	0.55	0.0077	0.0115	0.21	-0.0011	0.0115	0.59
PCA 2	-0.0030	0.0051	0.74	-0.0029	0.0047	0.75	-0.0060	0.0052	0.87	-0.0074	0.0066	0.85	-0.0084	0.0065	0.90	-0.0087	0.0064	0.90	-0.0071	0.0054	0.89	-0.0129	0.0063	0.97
PCA 3	-0.0052	0.0108	0.68	-0.0038	0.0115	0.68	-0.0058	0.0113	0.64	-0.0042	0.0158	0.59	-0.0114	0.0137	0.75	-0.0090	0.0139	0.72	0.0067	0.0150	0.33	-0.0077	0.0140	0.73
PCA 4	-0.0042	0.0079	0.70	-0.0057	0.0087	0.74	-0.0080	0.0078	0.85	-0.0088	0.0107	0.81	-0.0072	0.0112	0.72	-0.0068	0.0100	0.73	-0.0096	0.0096	0.83	-0.0047	0.0105	0.66
PCA 5	-0.0064	0.0098	0.69	-0.0080	0.0099	0.76	-0.0071	0.0100	0.76	-0.0147	0.0142	0.86	-0.0175	0.0146	0.90	-0.0173	0.0125	0.91	-0.0180	0.0124	0.90	-0.0198	0.0126	0.94
PCA 6	-0.0062	0.0074	0.83	-0.0067	0.0090	0.77	0.0102	0.0106	0.18	0.0136	0.0146	0.17	-0.0189	0.0132	0.91	0.0238	0.0130	0.04	-0.0097	0.0135	0.75	-0.0209	0.0115	0.94
PCA 7	0.0148	0.0166	0.21	0.0180	0.0170	0.12	0.0231	0.0200	0.10	0.0427	0.0232	0.05	0.0509	0.0234	0.01	0.0569	0.0231	0.01	0.0642	0.0201	0.00	0.0586	0.0251	0.00
PCA 8	-0.0049	0.0089	0.72	0.0002	0.0094	0.49	0.0040	0.0075	0.31	0.0047	0.0193	0.43	-0.0083	0.0196	0.65	0.0111	0.0169	0.24	0.0023	0.0158	0.42	0.0062	0.0154	0.40
	Mammal ED
	25X25			50X50			75X75			100X100			125X125			150X150			175X175			200X200
	Mean	SD	P	Mean	SD	P	Mean	SD	P	Mean	SD	P	Mean	SD	P	Mean	SD	P	Mean	SD	P	Mean	SD	P
Intercept	0.4256	0.0116	0.00	0.4259	0.0119	0.00	0.4246	0.0109	0.00	0.4230	0.0107	0.00	0.4235	0.0103	0.00	0.4228	0.0096	0.00	0.4224	0.0100	0.00	0.4208	0.0097	0.00
PCA 1	-0.0055	0.0064	0.80	-0.0029	0.0058	0.73	0.0001	0.0067	0.49	0.0022	0.0108	0.47	-0.0021	0.0088	0.60	-0.0025	0.0093	0.62	-0.0057	0.0094	0.75	-0.0048	0.0094	0.69
PCA 2	-0.0002	0.0033	0.52	-0.0024	0.0035	0.78	-0.0019	0.0038	0.73	-0.0035	0.0050	0.79	-0.0051	0.0054	0.87	-0.0045	0.0057	0.77	-0.0056	0.0051	0.86	-0.0047	0.0059	0.79
PCA 3	0.0003	0.0074	0.50	0.0055	0.0076	0.24	-0.0093	0.0082	0.90	0.0101	0.0126	0.21	-0.0153	0.0139	0.84	-0.0167	0.0118	0.92	-0.0166	0.0102	0.98	-0.0124	0.0131	0.80
PCA 4	-0.0118	0.0069	0.95	-0.0086	0.0061	0.93	-0.0071	0.0061	0.86	-0.0070	0.0097	0.71	-0.0040	0.0099	0.64	-0.0012	0.0075	0.57	0.0030	0.0084	0.40	0.0023	0.0098	0.35
PCA 5	0.0048	0.0072	0.24	0.0070	0.0079	0.22	0.0037	0.0069	0.30	0.0095	0.0115	0.19	0.0014	0.0125	0.38	0.0129	0.0122	0.14	0.0030	0.0125	0.41	0.0027	0.0136	0.40
PCA 6	-0.0028	0.0080	0.63	-0.0049	0.0094	0.70	0.0023	0.0097	0.45	0.0082	0.0150	0.24	0.0100	0.0136	0.25	0.0037	0.0139	0.42	0.0040	0.0126	0.42	0.0037	0.0132	0.38
PCA 7	0.0227	0.0115	0.04	0.0223	0.0125	0.01	0.0085	0.0099	0.19	-0.0327	0.0197	0.95	-0.0322	0.0176	0.97	-0.0316	0.0215	0.94	-0.0237	0.0210	0.88	-0.0351	0.0205	0.95
PCA 8	0.0029	0.0080	0.39	0.0000	0.0076	0.49	0.0197	0.0104	0.01	-0.0061	0.0140	0.67	-0.0063	0.0148	0.65	0.0061	0.0149	0.35	-0.0034	0.0144	0.60	0.0004	0.0153	0.49
	Mammal EDGE
	25X25			50X50			75X75			100X100			125X125			150X150			175X175			200X200
	Mean	SD	P	Mean	SD	P	Mean	SD	P	Mean	SD	P	Mean	SD	P	Mean	SD	P	Mean	SD	P	Mean	SD	P
Intercept	0.4565	0.0110	0.00	0.4561	0.0105	0.00	0.4599	0.0092	0.00	0.4625	0.0100	0.00	0.4647	0.0094	0.00	0.4693	0.0092	0.00	0.4732	0.0091	0.00	0.4790	0.0099	0.00
PCA 1	-0.0021	0.0079	0.56	-0.0022	0.0083	0.55	-0.0008	0.0077	0.50	0.0049	0.0116	0.37	0.0028	0.0112	0.39	-0.0002	0.0102	0.52	-0.0068	0.0108	0.75	0.0063	0.0107	0.27
PCA 2	-0.0003	0.0052	0.49	-0.0028	0.0051	0.69	-0.0032	0.0055	0.72	-0.0044	0.0067	0.74	-0.0082	0.0053	0.95	-0.0054	0.0060	0.82	-0.0105	0.0065	0.96	-0.0075	0.0069	0.86
PCA 3	0.0084	0.0122	0.24	0.0125	0.0116	0.14	-0.0152	0.0109	0.92	0.0142	0.0140	0.14	-0.0138	0.0169	0.76	-0.0164	0.0153	0.88	-0.0136	0.0149	0.80	-0.0013	0.0136	0.52
PCA 4	-0.0039	0.0090	0.72	-0.0049	0.0092	0.69	-0.0053	0.0073	0.74	-0.0001	0.0124	0.57	-0.0012	0.0121	0.57	-0.0007	0.0101	0.49	0.0005	0.0129	0.41	-0.0082	0.0109	0.82
PCA 5	0.0056	0.0083	0.26	0.0053	0.0094	0.27	0.0084	0.0103	0.20	0.0104	0.0135	0.24	0.0100	0.0140	0.28	0.0146	0.0137	0.14	0.0025	0.0148	0.40	0.0089	0.0135	0.25
PCA 6	0.0022	0.0110	0.49	-0.0017	0.0137	0.54	0.0046	0.0121	0.39	0.0007	0.0166	0.52	0.0032	0.0148	0.41	-0.0034	0.0126	0.65	0.0064	0.0159	0.31	0.0051	0.0130	0.36
PCA 7	0.0417	0.0128	0.00	0.0473	0.0165	0.00	0.0163	0.0104	0.05	-0.0607	0.0243	1.00	-0.0575	0.0255	0.99	-0.0543	0.0220	0.98	-0.0501	0.0228	0.99	-0.0540	0.0236	0.98
PCA 8	0.0062	0.0098	0.28	-0.0023	0.0091	0.63	0.0458	0.0134	0.00	0.0176	0.0161	0.12	0.0160	0.0166	0.17	-0.0222	0.0172	0.90	0.0401	0.0179	0.00	-0.0275	0.0181	0.93
