# Supplementary material for: Global Patterns of Evolutionary Distinct and Globally Endangered Amphibians and Mammals
Source: PLoS One. 2013 May 15;8(5):e63582. doi: 10.1371/journal.pone.0063582 (PMC3655148; doi:10.1371/journal.pone.0063582)
Supplement: Table S3 — Model estimates and test statistics for the effect of global land cover types on qED and qEDEG (GLC categories sensu Globcover 2009 V2.3) for all resolutions and both taxa, as well as ED and EDGE. (CSV) [file pone.0063582.s003.csv]

	Amphibian ED
	25X25			50X50			75X75			100X100			125X125			150X150			175X175			200X200
	Mean	SD	P	Mean	SD	P	Mean	SD	P	Mean	SD	P	Mean	SD	P	Mean	SD	P	Mean	SD	P	Mean	SD	P
Intercept	0.4924	0.0497	0.00	0.4702	0.0479	0.00	0.5054	0.0537	0.00	0.4605	0.0560	0.00	0.4814	0.0513	0.00	0.4610	0.0510	0.00	0.4593	0.0518	0.00	0.4405	0.0529	0.00
GLC 14	0.0069	0.0553	0.45	0.0274	0.0515	0.33	-0.0120	0.0606	0.61	0.0410	0.0615	0.22	0.0235	0.0603	0.32	0.0363	0.0581	0.25	0.0456	0.0575	0.21	0.0807	0.0633	0.08
GLC 20	0.0027	0.0547	0.53	0.0220	0.0540	0.39	-0.0106	0.0604	0.58	0.0233	0.0628	0.32	0.0023	0.0619	0.50	0.0104	0.0557	0.47	0.0412	0.0564	0.23	0.0463	0.0573	0.23
GLC 30	-0.0111	0.0574	0.57	0.0110	0.0539	0.43	-0.0245	0.0549	0.62	0.0230	0.0607	0.35	-0.0139	0.0609	0.58	0.0249	0.0561	0.32	0.0000	0.0678	0.50	0.0628	0.0652	0.18
GLC 40	-0.0276	0.0548	0.69	-0.0198	0.0569	0.58	-0.0479	0.0643	0.76	-0.0134	0.0633	0.53	-0.0431	0.0613	0.74	-0.0233	0.0574	0.65	-0.0165	0.0581	0.57	-0.0031	0.0613	0.51
GLC 50	-0.0400	0.0646	0.70	-0.0156	0.0546	0.67	-0.0495	0.0584	0.78	-0.0076	0.0642	0.61	-0.0036	0.0595	0.46	-0.0137	0.0582	0.56	0.0033	0.0628	0.45	0.0122	0.0600	0.41
GLC 60	-0.0264	0.0590	0.70	-0.0030	0.0543	0.57	-0.0477	0.0647	0.78	0.0054	0.0713	0.49	-0.0173	0.0620	0.58	-0.0006	0.0580	0.50	-0.0003	0.0616	0.46	0.0162	0.0610	0.41
GLC 70	-0.0123	0.0735	0.56	-0.0005	0.0673	0.53	-0.0306	0.0751	0.62	0.0115	0.0682	0.48	-0.0189	0.0758	0.61	0.0095	0.0733	0.41	0.0754	0.0756	0.17	0.0552	0.0739	0.19
GLC 90	0.0020	0.0553	0.44	0.0283	0.0608	0.36	-0.0042	0.0642	0.58	0.0406	0.0622	0.28	0.0166	0.0631	0.39	0.0457	0.0593	0.20	0.0560	0.0635	0.17	0.0593	0.0548	0.14
GLC 100	-0.0008	0.0757	0.47	0.0344	0.0898	0.34	-0.0107	0.1016	0.53	0.0179	0.0961	0.43	0.0387	0.1109	0.39	0.0577	0.1043	0.30	0.0615	0.1011	0.27	0.0464	0.1116	0.34
GLC 110	-0.0066	0.0658	0.50	0.0221	0.0665	0.37	-0.0203	0.0651	0.64	0.0112	0.0629	0.43	-0.0220	0.0710	0.62	0.0048	0.0625	0.46	0.0072	0.0614	0.45	0.0072	0.0790	0.49
GLC 120	-0.0104	0.0602	0.55	0.0072	0.0667	0.43	-0.0174	0.0697	0.61	0.0512	0.0761	0.25	0.0018	0.0848	0.47	-0.0064	0.0881	0.52	-0.0143	0.0780	0.57	0.0363	0.0985	0.30
GLC 130	-0.0136	0.0573	0.59	0.0057	0.0520	0.52	-0.0316	0.0558	0.71	0.0046	0.0635	0.47	-0.0178	0.0559	0.65	-0.0033	0.0562	0.52	0.0207	0.0537	0.30	0.0085	0.0590	0.47
GLC 140	0.0005	0.0557	0.47	0.0252	0.0513	0.35	-0.0097	0.0569	0.55	0.0402	0.0613	0.28	0.0239	0.0598	0.31	0.0491	0.0585	0.24	0.0373	0.0524	0.26	0.0542	0.0565	0.21
GLC 150	-0.0100	0.0560	0.57	0.0249	0.0573	0.39	-0.0249	0.0612	0.66	0.0216	0.0644	0.39	0.0017	0.0577	0.51	0.0277	0.0579	0.33	0.0078	0.0599	0.46	0.0401	0.0581	0.27
GLC 160	-0.0383	0.0841	0.66	-0.0521	0.1097	0.68	-0.0436	0.0953	0.67	-0.0091	0.1004	0.55	0.0079	0.1076	0.48	-0.0372	0.0996	0.67	-0.0165	0.1322	0.53	0.0808	0.1238	0.26
GLC 180	-0.0474	0.0675	0.75	-0.0318	0.0656	0.75	-0.0810	0.0779	0.83	-0.0413	0.0792	0.71	-0.0744	0.0801	0.83	-0.0479	0.0736	0.75	-0.0633	0.0795	0.76	-0.0730	0.0718	0.83
GLC 200	-0.0254	0.0573	0.68	0.0009	0.0522	0.51	-0.0485	0.0606	0.80	-0.0042	0.0606	0.52	-0.0463	0.0556	0.83	-0.0199	0.0570	0.62	-0.0213	0.0556	0.63	-0.0163	0.0558	0.54
GLC 210	-0.0062	0.0662	0.55	0.0248	0.0577	0.38	-0.0183	0.0608	0.61	0.0503	0.0629	0.23	0.0266	0.0528	0.29	0.0351	0.0561	0.26	0.0259	0.0542	0.30	0.0544	0.0582	0.20
GLC 220	-0.0470	0.1415	0.67	0.0133	0.1662	0.46	-0.0551	0.1656	0.66	-0.0234	0.1859	0.59	-0.0248	0.2254	0.53	0.0519	0.2178	0.39	0.0909	0.1699	0.30	0.0265	0.1735	0.45
	Amphibian EDGE
	25X25			50X50			75X75			100X100			125X125			150X150			175X175			200X200
	Mean	SD	P	Mean	SD	P	Mean	SD	P	Mean	SD	P	Mean	SD	P	Mean	SD	P	Mean	SD	P	Mean	SD	P
Intercept	0.4817	0.0571	0.00	0.4611	0.0504	0.00	0.4982	0.0572	0.00	0.4673	0.0608	0.00	0.4770	0.0566	0.00	0.4833	0.0610	0.00	0.4914	0.0498	0.00	0.4716	0.0625	0.00
GLC 14	0.0201	0.0589	0.35	0.0404	0.0559	0.21	0.0136	0.0631	0.42	0.0617	0.0646	0.15	0.0650	0.0570	0.11	0.0571	0.0666	0.17	0.0560	0.0537	0.15	0.1003	0.0631	0.08
GLC 20	0.0147	0.0620	0.34	0.0382	0.0599	0.27	0.0074	0.0644	0.44	0.0480	0.0672	0.23	0.0485	0.0608	0.15	0.0355	0.0651	0.32	0.0737	0.0608	0.09	0.0923	0.0662	0.09
GLC 30	0.0134	0.0598	0.46	0.0350	0.0578	0.31	0.0034	0.0661	0.43	0.0674	0.0700	0.17	0.0404	0.0671	0.27	0.0577	0.0772	0.24	0.0057	0.0672	0.45	0.1129	0.0719	0.06
GLC 40	-0.0196	0.0659	0.64	0.0017	0.0587	0.44	-0.0097	0.0699	0.52	0.0128	0.0649	0.40	-0.0046	0.0651	0.52	0.0249	0.0703	0.35	0.0054	0.0598	0.44	0.0343	0.0680	0.30
GLC 50	0.0010	0.0656	0.50	0.0299	0.0557	0.32	0.0026	0.0609	0.48	0.0247	0.0664	0.39	0.0411	0.0617	0.22	0.0371	0.0684	0.31	0.0600	0.0619	0.16	0.0488	0.0677	0.29
GLC 60	-0.0161	0.0637	0.63	0.0079	0.0591	0.44	-0.0304	0.0688	0.71	0.0101	0.0763	0.44	0.0046	0.0716	0.45	0.0067	0.0741	0.40	0.0023	0.0633	0.49	0.0309	0.0729	0.33
GLC 70	0.0212	0.0794	0.43	0.0416	0.0692	0.31	0.0058	0.0844	0.46	0.0769	0.0801	0.18	0.0775	0.0712	0.10	0.0966	0.0850	0.14	0.1166	0.0773	0.06	0.1165	0.0893	0.12
GLC 90	0.0116	0.0613	0.35	0.0409	0.0606	0.28	0.0076	0.0668	0.46	0.0419	0.0651	0.27	0.0417	0.0658	0.25	0.0451	0.0668	0.24	0.0567	0.0585	0.16	0.0740	0.0671	0.13
GLC 100	0.0011	0.0744	0.42	0.0385	0.0809	0.30	-0.0020	0.0927	0.46	0.0228	0.0992	0.40	0.0437	0.1022	0.35	0.0607	0.1007	0.25	0.0206	0.0949	0.41	0.0469	0.1059	0.40
GLC 110	-0.0109	0.0721	0.52	0.0141	0.0713	0.39	-0.0166	0.0737	0.59	-0.0041	0.0677	0.51	-0.0024	0.0675	0.52	-0.0134	0.0795	0.56	-0.0239	0.0974	0.59	0.0055	0.0870	0.45
GLC 120	-0.0111	0.0644	0.54	0.0095	0.0709	0.45	-0.0265	0.0748	0.58	0.0393	0.0733	0.29	0.0070	0.0719	0.45	0.0088	0.0994	0.50	-0.0359	0.0756	0.63	0.0383	0.0970	0.35
GLC 130	-0.0119	0.0673	0.52	0.0096	0.0541	0.45	-0.0338	0.0637	0.68	0.0070	0.0687	0.43	0.0067	0.0626	0.46	-0.0097	0.0653	0.56	0.0262	0.0647	0.35	0.0285	0.0695	0.31
GLC 140	-0.0094	0.0608	0.60	0.0046	0.0563	0.48	-0.0164	0.0586	0.62	0.0124	0.0636	0.44	0.0201	0.0679	0.40	-0.0048	0.0669	0.54	-0.0052	0.0617	0.55	0.0067	0.0695	0.47
GLC 150	-0.0027	0.0624	0.47	0.0312	0.0591	0.35	-0.0096	0.0656	0.57	0.0307	0.0674	0.34	0.0355	0.0633	0.30	0.0341	0.0660	0.29	0.0025	0.0554	0.49	0.0678	0.0647	0.15
GLC 160	-0.0585	0.0972	0.73	-0.0610	0.1084	0.75	-0.0480	0.1010	0.68	-0.0392	0.0930	0.66	-0.0490	0.1173	0.66	-0.0649	0.1038	0.76	-0.0348	0.1332	0.56	-0.0011	0.1286	0.44
GLC 180	-0.0305	0.0780	0.63	-0.0100	0.0787	0.54	-0.0482	0.0834	0.77	-0.0091	0.0966	0.53	-0.0353	0.0977	0.68	-0.0234	0.0855	0.62	-0.0574	0.0929	0.73	-0.0526	0.0953	0.72
GLC 200	-0.0249	0.0657	0.64	-0.0063	0.0520	0.53	-0.0505	0.0658	0.78	-0.0226	0.0649	0.63	-0.0236	0.0538	0.64	-0.0451	0.0649	0.77	-0.0269	0.0555	0.65	-0.0198	0.0671	0.62
GLC 210	0.0060	0.0681	0.49	0.0406	0.0623	0.28	0.0000	0.0661	0.47	0.0636	0.0709	0.19	0.0557	0.0640	0.20	0.0543	0.0659	0.19	0.0472	0.0540	0.20	0.0876	0.0687	0.09
GLC 220	-0.0293	0.1423	0.59	0.0152	0.1294	0.47	-0.0353	0.1656	0.64	-0.0341	0.1834	0.61	0.0651	0.1726	0.37	0.0719	0.1835	0.32	0.0981	0.1423	0.26	-0.0298	0.1723	0.59
	Mammalian ED
	25X25			50X50			75X75			100X100			125X125			150X150			175X175			200X200
	Mean	SD	P	Mean	SD	P	Mean	SD	P	Mean	SD	P	Mean	SD	P	Mean	SD	P	Mean	SD	P	Mean	SD	P
Intercept	0.4016	0.0336	0.00	0.3849	0.0374	0.00	0.3940	0.0376	0.00	0.3543	0.0385	0.00	0.3626	0.0402	0.00	0.3547	0.0460	0.00	0.3064	0.0422	0.00	0.3322	0.0353	0.00
GLC 14	0.0047	0.0371	0.43	0.0234	0.0376	0.30	0.0125	0.0413	0.41	0.0362	0.0367	0.14	0.0280	0.0377	0.23	0.0367	0.0422	0.16	0.0913	0.0427	0.01	0.0549	0.0356	0.06
GLC 20	-0.0104	0.0340	0.57	0.0083	0.0419	0.46	-0.0129	0.0418	0.60	0.0184	0.0400	0.35	0.0166	0.0409	0.35	0.0204	0.0437	0.31	0.0765	0.0440	0.05	0.0369	0.0429	0.21
GLC 30	0.0080	0.0383	0.45	0.0313	0.0432	0.26	0.0100	0.0436	0.37	0.0366	0.0441	0.20	0.0339	0.0460	0.21	0.0510	0.0475	0.15	0.0739	0.0472	0.05	0.0582	0.0438	0.09
GLC 40	0.0619	0.0441	0.08	0.0831	0.0483	0.06	0.0651	0.0421	0.06	0.1166	0.0439	0.00	0.1071	0.0456	0.00	0.1170	0.0523	0.03	0.1562	0.0502	0.00	0.1401	0.0422	0.00
GLC 50	0.0055	0.0383	0.44	0.0259	0.0420	0.27	0.0103	0.0400	0.40	0.0408	0.0407	0.15	0.0389	0.0415	0.19	0.0399	0.0517	0.20	0.0797	0.0471	0.05	0.0620	0.0414	0.06
GLC 60	0.0094	0.0407	0.42	0.0264	0.0426	0.29	0.0197	0.0406	0.35	0.0537	0.0400	0.08	0.0586	0.0463	0.10	0.0535	0.0522	0.14	0.0891	0.0509	0.06	0.0842	0.0465	0.03
GLC 70	0.0004	0.0462	0.47	0.0173	0.0501	0.38	0.0011	0.0514	0.49	0.0200	0.0470	0.29	0.0054	0.0568	0.46	0.0104	0.0536	0.41	0.0639	0.0581	0.13	0.0315	0.0554	0.33
GLC 90	0.0293	0.0348	0.19	0.0405	0.0403	0.16	0.0281	0.0367	0.22	0.0559	0.0408	0.04	0.0483	0.0418	0.14	0.0477	0.0485	0.15	0.1116	0.0452	0.00	0.0699	0.0388	0.02
GLC 100	0.0246	0.0416	0.31	0.0442	0.0483	0.19	0.0268	0.0414	0.27	0.0642	0.0513	0.08	0.0544	0.0492	0.12	0.0340	0.0627	0.25	0.0858	0.0646	0.08	0.0870	0.0585	0.07
GLC 110	0.0286	0.0452	0.29	0.0530	0.0477	0.15	0.0311	0.0489	0.25	0.0911	0.0601	0.05	0.0856	0.0522	0.04	0.1148	0.0565	0.01	0.1795	0.0607	0.00	0.1264	0.0570	0.01
GLC 120	-0.0017	0.0482	0.50	0.0159	0.0610	0.39	0.0029	0.0749	0.42	0.0436	0.0572	0.26	0.0261	0.0749	0.40	0.0840	0.0923	0.16	0.1028	0.0866	0.09	0.0927	0.0854	0.10
GLC 130	-0.0043	0.0377	0.53	0.0120	0.0425	0.44	0.0024	0.0425	0.46	0.0372	0.0435	0.21	0.0221	0.0456	0.34	0.0375	0.0499	0.24	0.0789	0.0445	0.06	0.0553	0.0462	0.11
GLC 140	0.0490	0.0368	0.08	0.0712	0.0430	0.04	0.0541	0.0417	0.11	0.1038	0.0440	0.00	0.1018	0.0400	0.00	0.1081	0.0530	0.02	0.1482	0.0486	0.00	0.1413	0.0418	0.00
GLC 150	0.0059	0.0341	0.48	0.0146	0.0406	0.34	0.0060	0.0380	0.43	0.0400	0.0434	0.19	0.0361	0.0437	0.20	0.0408	0.0492	0.20	0.0916	0.0439	0.01	0.0713	0.0411	0.02
GLC 160	0.0283	0.0668	0.28	0.0518	0.0900	0.26	0.0268	0.0979	0.33	0.0865	0.1071	0.22	0.0521	0.0646	0.18	0.0506	0.0761	0.24	0.0765	0.1060	0.25	0.1039	0.0928	0.15
GLC 180	0.0197	0.0523	0.34	0.0222	0.0702	0.36	0.0201	0.0664	0.31	0.0618	0.0547	0.12	0.0410	0.0457	0.20	0.0468	0.0512	0.18	0.1275	0.0758	0.07	0.1213	0.1005	0.08
GLC 200	0.0377	0.0373	0.15	0.0397	0.0436	0.21	0.0225	0.0454	0.28	0.0698	0.0489	0.08	0.0551	0.0413	0.08	0.0718	0.0501	0.09	0.0832	0.0448	0.04	0.0507	0.0413	0.12
GLC 210	0.0269	0.0392	0.26	0.0433	0.0469	0.18	0.0217	0.0421	0.28	0.0638	0.0452	0.05	0.1040	0.0865	0.09	0.0869	0.0978	0.20	0.1067	0.0454	0.02	0.0853	0.0411	0.01
GLC 220	0.0378	0.0920	0.34	0.0523	0.0768	0.29	0.0592	0.1055	0.29	0.1068	0.0973	0.14	0.0860	0.0815	0.16	0.0985	0.0930	0.13	0.1661	0.0811	0.02	0.1199	0.0898	0.08
	Mammalian EDGE
	25X25			50X50			75X75			100X100			125X125			150X150			175X175			200X200
	Mean	SD	P	Mean	SD	P	Mean	SD	P	Mean	SD	P	Mean	SD	P	Mean	SD	P	Mean	SD	P	Mean	SD	P
Intercept	0.4337	0.0528	0.00	0.4198	0.0575	0.00	0.4588	0.0650	0.00	0.4238	0.0573	0.00	0.4144	0.0555	0.00	0.4155	0.0526	0.00	0.4050	0.0588	0.00	0.4086	0.0561	0.00
GLC 14	-0.0010	0.0563	0.52	0.0066	0.0616	0.47	-0.0234	0.0730	0.59	0.0054	0.0577	0.43	0.0079	0.0611	0.42	0.0117	0.0591	0.41	0.0096	0.0648	0.48	0.0131	0.0573	0.42
GLC 20	-0.0225	0.0592	0.64	-0.0146	0.0655	0.58	-0.0729	0.0709	0.86	-0.0392	0.0616	0.70	-0.0377	0.0648	0.70	-0.0259	0.0642	0.65	0.0056	0.0582	0.46	-0.0309	0.0640	0.76
GLC 30	-0.0002	0.0613	0.51	0.0110	0.0655	0.44	-0.0251	0.0648	0.64	-0.0042	0.0640	0.53	0.0071	0.0654	0.42	0.0050	0.0633	0.48	0.0034	0.0674	0.51	0.0121	0.0647	0.47
GLC 40	0.0966	0.0642	0.05	0.1213	0.0711	0.03	0.0687	0.0741	0.19	0.1197	0.0730	0.06	0.1269	0.0660	0.03	0.1258	0.0668	0.02	0.1211	0.0740	0.03	0.1121	0.0719	0.03
GLC 50	0.0091	0.0602	0.42	0.0176	0.0671	0.35	-0.0188	0.0686	0.58	0.0135	0.0649	0.44	0.0340	0.0620	0.29	0.0223	0.0656	0.38	0.0287	0.0691	0.36	0.0315	0.0667	0.35
GLC 60	0.0015	0.0710	0.50	0.0186	0.0794	0.40	-0.0273	0.0830	0.67	-0.0015	0.0821	0.56	0.0290	0.0700	0.32	-0.0023	0.0800	0.51	-0.0076	0.0823	0.57	-0.0023	0.0775	0.51
GLC 70	0.0001	0.0594	0.51	0.0145	0.0708	0.40	-0.0274	0.0863	0.60	0.0137	0.0729	0.41	0.0051	0.0889	0.44	0.0180	0.0662	0.40	0.0333	0.0818	0.33	-0.0005	0.0687	0.50
GLC 90	0.0302	0.0579	0.33	0.0445	0.0600	0.20	0.0090	0.0695	0.48	0.0498	0.0603	0.19	0.0626	0.0582	0.12	0.0556	0.0581	0.16	0.0836	0.0617	0.08	0.0776	0.0599	0.10
GLC 100	0.0246	0.0630	0.33	0.0504	0.0673	0.22	0.0036	0.0739	0.49	0.0401	0.0714	0.23	0.0548	0.0742	0.24	0.0223	0.0704	0.37	0.0424	0.0786	0.32	0.0565	0.0644	0.16
GLC 110	0.0422	0.0827	0.37	0.0711	0.0797	0.20	0.0330	0.0852	0.33	0.0800	0.0766	0.15	0.0994	0.0775	0.09	0.1293	0.0762	0.03	0.1599	0.0843	0.00	0.1905	0.0803	0.01
GLC 120	-0.0464	0.0838	0.74	-0.0294	0.0938	0.63	-0.0815	0.1017	0.79	-0.0442	0.0975	0.72	-0.0518	0.1178	0.66	-0.0679	0.1107	0.74	0.0006	0.1316	0.44	0.0031	0.1106	0.49
GLC 130	-0.0050	0.0556	0.52	0.0137	0.0653	0.44	-0.0219	0.0740	0.60	0.0110	0.0624	0.44	0.0088	0.0669	0.39	0.0178	0.0648	0.42	0.0230	0.0700	0.41	0.0169	0.0648	0.44
GLC 140	0.0385	0.0560	0.24	0.0513	0.0596	0.15	0.0131	0.0682	0.36	0.0514	0.0604	0.19	0.0610	0.0596	0.14	0.0573	0.0567	0.15	0.0778	0.0654	0.11	0.0757	0.0633	0.12
GLC 150	0.0022	0.0544	0.49	0.0092	0.0635	0.44	-0.0262	0.0689	0.63	0.0081	0.0636	0.47	0.0215	0.0611	0.37	0.0163	0.0547	0.35	0.0398	0.0608	0.27	0.0331	0.0565	0.27
GLC 160	0.0364	0.1382	0.36	0.0713	0.1584	0.33	0.0403	0.1330	0.37	0.0825	0.1600	0.29	0.1356	0.1776	0.20	0.0559	0.1997	0.34	0.0450	0.2002	0.42	0.0300	0.2065	0.46
GLC 180	0.0468	0.0792	0.27	0.0423	0.0788	0.29	0.0314	0.1051	0.40	0.0794	0.0994	0.21	0.1057	0.1042	0.14	0.0892	0.1096	0.20	0.1523	0.1161	0.09	0.1353	0.1066	0.06
GLC 200	0.0509	0.0560	0.19	0.0530	0.0595	0.18	0.0055	0.0668	0.42	0.0436	0.0605	0.23	0.0434	0.0588	0.18	0.0439	0.0586	0.19	0.0513	0.0607	0.18	0.0579	0.0585	0.12
GLC 210	0.0731	0.0618	0.13	0.0736	0.0607	0.10	0.0205	0.0688	0.33	0.0542	0.0612	0.17	0.0681	0.0622	0.17	0.0780	0.0555	0.09	0.0789	0.0645	0.09	0.0865	0.0629	0.11
GLC 220	0.0028	0.1042	0.50	0.0155	0.1012	0.44	0.0147	0.1279	0.46	0.0473	0.1443	0.38	0.0921	0.1086	0.18	0.0662	0.1322	0.32	0.0705	0.1136	0.26	0.0548	0.0980	0.30
