# Supplementary material for: Global Patterns of Evolutionary Distinct and Globally Endangered Amphibians and Mammals
Source: PLoS One. 2013 May 15;8(5):e63582. doi: 10.1371/journal.pone.0063582 (PMC3655148; doi:10.1371/journal.pone.0063582)
Supplement: Data S1 — Zip compressed species level data of ED and EDGE scores for all mammals and amphibian species included in the analyses. (ZIP) [file pone.0063582.s004.zip]

Archive with 2 entries (2 files):
- EDGE list 2.1.0_mammalia.csv
- EDGE list 0.4.2_amphibia.csv
