# Supplementary material for: Global Patterns of Evolutionary Distinct and Globally Endangered Amphibians and Mammals
Source: PLoS One. 2013 May 15;8(5):e63582. doi: 10.1371/journal.pone.0063582 (PMC3655148; doi:10.1371/journal.pone.0063582)
Supplement: Data S1 — Zip compressed species level data of ED and EDGE scores for all mammals and amphibian species included in the analyses. (ZIP) [file pone.0063582.s004.zip › EDGE list 2.1.0_mammalia.csv]

ED	EDGE	Note	Phyloname	Rank EDGE 2.0.0	Rank EDGE 2.1.0	RedList name	valid	msw3 taxonomy::Family	msw3 taxonomy::Order	RedListGMA::Common names _Eng_	RedListGMA::Red List status
	0	Not in tree + no congeners	Cryptochloris_wintoni			Cryptochloris wintoni	1	Chrysochloridae	AFROSORICIDA	De Winton's Golden Mole	CR
	0	Not in tree + no congeners	Pipanacoctomys_aureus			Pipanacoctomys aureus	1	Octodontidae	RODENTIA	Golden Vizcacha Rat	CR
	0	Not in tree + no congeners	Salinoctomys_loschalchalerosorum			Salinoctomys loschalchalerosorum	1	Octodontidae	RODENTIA		CR
	0	Not in tree + no congeners	Pseudoryx_nghetinhensis			Pseudoryx nghetinhensis	1	Bovidae	ARTIODACTYLA		CR
15.48689141	0	Cat=DD	Gracilinanus_agricolai			Cryptonanus agricolai		Didelphidae	DIDELPHIMORPHIA	Agricola's Gracile Opossum	DD
15.48689141	0	Cat=NA	Gracilinanus_emiliae			Gracilinanus emiliae		Didelphidae	DIDELPHIMORPHIA	Emilia's Gracile Mouse Opossum, Emilia's Gracile Opossum	DD
17.29481161	0	Cat=NA	Marmosa_andersoni			Marmosa andersoni		Didelphidae	DIDELPHIMORPHIA	Anderson's Mouse Opossum	DD
17.29481161	0	Cat=NA	Marmosa_rubra			Marmosa rubra		Didelphidae	DIDELPHIMORPHIA	Red Mouse Opossum	DD
17.29481161	0	Cat=NA	Marmosa_tyleriana			Marmosa tyleriana		Didelphidae	DIDELPHIMORPHIA	Tyler's Mouse Opossum	DD
13.10838152	0	Cat=NA	Marmosops_cracens			Marmosops cracens		Didelphidae	DIDELPHIMORPHIA	Slim-faced Slender Mouse Opossum	DD
18.98083111	0	Cat=NA	Marmosops_fuscatus			Marmosops fuscatus		Didelphidae	DIDELPHIMORPHIA	Gray-bellied Slender Mouse Opossum	DD
12.94061598	0	Cat=NA	Monodelphis_iheringi			Monodelphis iheringi		Didelphidae	DIDELPHIMORPHIA	Ihering's Short-tailed Opossum, Ihering's Three-striped Opossum	DD
12.94061598	0	Cat=NA	Monodelphis_maraxina			Monodelphis maraxina		Didelphidae	DIDELPHIMORPHIA	Maraj� Short-tailed Opossum	DD
13.8418907	0	Cat=NA	Monodelphis_rubida			Monodelphis rubida		Didelphidae	DIDELPHIMORPHIA	Chestnut-striped Opossum, Chestnut-striped Short-tailed Opossum	DD
12.94061598	0	Cat=NA	Monodelphis_theresa			Monodelphis theresa		Didelphidae	DIDELPHIMORPHIA	Southern Three-striped Opossum, Theresa's Short-tailed Opossum	DD
12.94061598	0	Cat=NA	Monodelphis_unistriata			Monodelphis unistriata		Didelphidae	DIDELPHIMORPHIA	Single-striped Opossum, One-striped Opossum, One-striped Short-tailed Opossum	DD
11.96092933	0	Cat=NA	Thylamys_tatei			Thylamys tatei		Didelphidae	DIDELPHIMORPHIA		DD
11.96092933	0	Cat=NA	Thylamys_venustus			Thylamys venustus		Didelphidae	DIDELPHIMORPHIA	Buff-bellied Fat-tailed Mouse Opossum	DD
32.60867338	0	Cat=NA	Notoryctes_caurinus			Notoryctes caurinus		Notoryctidae	NOTORYCTEMORPHIA	Northern Marsupial Mole, Northwestern Marsupial Mole	DD
32.60867338	0	Cat=NA	Notoryctes_typhlops			Notoryctes typhlops		Notoryctidae	NOTORYCTEMORPHIA	Marsupial Mole, Southern Marsupial Mole	DD
11.95356437	0	Cat=NA	Sminthopsis_archeri			Sminthopsis archeri		Dasyuridae	DASYUROMORPHIA	Chestnut Dunnart	DD
10.8362656	0	Cat=NA	Sminthopsis_fuliginosus			Sminthopsis fuliginosus		Dasyuridae	DASYUROMORPHIA	Sooty Dunnart	DD
10.11640533	0	Cat=NA	Echymipera_echinista			Echymipera echinista		Peramelidae	PERAMELEMORPHIA	Menzies' Echymipera, Fly River Bandicoot	DD
10.61525055	0	Cat=NA	Microperoryctes_murina			Microperoryctes murina		Peramelidae	PERAMELEMORPHIA	Mouse Bandicoot, Weyland Mouse Bandicoot	DD
16.61770618	0	Cat=NA	Wyulda_squamicaudata			Wyulda squamicaudata		Phalangeridae	DIPROTODONTIA	Scaly-tailed Possum, Ilangnalya	DD
4.714062559	0	Cat=NA	Petrogale_concinna			Petrogale concinna		Macropodidae	DIPROTODONTIA	Nabarlek, Pygmy Rock Wallaby	DD
32.0156833	0	Cat=NA	Oryzorictes_tetradactylus			Oryzorictes tetradactylus		Tenrecidae	AFROSORICIDA	Four-toed Mole Tenrec, Four-toed Rice Tenrec	DD
20.62281839	0	Cat=NA	Chrysochloris_visagiei			Chrysochloris visagiei		Chrysochloridae	AFROSORICIDA	Visagie's Golden Mole	DD
19.33107105	0	Cat=NA	Calcochloris_leucorhinus			Calcochloris leucorhinus		Chrysochloridae	AFROSORICIDA	Congo Golden Mole	DD
19.33107105	0	Cat=NA	Calcochloris_tytonis			Calcochloris tytonis		Chrysochloridae	AFROSORICIDA	Somali Golden Mole	DD
13.38492183	0	Cat=NA	Elephantulus_fuscipes			Elephantulus fuscipes		Macroscelididae	MACROSCELIDEA	Dusky-footed Elephant Shrew, Dusky-footed Sengi	DD
13.38492183	0	Cat=NA	Elephantulus_fuscus			Elephantulus fuscus		Macroscelididae	MACROSCELIDEA	Dusky Elephant Shrew, Dusky Sengi	DD
13.56757378	0	Cat=NA	Elephantulus_revoili			Elephantulus revoili		Macroscelididae	MACROSCELIDEA	Somali Elephant Shrew, Somali Sengi	DD
	0	Cat=NA	Dasypus_yepesi			Dasypus yepesi		Dasypodidae	CINGULATA	Yepes's Mulita	DD
32.87823456	0	Cat=NA	Chlamyphorus_truncatus			Chlamyphorus truncatus		Dasypodidae	CINGULATA	Lesser Fairy Armadillo, Lesser Pichi Ciego, Pink Fairy Armadillo	DD
17.46716984	0	Cat=NA	Cabassous_centralis			Cabassous centralis		Dasypodidae	CINGULATA	Northern Naked-tailed Armadillo	DD
18.07030845	0	Cat=NA	Dendrogale_melanura			Dendrogale melanura		Tupaiidae	SCANDENTIA	Bornean Smooth-tailed Treeshrew, Bornean Smooth-tailed Tree Shrew	DD
13.20683644	0	Cat=NA	Tupaia_dorsalis			Tupaia dorsalis		Tupaiidae	SCANDENTIA	Striped Treeshrew, Striped Tree Shrew	DD
13.95172348	0	Cat=NA	Tupaia_moellendorffi			Tupaia moellendorffi		Tupaiidae	SCANDENTIA	Calamian Treeshrew	DD
26.72698213	0	Cat=NA	Allocebus_trichotis			Allocebus trichotis		Cheirogaleidae	PRIMATES	Hairy-eared Dwarf Lemur	DD
16.70732821	0	Cat=NA	Cheirogaleus_adipicaudatus			Cheirogaleus adipicaudatus		Cheirogaleidae	PRIMATES	Southern Fat-tailed Dwarf Lemur, Spiny Desert Dwarf Lemur, Spiny Forest Dwarf Lemur	DD
16.70732821	0	Cat=NA	Cheirogaleus_crossleyi			Cheirogaleus crossleyi		Cheirogaleidae	PRIMATES	Furry-eared Dwarf Lemur, Crossley's Dwarf Lemur	DD
	0	Cat=NA	Cheirogaleus_minusculus			Cheirogaleus minusculus		Cheirogaleidae	PRIMATES	Lesser Iron-grey Dwarf Lemur	DD
	0	Cat=NA	Cheirogaleus_ravus			Cheirogaleus ravus		Cheirogaleidae	PRIMATES	Greater Iron-grey Dwarf Lemur, Large Iron-grey Dwarf Lemur	DD
16.70732821	0	Cat=NA	Cheirogaleus_sibreei			Cheirogaleus sibreei		Cheirogaleidae	PRIMATES	Sibree's Dwarf Lemur	DD
15.32555282	0	Cat=NA	Microcebus_myoxinus			Microcebus myoxinus		Cheirogaleidae	PRIMATES	Peters' Mouse Lemur, Pygmy Mouse Lemur, Western Rufous Mouse Lemur	DD
6.700921104	0	Cat=NA	Eulemur_rufus			Eulemur rufus		Lemuridae	PRIMATES	Red Brown Lemur, Audebert's Brown Lemur, Red-fronted Brown Lemur	DD
9.73789305	0	Cat=NA	Lepilemur_dorsalis			Lepilemur dorsalis		Lepilemuridae	PRIMATES	Gray's Sportive Lemur, Grey-backed Sportive Lemur, Nossi-b� Sportive Lemur	DD
9.73789305	0	Cat=NA	Lepilemur_leucopus			Lepilemur leucopus		Lepilemuridae	PRIMATES	White-footed Sportive Lemur, Dry-bush Weasel Lemur	DD
9.73789305	0	Cat=NA	Lepilemur_microdon			Lepilemur microdon		Lepilemuridae	PRIMATES	Small-toothed Sortive Lemur, Light-necked Sportive Lemur, Microdon Sportive Lemur	DD
9.73789305	0	Cat=NA	Lepilemur_mustelinus			Lepilemur mustelinus		Lepilemuridae	PRIMATES	Weasel Sportive Lemur, Greater Sportive Lemur, Greater Weasel Lemur	DD
9.73789305	0	Cat=NA	Lepilemur_ruficaudatus			Lepilemur ruficaudatus		Lepilemuridae	PRIMATES	Red-tailed Sportive Lemur, Lesser Weasel Lemur	DD
	0	Cat=NA	Avahi_unicolor			Avahi unicolor		Indridae	PRIMATES	Sambirano Woolly Lemur, Sambirano Avahi	DD
14.51723536	0	Cat=DD	Galago_nyasae			Galagoides nyasae		Galagidae	PRIMATES	Malawi Galago	DD
17.28143026	0	Cat=NA	Tarsius_pumilus			Tarsius pumilus		Tarsiidae	PRIMATES	Mountain Tarsier, Lesser Spectral Tarsier, Pygmy Tarsier, Sulawesi Mountain Tarsier	DD
3.430783901	0	Cat=DD	Callithrix_acariensis			Mico acariensis		Cebidae	PRIMATES	Rio Acar� Marmoset	DD
3.779208386	0	Cat=DD	Callithrix_chrysoleuca			Mico chrysoleucus		Cebidae	PRIMATES	Golden-white Tassel-ear Marmoset	DD
2.975177538	0	Cat=DD	Callithrix_emiliae			Mico emiliae		Cebidae	PRIMATES	Snethlage's Marmoset	DD
3.779208386	0	Cat=DD	Callithrix_humeralifera			Mico humeralifer		Cebidae	PRIMATES	Black And White Tassel-ear Marmoset, Tassel-eared Marmoset	DD
3.430783901	0	Cat=DD	Callithrix_marcai			Mico marcai		Cebidae	PRIMATES	Marca's Marmoset, Marca's Marmoset	DD
3.430783901	0	Cat=DD	Callithrix_nigriceps			Mico nigriceps		Cebidae	PRIMATES	Black-headed Marmoset	DD
6.628383569	0	Cat=NA	Callicebus_stephennashi			Callicebus stephennashi		Pitheciidae	PRIMATES	Stephen Nash's Titi Monkey, Stephen Nash's Titi Monkey	DD
5.91802536	0	Cat=NA	Cercocebus_chrysogaster			Cercocebus chrysogaster		Cercopithecidae	PRIMATES	Golden-bellied Mangabey	DD
2.746374301	0	Cat=NA	Trachypithecus_barbei			Trachypithecus barbei		Cercopithecidae	PRIMATES	Tenasserim Lutung, Barbe's Langur, Barbe's Langur	DD
41.373082	0	Cat=NA	Sciurillus_pusillus			Sciurillus pusillus		Sciuridae	RODENTIA	Neotropical Pygmy Squirrel	DD
2.911594971	0	Cat=NA	Microsciurus_flaviventer			Microsciurus flaviventer		Sciuridae	RODENTIA	Amazon Dwarf Squirrel	DD
3.467925711	0	Cat=NA	Microsciurus_santanderensis			Microsciurus santanderensis		Sciuridae	RODENTIA	Santander Dwarf Squirrel	DD
2.502783857	0	Cat=NA	Sciurus_arizonensis			Sciurus arizonensis		Sciuridae	RODENTIA	Arizona Gray Squirrel	DD
3.523347429	0	Cat=NA	Sciurus_flammifer			Sciurus flammifer		Sciuridae	RODENTIA	Fiery Squirrel	DD
4.519460763	0	Cat=NA	Sciurus_gilvigularis			Sciurus gilvigularis		Sciuridae	RODENTIA	Yellow-throated Squirrel	DD
4.267650385	0	Cat=NA	Sciurus_ignitus			Sciurus ignitus		Sciuridae	RODENTIA	Bolivian Squirrel	DD
4.874171625	0	Cat=NA	Sciurus_pucheranii			Sciurus pucheranii		Sciuridae	RODENTIA	Andean Squirrel	DD
3.773999827	0	Cat=NA	Sciurus_pyrrhinus			Sciurus pyrrhinus		Sciuridae	RODENTIA	Jun�n Red Squirrel	DD
3.404494924	0	Cat=NA	Sciurus_sanborni			Sciurus sanborni		Sciuridae	RODENTIA	Sanborn's Squirrel	DD
6.361195577	0	Cat=NA	Aeromys_tephromelas			Aeromys tephromelas		Sciuridae	RODENTIA	Black Flying Squirrel, Large Black Flying Squirrel	DD
6.361195577	0	Cat=NA	Aeromys_thomasi			Aeromys thomasi		Sciuridae	RODENTIA	Thomas's Flying Squirrel, Thomas's Flying Squirrel	DD
5.645175498	0	Cat=NA	Belomys_pearsonii			Belomys pearsonii		Sciuridae	RODENTIA	Hairy-footed Flying Squirrel	DD
7.578098452	0	Cat=NA	Eupetaurus_cinereus			Eupetaurus cinereus		Sciuridae	RODENTIA	Woolly Flying Squirrel	DD
7.072008248	0	Cat=NA	Hylopetes_bartelsi			Hylopetes bartelsi		Sciuridae	RODENTIA	Bartels's Flying Squirrel, Bartel's Flying Squirrel	DD
5.675196787	0	Cat=NA	Hylopetes_lepidus			Hylopetes lepidus		Sciuridae	RODENTIA	Gray-cheeked Flying Squirrel	DD
5.675196787	0	Cat=NA	Hylopetes_platyurus			Hylopetes platyurus		Sciuridae	RODENTIA	Jentink's Flying Squirrel	DD
4.691709534	0	Cat=NA	Hylopetes_winstoni			Hylopetes winstoni		Sciuridae	RODENTIA	Sumatran Flying Squirrel	DD
4.67157051	0	Cat=NA	Petaurillus_emiliae			Petaurillus emiliae		Sciuridae	RODENTIA	Lesser Pygmy Flying Squirrel	DD
4.67157051	0	Cat=NA	Petaurillus_hosei			Petaurillus hosei		Sciuridae	RODENTIA	Hose's Pygmy Flying Squirrel	DD
4.67157051	0	Cat=NA	Petaurillus_kinlochii			Petaurillus kinlochii		Sciuridae	RODENTIA	Selangor Pygmy Flying Squirrel	DD
4.417798887	0	Cat=NA	Petinomys_hageni			Petinomys hageni		Sciuridae	RODENTIA	Hagen's Flying Squirrel	DD
4.417798887	0	Cat=NA	Petinomys_sagitta			Petinomys sagitta		Sciuridae	RODENTIA	Arrow Flying Squirrel	DD
15.08572107	0	Cat=NA	Callosciurus_albescens			Callosciurus albescens		Sciuridae	RODENTIA	Kloss's Squirrel, Kloss Squirrel	DD
11.69240103	0	Cat=NA	Exilisciurus_exilis			Exilisciurus exilis		Sciuridae	RODENTIA	Least Pygmy Squirrel	DD
18.21972261	0	Cat=NA	Glyphotes_simus			Glyphotes simus		Sciuridae	RODENTIA	Sculptor Squirrel	DD
9.223764563	0	Cat=NA	Lariscus_niobe			Lariscus niobe		Sciuridae	RODENTIA	Niobe Ground Squirrel	DD
10.70081918	0	Cat=NA	Prosciurillus_abstrusus			Prosciurillus abstrusus		Sciuridae	RODENTIA	Secretive Dwarf Squirrel	DD
9.979207646	0	Cat=NA	Prosciurillus_leucomus			Prosciurillus leucomus		Sciuridae	RODENTIA	Whitish Dwarf Squirrel	DD
10.70081918	0	Cat=NA	Prosciurillus_murinus			Prosciurillus murinus		Sciuridae	RODENTIA	Celebes Dwarf Squirrel	DD
10.70081918	0	Cat=NA	Prosciurillus_weberi			Prosciurillus weberi		Sciuridae	RODENTIA	Weber's Dwarf Squirrel	DD
7.653229232	0	Cat=NA	Sundasciurus_davensis			Sundasciurus davensis		Sciuridae	RODENTIA	Davao Squirrel	DD
7.653229232	0	Cat=NA	Sundasciurus_rabori			Sundasciurus rabori		Sciuridae	RODENTIA	Palawan Montane Squirrel	DD
7.062153264	0	Cat=NA	Funisciurus_bayonii			Funisciurus bayonii		Sciuridae	RODENTIA	Lunda Rope Squirrel	DD
7.062153264	0	Cat=NA	Funisciurus_substriatus			Funisciurus substriatus		Sciuridae	RODENTIA	Kintampo Rope Squirrel, Winston's Tree Squirrel	DD
7.253209467	0	Cat=NA	Heliosciurus_punctatus			Heliosciurus punctatus		Sciuridae	RODENTIA	Small Sun Squirrel	DD
7.253209467	0	Cat=NA	Heliosciurus_undulatus			Heliosciurus undulatus		Sciuridae	RODENTIA	Zanj Sun Squirrel	DD
5.899049473	0	Cat=NA	Paraxerus_cooperi			Paraxerus cooperi		Sciuridae	RODENTIA	Cooper's Mountain Squirrel, Cusorial Akodont	DD
5.899049473	0	Cat=NA	Paraxerus_lucifer			Paraxerus lucifer		Sciuridae	RODENTIA	Black And Red Bush Squirrel	DD
11.67346777	0	Cat=NA	Protoxerus_aubinnii			Protoxerus aubinnii		Sciuridae	RODENTIA	Slender-tailed Squirrel	DD
10.90458501	0	Cat=NA	Graphiurus_angolensis			Graphiurus angolensis		Gliridae	RODENTIA		DD
29.883079	0	Cat=NA	Graphiurus_crassicaudatus			Graphiurus crassicaudatus		Gliridae	RODENTIA	Jentink's Dormouse	DD
10.90458501	0	Cat=NA	Graphiurus_johnstoni			Graphiurus johnstoni		Gliridae	RODENTIA		DD
9.226929306	0	Cat=NA	Graphiurus_monardi			Graphiurus monardi		Gliridae	RODENTIA	Monard's Dormouse	DD
9.226929306	0	Cat=NA	Graphiurus_surdus			Graphiurus surdus		Gliridae	RODENTIA	Silent Dormouse	DD
22.33686891	0	Cat=NA	Chaetocauda_sichuanensis			Chaetocauda sichuanensis		Gliridae	RODENTIA	Sichuan Dormouse, Chinese Dormouse	DD
22.33686891	0	Cat=NA	Dryomys_laniger			Dryomys laniger		Gliridae	RODENTIA	Woolly Dormouse	DD
20.23526371	0	Cat=NA	Myomimus_personatus			Myomimus personatus		Gliridae	RODENTIA	Masked Mouse-tailed Dormouse	DD
20.23526371	0	Cat=NA	Myomimus_setzeri			Myomimus setzeri		Gliridae	RODENTIA	Setzer's Mouse-tailed Dormouse	DD
25.97837987	0	Cat=NA	Selevinia_betpakdalaensis			Selevinia betpakdalaensis		Gliridae	RODENTIA	Desert Dormouse	DD
8.231392609	0	Cat=NA	Chaetodipus_lineatus			Chaetodipus lineatus		Heteromyidae	RODENTIA	Lined Pocket Gopher	DD
4.421840721	0	Cat=NA	Orthogeomys_cuniculus			Orthogeomys cuniculus		Geomyidae	RODENTIA	Oaxacan Pocket Gopher	DD
13.18416016	0	Cat=NA	Allactaga_firouzi			Allactaga firouzi		Dipodidae	RODENTIA	Iranian Jerboa	DD
22.40437755	0	Cat=NA	Cardiocranius_paradoxus			Cardiocranius paradoxus		Dipodidae	RODENTIA	Five-toed Pygmy Jerboa	DD
13.1664715	0	Cat=NA	Salpingotulus_michaelis			Salpingotulus michaelis		Dipodidae	RODENTIA	Baluchistan Pygmy Jerboa, Dwarf Three-toed Jerboa	DD
13.1664715	0	Cat=NA	Salpingotus_crassicauda			Salpingotus crassicauda		Dipodidae	RODENTIA	Thick-tailed Pygmy Jerboa	DD
13.1664715	0	Cat=NA	Salpingotus_heptneri			Salpingotus heptneri		Dipodidae	RODENTIA	Heptner's Pygmy Jerboa	DD
13.1664715	0	Cat=NA	Salpingotus_pallidus			Salpingotus pallidus		Dipodidae	RODENTIA	Pale Pygmy Jerboa, Pallid Pygmy Jerboa	DD
12.48074933	0	Cat=NA	Sicista_caudata			Sicista caudata		Dipodidae	RODENTIA	Long-tailed Birch Mouse	DD
12.48074933	0	Cat=NA	Sicista_pseudonapaea			Sicista pseudonapaea		Dipodidae	RODENTIA	Gray Birch Mouse	DD
13.73738233	0	Cat=NA	Spalax_ehrenbergi			Spalax ehrenbergi		Spalacidae	RODENTIA	Middle East Blind Mole Rat, Palestine Mole Rat	DD
13.73738233	0	Cat=NA	Spalax_leucodon			Spalax leucodon		Spalacidae	RODENTIA	Lesser Blind Mole Rat, Lesser Mole Rat	DD
13.73738233	0	Cat=NA	Spalax_nehringi			Spalax nehringi		Spalacidae	RODENTIA	Nehring's Bilind Mole Rat, Nehring's Blind Mole Rat	DD
8.305736318	0	Cat=NA	Calomyscus_grandis			Calomyscus grandis		Calomyscidae	RODENTIA	Noble Calomyscus	DD
7.529928655	0	Cat=NA	Calomyscus_tsolovi			Calomyscus tsolovi		Calomyscidae	RODENTIA	Syrian Calomyscus, Tsolov's Mouse-like Hamster	DD
10.91571115	0	Cat=NA	Dendromus_vernayi			Dendromus vernayi		Nesomyidae	RODENTIA	Vernay's Climbing Mouse	DD
17.03788552	0	Cat=NA	Dendroprionomys_rousseloti			Dendroprionomys rousseloti		Nesomyidae	RODENTIA	Velvet African Climbing Mouse, Velvet Climbing Mouse	DD
17.03788552	0	Cat=NA	Megadendromus_nikolausi			Megadendromus nikolausi		Nesomyidae	RODENTIA	Nikolaus's Mouse	DD
17.03788552	0	Cat=NA	Prionomys_batesi			Prionomys batesi		Nesomyidae	RODENTIA	Dollman's Tree Mouse	DD
11.7978757	0	Cat=NA	Steatomys_jacksoni			Steatomys jacksoni		Nesomyidae	RODENTIA	Jackson's Fat Mouse	DD
7.196548372	0	Cat=NA	Eliurus_antsingy			Eliurus antsingy		Nesomyidae	RODENTIA	Tsingy Tuft-tailed Rat	DD
7.196548372	0	Cat=NA	Eliurus_ellermani			Eliurus ellermani		Nesomyidae	RODENTIA	Ellerman's Tuft-tailed Rat	DD
3.476001612	0	Cat=NA	Alticola_albicaudus			Alticola albicaudus		Cricetidae	RODENTIA	White-tailed Mountain Vole	DD
3.340868469	0	Cat=NA	Alticola_olchonensis			Alticola olchonensis		Cricetidae	RODENTIA	Olkhon Mountain Vole	DD
3.075506612	0	Cat=NA	Dicrostonyx_unalascensis			Dicrostonyx unalascensis		Cricetidae	RODENTIA	Umnak Island Collared Lemming, Unalaska Collared Lemming	DD
3.075506612	0	Cat=NA	Dicrostonyx_vinogradovi			Dicrostonyx vinogradovi		Cricetidae	RODENTIA	Wrangel Island Collared Lemming, Wrangel Lemming	DD
7.51876473	0	Cat=NA	Ellobius_alaicus			Ellobius alaicus		Cricetidae	RODENTIA	Alai Mole Vole	DD
7.137918317	0	Cat=NA	Lemmus_portenkoi			Lemmus portenkoi		Cricetidae	RODENTIA		DD
4.839876049	0	Cat=NA	Microtus_anatolicus			Microtus anatolicus		Cricetidae	RODENTIA		DD
4.295188043	0	Cat=NA	Microtus_evoronensis			Microtus evoronensis		Cricetidae	RODENTIA	Evoron Vole, Evorsk Vole, Lake Evoron Vole	DD
4.953626952	0	Cat=NA	Microtus_felteni			Microtus felteni		Cricetidae	RODENTIA	Balkan Pine Vole, Felten's Vole	DD
3.376783108	0	Cat=NA	Microtus_irani			Microtus irani		Cricetidae	RODENTIA	Persian Vole	DD
4.295188043	0	Cat=NA	Microtus_mujanensis			Microtus mujanensis		Cricetidae	RODENTIA	Muisk Vole	DD
4.839876049	0	Cat=NA	Microtus_qazvinensis			Microtus qazvinensis		Cricetidae	RODENTIA		DD
4.460356147	0	Cat=NA	Neodon_forresti			Neodon forresti		Cricetidae	RODENTIA	Forrest's Mountain Vole	DD
7.55678552	0	Cat=NA	Volemys_millicens			Volemys millicens		Cricetidae	RODENTIA	Sichuan Vole, Szechuan Vole	DD
7.55678552	0	Cat=NA	Volemys_musseri			Volemys musseri		Cricetidae	RODENTIA	Marie's Vole	DD
3.561782516	0	Cat=NA	Peromyscus_furvus			Peromyscus furvus		Cricetidae	RODENTIA	Blackish Deer Mouse	DD
4.560718609	0	Cat=NA	Peromyscus_sagax			Peromyscus sagax		Cricetidae	RODENTIA	Michoacan Deer Mouse	DD
7.219821344	0	Cat=NA	Reithrodontomys_burti			Reithrodontomys burti		Cricetidae	RODENTIA	Sonoran Harvest Mouse	DD
8.182458337	0	Cat=NA	Reithrodontomys_paradoxus			Reithrodontomys paradoxus		Cricetidae	RODENTIA	Nicaraguan Harvest Mouse	DD
2.39696182	0	Cat=NA	Akodon_aliquantulus			Akodon aliquantulus		Cricetidae	RODENTIA	Diminutive Akodont	DD
2.39696182	0	Cat=NA	Akodon_leucolimnaeus			Akodon leucolimnaeus		Cricetidae	RODENTIA		DD
2.155864772	0	Cat=NA	Akodon_lindberghi			Akodon lindberghi		Cricetidae	RODENTIA	Lindbergh's Grass Mouse	DD
2.39696182	0	Cat=NA	Akodon_mystax			Akodon mystax		Cricetidae	RODENTIA		DD
1.264428827	0	Cat=NA	Akodon_neocenus			Akodon neocenus		Cricetidae	RODENTIA	Neuquen Grass Mouse, Neuqu�n Akodont	DD
2.39696182	0	Cat=NA	Akodon_oenos			Akodon oenos		Cricetidae	RODENTIA	Monte Akodont	DD
2.502072564	0	Cat=NA	Akodon_pervalens			Akodon pervalens		Cricetidae	RODENTIA	Tarija Akodont	DD
2.155864772	0	Cat=NA	Akodon_sanctipaulensis			Akodon sanctipaulensis		Cricetidae	RODENTIA	Sao Paulo Grass Mouse	DD
1.264428827	0	Cat=NA	Akodon_varius			Akodon varius		Cricetidae	RODENTIA	Variable Grass Mouse	DD
	0	Cat=NA	Amphinectomys_savamis			Amphinectomys savamis		Cricetidae	RODENTIA		DD
	0	Cat=NA	Brucepattersonius_albinasus			Brucepattersonius albinasus		Cricetidae	RODENTIA		DD
	0	Cat=NA	Brucepattersonius_griserufescens			Brucepattersonius griserufescens		Cricetidae	RODENTIA		DD
	0	Cat=NA	Brucepattersonius_guarani			Brucepattersonius guarani		Cricetidae	RODENTIA	Guaran� Akodont	DD
	0	Cat=NA	Brucepattersonius_igniventris			Brucepattersonius igniventris		Cricetidae	RODENTIA		DD
	0	Cat=NA	Brucepattersonius_misionensis			Brucepattersonius misionensis		Cricetidae	RODENTIA	Misiones Akodont	DD
	0	Cat=NA	Brucepattersonius_paradisus			Brucepattersonius paradisus		Cricetidae	RODENTIA	Arroyo Of Paradise Akodont	DD
	0	Cat=NA	Brucepattersonius_soricinus			Brucepattersonius soricinus		Cricetidae	RODENTIA		DD
5.104969692	0	Cat=NA	Chelemys_delfini			Chelemys delfini		Cricetidae	RODENTIA		DD
	0	Cat=NA	Chibchanomys_orcesi			Chibchanomys orcesi		Cricetidae	RODENTIA	Las Cajas Ichthyomyine	DD
9.578589809	0	Cat=NA	Chibchanomys_trichotis			Chibchanomys trichotis		Cricetidae	RODENTIA	Chibchan Water Mouse	DD
5.148288963	0	Cat=NA	Euneomys_chinchilloides			Euneomys chinchilloides		Cricetidae	RODENTIA	Patagonian Chincilla Mouse	DD
5.148288963	0	Cat=NA	Euneomys_fossor			Euneomys fossor		Cricetidae	RODENTIA	Burrowing Euneomys	DD
4.825139458	0	Cat=NA	Galenomys_garleppi			Galenomys garleppi		Cricetidae	RODENTIA	Gerlepp's Mouse	DD
5.271924707	0	Cat=NA	Graomys_centralis			Graomys centralis		Cricetidae	RODENTIA		DD
6.226786435	0	Cat=NA	Graomys_edithae			Graomys edithae		Cricetidae	RODENTIA	Edith's Leaf-eared Mouse	DD
6.67352815	0	Cat=NA	Ichthyomys_stolzmanni			Ichthyomys stolzmanni		Cricetidae	RODENTIA	Stolzmann's Crab-eating Rat	DD
6.67352815	0	Cat=NA	Ichthyomys_tweedii			Ichthyomys tweedii		Cricetidae	RODENTIA	Tweedy's Crab-eating Rat	DD
	0	Cat=NA	Juscelinomys_guaporensis			Juscelinomys guaporensis		Cricetidae	RODENTIA		DD
	0	Cat=NA	Juscelinomys_huanchacae			Juscelinomys huanchacae		Cricetidae	RODENTIA		DD
5.148288963	0	Cat=NA	Neacomys_pictus			Neacomys pictus		Cricetidae	RODENTIA	Painted Bristly Mouse	DD
2.657773566	0	Cat=NA	Necromys_punctulatus			Necromys punctulatus		Cricetidae	RODENTIA	Spotted Bolo Mouse	DD
5.011283757	0	Cat=NA	Nectomys_magdalenae			Nectomys magdalenae		Cricetidae	RODENTIA		DD
6.50875182	0	Cat=NA	Neusticomys_oyapocki			Neusticomys oyapocki		Cricetidae	RODENTIA	Oyapock's Fish-eating Rat	DD
2.184593072	0	Cat=NA	Oecomys_cleberi			Oecomys cleberi		Cricetidae	RODENTIA	Cleber's Arboreal Rice Rat, Cleber's Oecomys	DD
3.074867059	0	Cat=NA	Oecomys_paricola			Oecomys paricola		Cricetidae	RODENTIA	Brazilian Arboreal Rice Rat	DD
2.366330994	0	Cat=NA	Oligoryzomys_brendae			Oligoryzomys brendae		Cricetidae	RODENTIA	Brenda's Colilargo	DD
2.5288655	0	Cat=DD	Oryzomys_balneator			Oreoryzomys balneator		Cricetidae	RODENTIA	Peruvian Rice Rat	DD
2.672576888	0	Cat=NA	Oryzomys_curasoae			Oryzomys curasoae		Cricetidae	RODENTIA	Cura�ao Rice Rat	DD
2.672576888	0	Cat=DD	Oryzomys_emmonsae			Euryoryzomys emmonsae		Cricetidae	RODENTIA	Emmons's Rice Rat	DD
2.672576888	0	Cat=DD	Oryzomys_marinhus			Cerradomys marinhus		Cricetidae	RODENTIA		DD
2.5288655	0	Cat=DD	Oryzomys_polius			Eremoryzomys polius		Cricetidae	RODENTIA	Gray Rice Rat	DD
2.672576888	0	Cat=DD	Oryzomys_tatei			Hylaeamys tatei		Cricetidae	RODENTIA		DD
2.834877204	0	Cat=NA	Oxymycterus_akodontius			Oxymycterus akodontius		Cricetidae	RODENTIA	Argentine Hocicudo	DD
3.749148847	0	Cat=NA	Phyllotis_osgoodi			Phyllotis osgoodi		Cricetidae	RODENTIA	Osgood's Leaf-eared Mouse	DD
3.686372312	0	Cat=NA	Rhipidomys_caucensis			Rhipidomys caucensis		Cricetidae	RODENTIA	Cauca Climbing Mouse	DD
3.686372312	0	Cat=NA	Rhipidomys_ochrogaster			Rhipidomys ochrogaster		Cricetidae	RODENTIA	Yellow-bellied Climbing Mouse	DD
	0	Cat=NA	Salinomys_delicatus			Salinomys delicatus		Cricetidae	RODENTIA		DD
5.116559139	0	Cat=NA	Sigmodontomys_aphrastus			Sigmodontomys aphrastus		Cricetidae	RODENTIA	Harris's Rice Water Rat, Long-tailed Sigmodontomys	DD
2.545105097	0	Cat=NA	Thomasomys_bombycinus			Thomasomys bombycinus		Cricetidae	RODENTIA	Silky Oldfield Mouse	DD
3.277248613	0	Cat=NA	Thomasomys_hudsoni			Thomasomys hudsoni		Cricetidae	RODENTIA		DD
3.277248613	0	Cat=NA	Thomasomys_popayanus			Thomasomys popayanus		Cricetidae	RODENTIA		DD
3.277248613	0	Cat=NA	Thomasomys_praetor			Thomasomys praetor		Cricetidae	RODENTIA		DD
2.545105097	0	Cat=NA	Thomasomys_rosalinda			Thomasomys rosalinda		Cricetidae	RODENTIA	Rosalinda's Oldfield Mouse	DD
2.762444034	0	Cat=NA	Thomasomys_vulcani			Thomasomys vulcani		Cricetidae	RODENTIA		DD
9.338956562	0	Cat=NA	Tylomys_fulviventer			Tylomys fulviventer		Cricetidae	RODENTIA	Fulvous-bellied Climbing Rat	DD
9.338956562	0	Cat=NA	Tylomys_panamensis			Tylomys panamensis		Cricetidae	RODENTIA	Panam� Climbing Rat, Panamanian Climbing Rat	DD
2.866658356	0	Cat=NA	Acomys_cilicicus			Acomys cilicicus		Muridae	RODENTIA	Asia Minor Spiny Mouse	DD
2.866658356	0	Cat=NA	Acomys_minous			Acomys minous		Muridae	RODENTIA	Cretan Spiny Mouse, Crete Spiny Mouse, Spiny Mouse	DD
2.866658356	0	Cat=NA	Acomys_nesiotes			Acomys nesiotes		Muridae	RODENTIA	Cyprus Spiny Mouse	DD
11.90829424	0	Cat=NA	Ammodillus_imbellis			Ammodillus imbellis		Muridae	RODENTIA	Ammodile	DD
6.543340394	0	Cat=DD	Dipodillus_bottai			Gerbillus bottai		Muridae	RODENTIA	Botta's Gerbil	DD
6.543340394	0	Cat=DD	Dipodillus_jamesi			Gerbillus jamesi		Muridae	RODENTIA	James's Gerbil	DD
6.543340394	0	Cat=DD	Dipodillus_lowei			Gerbillus lowei		Muridae	RODENTIA	Lowe's Gerbil	DD
6.543340394	0	Cat=DD	Dipodillus_somalicus			Gerbillus somalicus		Muridae	RODENTIA	Somalian Gerbil	DD
6.543340394	0	Cat=DD	Dipodillus_stigmonyx			Gerbillus stigmonyx		Muridae	RODENTIA	Khartoum Gerbil	DD
6.543340394	0	Cat=NA	Gerbillus_acticola			Gerbillus acticola		Muridae	RODENTIA	Berbera Gerbil	DD
6.543340394	0	Cat=NA	Gerbillus_agag			Gerbillus agag		Muridae	RODENTIA	Agag Gerbil	DD
6.543340394	0	Cat=NA	Gerbillus_brockmani			Gerbillus brockmani		Muridae	RODENTIA	Brockman's Gerbil	DD
6.543340394	0	Cat=NA	Gerbillus_burtoni			Gerbillus burtoni		Muridae	RODENTIA	Burton's Gerbil	DD
6.543340394	0	Cat=NA	Gerbillus_grobbeni			Gerbillus grobbeni		Muridae	RODENTIA	Grobben's Gerbil	DD
6.543340394	0	Cat=NA	Gerbillus_muriculus			Gerbillus muriculus		Muridae	RODENTIA	Barfur Gerbil	DD
6.543340394	0	Cat=NA	Gerbillus_nancillus			Gerbillus nancillus		Muridae	RODENTIA	Sudan Gerbil	DD
6.543340394	0	Cat=NA	Gerbillus_occiduus			Gerbillus occiduus		Muridae	RODENTIA	Occidental Gerbil	DD
6.543340394	0	Cat=NA	Gerbillus_principulus			Gerbillus principulus		Muridae	RODENTIA	Principal Gerbil	DD
5.630224315	0	Cat=NA	Meriones_zarudnyi			Meriones zarudnyi		Muridae	RODENTIA	Zarundny's Jird	DD
11.51978158	0	Cat=NA	Psammomys_vexillaris			Psammomys vexillaris		Muridae	RODENTIA	Thin Sand Rat	DD
21.03353149	0	Cat=DD	Leimacomys_buettneri			Leimacomys buettneri		Muridae	RODENTIA	Groove-toothed Forest Mouse	DD
9.398319529	0	Cat=NA	Abditomys_latidens			Abditomys latidens		Muridae	RODENTIA	Luzon Broad-toothed Rat	DD
9.440763017	0	Cat=NA	Aethomys_silindensis			Aethomys silindensis		Muridae	RODENTIA	Selinda Veld Rat, Silinda Rock Rat	DD
9.440763017	0	Cat=NA	Aethomys_stannarius			Aethomys stannarius		Muridae	RODENTIA	Tinfields Rock Rat	DD
7.717369243	0	Cat=NA	Anonymomys_mindorensis			Anonymomys mindorensis		Muridae	RODENTIA	Mindoro Forest Anonymomys, Mindoro Climbing Rat, Mindoro Rat	DD
2.414396764	0	Cat=NA	Apomys_abrae			Apomys abrae		Muridae	RODENTIA	Luzon Cordillera Apomys, Luzon Cordillera Forest Mouse	DD
	0	Cat=NA	Apomys_gracilirostris			Apomys gracilirostris		Muridae	RODENTIA	Large Mindoro Apomys, Large Mindoro Forest Mouse	DD
2.414396764	0	Cat=NA	Apomys_littoralis			Apomys littoralis		Muridae	RODENTIA	Mindanao Lowland Apomys, Mindanao Lowland Forest Mouse	DD
2.414396764	0	Cat=NA	Apomys_sacobianus			Apomys sacobianus		Muridae	RODENTIA	Long-nosed Luzon Apomys, Long-nosed Luzon Forest Mouse	DD
8.459465827	0	Cat=NA	Batomys_dentatus			Batomys dentatus		Muridae	RODENTIA	Large-toothed Batomys, Large-toothed Hairy-tailed Rat	DD
8.268808035	0	Cat=NA	Berylmys_mackenziei			Berylmys mackenziei		Muridae	RODENTIA	Kenneth's White-toothed Rat, Mackenzie's Rat	DD
8.268808035	0	Cat=NA	Berylmys_manipulus			Berylmys manipulus		Muridae	RODENTIA	Manipur White-toothed Rat	DD
9.323101067	0	Cat=NA	Carpomys_melanurus			Carpomys melanurus		Muridae	RODENTIA	Large Luzon Carpomys, Short-footed Luzon Tree Rat	DD
7.425362897	0	Cat=NA	Chiropodomys_calamianensis			Chiropodomys calamianensis		Muridae	RODENTIA	Palawan Pencil-tailed Tree Mouse	DD
7.425362897	0	Cat=NA	Chiropodomys_major			Chiropodomys major		Muridae	RODENTIA	Greater Pencil-tailed Tree Mouse, Large Pencil-tailed Tree Mouse	DD
7.425362897	0	Cat=NA	Chiropodomys_muroides			Chiropodomys muroides		Muridae	RODENTIA	Gray-bellied Pencil-tailed Tree Mouse	DD
7.425362897	0	Cat=NA	Chiropodomys_pusillus			Chiropodomys pusillus		Muridae	RODENTIA	Lesser Pencil-tailed Tree Mouse, Small Pencil-tailed Tree Mouse	DD
9.348378404	0	Cat=NA	Coccymys_albidens			Coccymys albidens		Muridae	RODENTIA	White-toothed Mouse, White-toothed Brush Mouse, White-toothed Coccymys, White-toothed Melomys	DD
8.459465827	0	Cat=NA	Crateromys_paulus			Crateromys paulus		Muridae	RODENTIA	Ilin Crateromys, Ilin Bushy-tailed Cloud Rat, Ilin Hairy-tailed Cloud Rat	DD
2.964967291	0	Cat=NA	Crunomys_celebensis			Crunomys celebensis		Muridae	RODENTIA	Sulawesi Shrew Mouse, Celebes Shrew Rat	DD
2.964967291	0	Cat=NA	Crunomys_fallax			Crunomys fallax		Muridae	RODENTIA	Luzon Shrew Mouse, Northern Luzon Shrew Rat, Northern Luzon Shrew-mouse	DD
	0	Cat=NA	Crunomys_suncoides			Crunomys suncoides		Muridae	RODENTIA	Katanglad Shrew Mouse, Kitanglad Shrew-mouse	DD
7.717369243	0	Cat=NA	Dacnomys_millardi			Dacnomys millardi		Muridae	RODENTIA	Millard's Rat	DD
5.102968893	0	Cat=NA	Dasymys_foxi			Dasymys foxi		Muridae	RODENTIA	Fox's Shaggy Rat	DD
5.102968893	0	Cat=NA	Dasymys_nudipes			Dasymys nudipes		Muridae	RODENTIA	Angolan Marsh Rat	DD
7.717369243	0	Cat=NA	Diomys_crumpi			Diomys crumpi		Muridae	RODENTIA	Crump's Mouse	DD
7.965794975	0	Cat=NA	Grammomys_aridulus			Grammomys aridulus		Muridae	RODENTIA	Arid Thicket Rat, Arid Woodland Grammomys	DD
7.965794975	0	Cat=NA	Grammomys_buntingi			Grammomys buntingi		Muridae	RODENTIA	Bunting's Grammomys, Bunting's Thicket Rat	DD
7.965794975	0	Cat=NA	Grammomys_caniceps			Grammomys caniceps		Muridae	RODENTIA	Gray-headed Thicket Rat, Grey-headed Thicket Rat	DD
8.250098145	0	Cat=NA	Hadromys_yunnanensis			Hadromys yunnanensis		Muridae	RODENTIA	Yunnan Hadromys	DD
9.549025827	0	Cat=NA	Haeromys_margarettae			Haeromys margarettae		Muridae	RODENTIA	Margaret's Haeromys, Ranee Mouse	DD
7.88029675	0	Cat=DD	Hydromys_habbema			Baiyankamys habbema		Muridae	RODENTIA	Mountain Water Rat	DD
7.88029675	0	Cat=NA	Hydromys_hussoni			Hydromys hussoni		Muridae	RODENTIA	Western Water Rat	DD
7.88029675	0	Cat=NA	Hydromys_neobritannicus			Hydromys neobritannicus		Muridae	RODENTIA	New Britain Water Rat	DD
9.348378404	0	Cat=NA	Hyomys_dammermani			Hyomys dammermani		Muridae	RODENTIA	Western White-eared Giant Rat	DD
7.014297503	0	Cat=NA	Lemniscomys_hoogstraali			Lemniscomys hoogstraali		Muridae	RODENTIA	Hoogstraal's Striped Grass Mouse, Hoogstraal's Lemniscomys, Hoogstral's Lemniscomys, Hoogstral's Striped Grass Mouse	DD
7.014297503	0	Cat=NA	Lemniscomys_roseveari			Lemniscomys roseveari		Muridae	RODENTIA	Rosevear's Lemniscomys, Rosevear's Striped Grass Mouse, Rosevear's Lemniscomys	DD
9.74857253	0	Cat=NA	Leopoldamys_neilli			Leopoldamys neilli		Muridae	RODENTIA	Neill's Leopoldamys, Neill's Long-tailed Giant Rat	DD
9.348378404	0	Cat=NA	Macruromys_elegans			Macruromys elegans		Muridae	RODENTIA	Lesser Small-toothed Rat, Western Small-toothed Rat	DD
8.459465827	0	Cat=NA	Margaretamys_parvus			Margaretamys parvus		Muridae	RODENTIA	Lesser Margaretamys, Little Margareta Rat	DD
8.210382832	0	Cat=NA	Mastomys_pernanus			Mastomys pernanus		Muridae	RODENTIA	Dwarf Mastomys, Dwarf Multimammate Mouse	DD
8.099464308	0	Cat=NA	Maxomys_baeodon			Maxomys baeodon		Muridae	RODENTIA	Small Bornean Maxomys, Small Spiny Rat	DD
8.099464308	0	Cat=NA	Maxomys_dollmani			Maxomys dollmani		Muridae	RODENTIA	Dollman's Sulawesi Maxomys, Dollman's Spiny Rat	DD
8.099464308	0	Cat=NA	Maxomys_hylomyoides			Maxomys hylomyoides		Muridae	RODENTIA	Sumatran Mountain Maxomys, Sumatran Spiny Rat	DD
8.099464308	0	Cat=NA	Maxomys_ochraceiventer			Maxomys ochraceiventer		Muridae	RODENTIA	Ochraceous-bellied Bornean Maxomys, Chestnut-bellied Spiny Rat	DD
9.930037294	0	Cat=NA	Melasmothrix_naso			Melasmothrix naso		Muridae	RODENTIA	Diurnal Sulawesian Shrew Rat, Sulawesian Shrew Rat	DD
5.341200117	0	Cat=NA	Melomys_arcium			Melomys arcium		Muridae	RODENTIA	Rossel Island Melomys	DD
6.47052544	0	Cat=NA	Melomys_bougainville			Melomys bougainville		Muridae	RODENTIA	Bougainville Melomys, Bougainville Mosaic-tailed Rat	DD
6.006614016	0	Cat=NA	Melomys_cooperae			Melomys cooperae		Muridae	RODENTIA	Yamdena Island Melomys	DD
5.341200117	0	Cat=NA	Melomys_fulgens			Melomys fulgens		Muridae	RODENTIA	Seram Long-tailed Melomys	DD
6.006614016	0	Cat=NA	Melomys_howi			Melomys howi		Muridae	RODENTIA	Riama Island Melomys	DD
6.006614016	0	Cat=NA	Melomys_paveli			Melomys paveli		Muridae	RODENTIA	Pavel's Seram Melomys	DD
9.348378404	0	Cat=NA	Microhydromys_musseri			Microhydromys musseri		Muridae	RODENTIA	Musser's Shrew Mouse	DD
9.348378404	0	Cat=NA	Microhydromys_richardsoni			Microhydromys richardsoni		Muridae	RODENTIA	Groove-toothed Shrew Mouse	DD
7.46340721	0	Cat=NA	Mus_crociduroides			Mus crociduroides		Muridae	RODENTIA	Sumatran Shrewlike Mouse	DD
	0	Cat=NA	Mus_fragilicauda			Mus fragilicauda		Muridae	RODENTIA	Sheath-tailed Mouse	DD
3.321857633	0	Cat=NA	Mus_goundae			Mus goundae		Muridae	RODENTIA	Gounda Mouse	DD
3.321857633	0	Cat=NA	Mus_neavei			Mus neavei		Muridae	RODENTIA	Neave's Mouse	DD
3.321857633	0	Cat=NA	Mus_oubanguii			Mus oubanguii		Muridae	RODENTIA	Oubangui Mouse	DD
13.90961948	0	Cat=NA	Mylomys_rex			Mylomys rex		Muridae	RODENTIA	Ethiopian Mylomys	DD
8.444078635	0	Cat=NA	Niviventer_hinpoon			Niviventer hinpoon		Muridae	RODENTIA	Limestone Niviventer, Limestone Rat	DD
7.717369243	0	Cat=NA	Palawanomys_furvus			Palawanomys furvus		Muridae	RODENTIA	Palawan Mountain Rat, Palawan Soft-furred Mountain Rat	DD
8.187631063	0	Cat=NA	Paraleptomys_wilhelmina			Paraleptomys wilhelmina		Muridae	RODENTIA	Short-haired Hydromyine, Short-haired Water Rat	DD
6.47052544	0	Cat=NA	Paramelomys_levipes			Paramelomys levipes		Muridae	RODENTIA	Papuan Lowland Paramelomys, Long-nosed Mosaic-tailed Rat	DD
5.831695718	0	Cat=NA	Paramelomys_steini			Paramelomys steini		Muridae	RODENTIA	Stein's Paramelomys	DD
13.365565	0	Cat=NA	Pelomys_hopkinsi			Pelomys hopkinsi		Muridae	RODENTIA	Hopkins's Groove-toothed Swamp Rat	DD
13.365565	0	Cat=NA	Pelomys_isseli			Pelomys isseli		Muridae	RODENTIA	Issel's Groove-toothed Swamp Rat	DD
8.250098145	0	Cat=NA	Pithecheir_parvus			Pithecheir parvus		Muridae	RODENTIA	Malay Peninsula Pithecheir, Malayan Tree Rat	DD
	0	Cat=NA	Pithecheirops_otion			Pithecheirops otion		Muridae	RODENTIA	Bornean Pithecheirops	DD
9.040229086	0	Cat=NA	Pogonomys_championi			Pogonomys championi		Muridae	RODENTIA	Champion's Tree Mouse	DD
7.857254694	0	Cat=NA	Praomys_minor			Praomys minor		Muridae	RODENTIA	Least Praomys, Least Soft-furred Mouse	DD
7.857254694	0	Cat=NA	Praomys_mutoni			Praomys mutoni		Muridae	RODENTIA	Muton's Soft-furred Mouse, Riverine Praomys	DD
8.23713378	0	Cat=NA	Praomys_verschureni			Praomys verschureni		Muridae	RODENTIA	Verschuren's Swamp Rat	DD
8.187631063	0	Cat=NA	Pseudohydromys_occidentalis			Pseudohydromys occidentalis		Muridae	RODENTIA	Western Shrew Mouse	DD
7.712131934	0	Cat=NA	Pseudomys_pilligaensis			Pseudomys pilligaensis		Muridae	RODENTIA	Pilliga Mouse	DD
2.48640471	0	Cat=NA	Rattus_adustus			Rattus adustus		Muridae	RODENTIA	Burnished Enggano Rat, Sunburned Rat	DD
7.900763405	0	Cat=DD	Rattus_arfakiensis			Rattus arfakienis		Muridae	RODENTIA	Vogelkop Mountain Rat	DD
3.341853287	0	Cat=NA	Rattus_blangorum			Rattus blangorum		Muridae	RODENTIA	Aceh Rat	DD
6.178498111	0	Cat=NA	Rattus_bontanus			Rattus bontanus		Muridae	RODENTIA	Southwestern Xanthurus Rat, Bonthain Rat	DD
4.234049723	0	Cat=NA	Rattus_enganus			Rattus enganus		Muridae	RODENTIA	Enggano Island Rat, Enggano Rat	DD
4.407142278	0	Cat=NA	Rattus_giluwensis			Rattus giluwensis		Muridae	RODENTIA	Giluwe Rat	DD
2.48640471	0	Cat=NA	Rattus_koopmani			Rattus koopmani		Muridae	RODENTIA	Koopman's Peleng Island Rat, Koopman's Rat	DD
4.234049723	0	Cat=NA	Rattus_korinchi			Rattus korinchi		Muridae	RODENTIA	Sumatran Mountain Rat, Kerinci Rat, Korinch's Rat	DD
2.48640471	0	Cat=NA	Rattus_mindorensis			Rattus mindorensis		Muridae	RODENTIA	Mindoro Mountain Rat, Mindoro Black Rat, Mindoro Soft-furred Rat	DD
8.583800446	0	Cat=NA	Rattus_omichlodes			Rattus omichlodes		Muridae	RODENTIA	Arianus's Rat	DD
6.178498111	0	Cat=NA	Rattus_pelurus			Rattus pelurus		Muridae	RODENTIA	Peleng Island Xanthurus Rat, Peleng Rat	DD
5.15583343	0	Cat=NA	Rattus_salocco			Rattus salocco		Muridae	RODENTIA	Southeastern Xanthurus Rat	DD
2.48640471	0	Cat=NA	Rattus_tawitawiensis			Rattus tawitawiensis		Muridae	RODENTIA	Tawitawi Forest Rat, Tawi-tawi Forest Rat, Tawitawi Island Rat	DD
4.969760972	0	Cat=NA	Rattus_timorensis			Rattus timorensis		Muridae	RODENTIA	Timor Forest Rat, Timor Rat	DD
8.133175348	0	Cat=NA	Solomys_salamonis			Solomys salamonis		Muridae	RODENTIA	Florida Giant Rat, Florida Naked-tailed Rat	DD
	0	Cat=NA	Sommeromys_macrorhinos			Sommeromys macrorhinos		Muridae	RODENTIA	Sommer's Sulawesi Rat	DD
9.277900217	0	Cat=NA	Stenocephalemys_ruppi			Stenocephalemys ruppi		Muridae	RODENTIA	Rupp's Mouse, Rupp's Stenocephalemys, Rupp's Stenocephalemys	DD
8.713085186	0	Cat=NA	Taeromys_arcuatus			Taeromys arcuatus		Muridae	RODENTIA	Southeastern Mountain Taeromys, Salokko Rat	DD
7.96247739	0	Cat=NA	Taeromys_callitrichus			Taeromys callitrichus		Muridae	RODENTIA	Greater Taeromys, Lovely-haired Rat	DD
8.713085186	0	Cat=NA	Taeromys_hamatus			Taeromys hamatus		Muridae	RODENTIA	Central Mountain Taeromys, Sulawesi Montane Rat	DD
7.96247739	0	Cat=NA	Taeromys_microbullatus			Taeromys microbullatus		Muridae	RODENTIA	Small-eared Taeromys	DD
8.713085186	0	Cat=NA	Taeromys_punicans			Taeromys punicans		Muridae	RODENTIA	Reddish-furred Taeromys, Sulawesi Forest Rat	DD
8.713085186	0	Cat=NA	Taeromys_taerae			Taeromys taerae		Muridae	RODENTIA	Northeastern Mountain Taeromys, Tondano Rat	DD
8.31542493	0	Cat=NA	Tateomys_macrocercus			Tateomys macrocercus		Muridae	RODENTIA	Long-tailed Sulawesian Shrew Rat, Long-tailed Shrew Rat	DD
8.31542493	0	Cat=NA	Tateomys_rhinogradoides			Tateomys rhinogradoides		Muridae	RODENTIA	Tate's Sulawesian Shrew Rat, Tate's Shrew Rat	DD
9.328258776	0	Cat=NA	Thallomys_shortridgei			Thallomys shortridgei		Muridae	RODENTIA	Shortridge's Rat, Shortrige's Rat	DD
9.398319529	0	Cat=NA	Tryphomys_adustus			Tryphomys adustus		Muridae	RODENTIA	Luzon Tryphomys, Luzon Short-nosed Rat	DD
7.078402069	0	Cat=NA	Uromys_siebersi			Uromys siebersi		Muridae	RODENTIA	Great Key Island Uromys	DD
23.50084296	0	Cat=NA	Anomalurus_pelii			Anomalurus pelii		Anomaluridae	RODENTIA	Pel's Flying Squirrel, Pel's Scaly-tailed Squirrel	DD
14.877884	0	Cat=NA	Ctenodactylus_vali			Ctenodactylus vali		Ctenodactylidae	RODENTIA	Val's Gundi	DD
25.92904778	0	Cat=NA	Felovia_vae			Felovia vae		Ctenodactylidae	RODENTIA	Felou Gundi	DD
9.077372352	0	Cat=NA	Cryptomys_foxi			Cryptomys foxi		Bathyergidae	RODENTIA	Nigerian Mole Rat	DD
4.037108258	0	Cat=NA	Coendou_nycthemera			Coendou nycthemera		Erethizontidae	RODENTIA	Koopman's Porcupine	DD
	0	Cat=NA	Sphiggurus_ichillus			Sphiggurus ichillus		Erethizontidae	RODENTIA		DD
	0	Cat=NA	Sphiggurus_roosmalenorum			Sphiggurus roosmalenorum		Erethizontidae	RODENTIA		DD
8.292160588	0	Cat=NA	Sphiggurus_vestitus			Sphiggurus vestitus		Erethizontidae	RODENTIA	Brown Hairy Dwarf Porcupine	DD
11.6152721	0	Cat=NA	Lagidium_wolffsohni			Lagidium wolffsohni		Chinchillidae	RODENTIA	Wolffsohn's Viscacha	DD
13.95039257	0	Cat=DD	Hydrochoerus_isthmius			Hydrochoerus isthmius		Caviidae	RODENTIA	Lesser Capybara	DD
	0	Cat=NA	Kerodon_acrobata			Kerodon acrobata		Caviidae	RODENTIA		DD
5.990816416	0	Cat=NA	Dasyprocta_azarae			Dasyprocta azarae		Dasyproctidae	RODENTIA	Azara's Agouti	DD
5.990816416	0	Cat=NA	Dasyprocta_cristata			Dasyprocta cristata		Dasyproctidae	RODENTIA	Crested Agouti	DD
5.990816416	0	Cat=NA	Dasyprocta_kalinowskii			Dasyprocta kalinowskii		Dasyproctidae	RODENTIA	Kalinowski Agouti	DD
3.584328019	0	Cat=NA	Ctenomys_brasiliensis			Ctenomys brasiliensis		Ctenomyidae	RODENTIA	Brazilian Tuco-tuco	DD
6.37822147	0	Cat=NA	Ctenomys_budini			Ctenomys budini		Ctenomyidae	RODENTIA		DD
3.584328019	0	Cat=NA	Ctenomys_colburni			Ctenomys colburni		Ctenomyidae	RODENTIA	Bolburn's Tuco-tuco, Colburn's Tuco-tuco	DD
6.086156167	0	Cat=NA	Ctenomys_coludo			Ctenomys coludo		Ctenomyidae	RODENTIA		DD
4.676945093	0	Cat=NA	Ctenomys_coyhaiquensis			Ctenomys coyhaiquensis		Ctenomyidae	RODENTIA		DD
3.584328019	0	Cat=NA	Ctenomys_dorsalis			Ctenomys dorsalis		Ctenomyidae	RODENTIA	Chacoan Tuco-tuco	DD
6.086156167	0	Cat=NA	Ctenomys_famosus			Ctenomys famosus		Ctenomyidae	RODENTIA		DD
6.086156167	0	Cat=NA	Ctenomys_fochi			Ctenomys fochi		Ctenomyidae	RODENTIA		DD
6.374766634	0	Cat=NA	Ctenomys_fodax			Ctenomys fodax		Ctenomyidae	RODENTIA		DD
6.086156167	0	Cat=NA	Ctenomys_johannis			Ctenomys johannis		Ctenomyidae	RODENTIA		DD
6.086156167	0	Cat=NA	Ctenomys_juris			Ctenomys juris		Ctenomyidae	RODENTIA		DD
6.374766634	0	Cat=NA	Ctenomys_knighti			Ctenomys knighti		Ctenomyidae	RODENTIA	Catamarca Tuco-tuco	DD
6.374766634	0	Cat=NA	Ctenomys_minutus			Ctenomys minutus		Ctenomyidae	RODENTIA	Tiny Tuco-tuco	DD
3.584328019	0	Cat=NA	Ctenomys_pontifex			Ctenomys pontifex		Ctenomyidae	RODENTIA	San Luis Tuco-tuco	DD
3.584328019	0	Cat=NA	Ctenomys_saltarius			Ctenomys saltarius		Ctenomyidae	RODENTIA	Salta Tuco-tuco	DD
4.676945093	0	Cat=NA	Ctenomys_scagliai			Ctenomys scagliai		Ctenomyidae	RODENTIA		DD
3.584328019	0	Cat=NA	Ctenomys_sericeus			Ctenomys sericeus		Ctenomyidae	RODENTIA	Silky Tuco-tuco	DD
6.37822147	0	Cat=NA	Ctenomys_sylvanus			Ctenomys sylvanus		Ctenomyidae	RODENTIA		DD
3.584328019	0	Cat=NA	Ctenomys_tuconax			Ctenomys tuconax		Ctenomyidae	RODENTIA	Robust Tuco-tuco	DD
3.584328019	0	Cat=NA	Ctenomys_tucumanus			Ctenomys tucumanus		Ctenomyidae	RODENTIA	Tucuman Tuco-tuco	DD
6.086156167	0	Cat=NA	Ctenomys_tulduco			Ctenomys tulduco		Ctenomyidae	RODENTIA		DD
3.584328019	0	Cat=NA	Ctenomys_validus			Ctenomys validus		Ctenomyidae	RODENTIA	Strong Tuco-tuco	DD
6.374766634	0	Cat=NA	Ctenomys_viperinus			Ctenomys viperinus		Ctenomyidae	RODENTIA	Vipos Tuco-tuco	DD
4.676945093	0	Cat=NA	Ctenomys_yolandae			Ctenomys yolandae		Ctenomyidae	RODENTIA	Yolanda's Tuco-tuco	DD
16.05170762	0	Cat=NA	Aconaemys_porteri			Aconaemys porteri		Octodontidae	RODENTIA		DD
17.05995622	0	Cat=NA	Aconaemys_sagei			Aconaemys sagei		Octodontidae	RODENTIA	Sage's Rock Rat	DD
11.46717619	0	Cat=NA	Abrocoma_budini			Abrocoma budini		Abrocomidae	RODENTIA	Budin's Chinchilla Rat	DD
11.46717619	0	Cat=NA	Abrocoma_famatina			Abrocoma famatina		Abrocomidae	RODENTIA	Famatina Chinchilla Rat	DD
11.46717619	0	Cat=NA	Abrocoma_shistacea			Abrocoma shistacea		Abrocomidae	RODENTIA	Sierra Del Tontal Chinchilla Rat	DD
	0	Cat=NA	Abrocoma_uspallata			Abrocoma uspallata		Abrocomidae	RODENTIA	Uspallata Chinchilla Rat	DD
11.46717619	0	Cat=NA	Abrocoma_vaccarum			Abrocoma vaccarum		Abrocomidae	RODENTIA	Mendozan Chinchilla Rat	DD
	0	Cat=NA	Cuscomys_ashaninka			Cuscomys ashaninka		Abrocomidae	RODENTIA	Ashaninika Arboreal Chinchilla Rat	DD
5.012123423	0	Cat=NA	Dactylomys_peruanus			Dactylomys peruanus		Echimyidae	RODENTIA	Peruvian Bamboo Rat	DD
6.646100294	0	Cat=NA	Olallamys_albicauda			Olallamys albicauda		Echimyidae	RODENTIA	White-tailed Olalla Rat	DD
6.646100294	0	Cat=NA	Olallamys_edax			Olallamys edax		Echimyidae	RODENTIA	Greedy Olalla Rat	DD
6.689993576	0	Cat=NA	Diplomys_caniceps			Diplomys caniceps		Echimyidae	RODENTIA	Arboreal Soft-furred Spiny Rat	DD
6.689993576	0	Cat=DD	Diplomys_rufodorsalis			Santamartamys rufodorsalis		Echimyidae	RODENTIA	Red Crested Tree Rat	DD
5.18197274	0	Cat=NA	Echimys_saturnus			Echimys saturnus		Echimyidae	RODENTIA	Dark Spiny Tree-rat, Dark Tree Rat	DD
4.230787594	0	Cat=NA	Makalata_obscura			Makalata obscura		Echimyidae	RODENTIA	Dark Armored Tree-rat, Dusky Spiny Tree Rat	DD
7.532055407	0	Cat=DD	Makalata_occasius			Pattonomys occasius		Echimyidae	RODENTIA	Bare-tailed Armored Tree-rat	DD
5.18197274	0	Cat=NA	Makalata_rhipidura			Makalata rhipidura		Echimyidae	RODENTIA	Peruvian Tree Rat	DD
5.211331967	0	Cat=NA	Phyllomys_kerri			Phyllomys kerri		Echimyidae	RODENTIA		DD
5.18197274	0	Cat=NA	Phyllomys_lamarum			Phyllomys lamarum		Echimyidae	RODENTIA	Pallid Atlantic Tree Rat	DD
5.594498669	0	Cat=NA	Carterodon_sulcidens			Carterodon sulcidens		Echimyidae	RODENTIA	Owl's Spiny Rat	DD
6.04194908	0	Cat=NA	Clyomys_bishopi			Clyomys bishopi		Echimyidae	RODENTIA	Bishop's Fossorial Spiny Rat	DD
4.230787594	0	Cat=NA	Mesomys_leniceps			Mesomys leniceps		Echimyidae	RODENTIA	Woolly-headed Spiny Tree Rat	DD
5.594498669	0	Cat=NA	Proechimys_chrysaeolus			Proechimys chrysaeolus		Echimyidae	RODENTIA	Boyaca Spiny Rat	DD
5.594498669	0	Cat=NA	Proechimys_gardneri			Proechimys gardneri		Echimyidae	RODENTIA		DD
5.594498669	0	Cat=NA	Proechimys_hoplomyoides			Proechimys hoplomyoides		Echimyidae	RODENTIA	Guyanan Spiny Rat	DD
5.594498669	0	Cat=NA	Proechimys_kulinae			Proechimys kulinae		Echimyidae	RODENTIA		DD
5.594498669	0	Cat=NA	Proechimys_magdalenae			Proechimys magdalenae		Echimyidae	RODENTIA	Magdalena Spiny Rat	DD
5.594498669	0	Cat=NA	Proechimys_mincae			Proechimys mincae		Echimyidae	RODENTIA	Minca Spiny Rat	DD
5.594498669	0	Cat=NA	Proechimys_oconnelli			Proechimys oconnelli		Echimyidae	RODENTIA	O'Connell's Spiny Rat	DD
5.594498669	0	Cat=NA	Proechimys_trinitatus			Proechimys trinitatus		Echimyidae	RODENTIA	Trinidad Spiny Rat	DD
5.810089264	0	Cat=NA	Trinomys_mirapitanga			Trinomys mirapitanga		Echimyidae	RODENTIA		DD
6.097543391	0	Cat=NA	Trinomys_paratus			Trinomys paratus		Echimyidae	RODENTIA		DD
12.3483591	0	Cat=NA	Ochotona_gaoligongensis			Ochotona gaoligongensis		Ochotonidae	LAGOMORPHA	Gaoligong Pika	DD
9.650682021	0	Cat=NA	Ochotona_muliensis			Ochotona muliensis		Ochotonidae	LAGOMORPHA	Muli Pika	DD
15.52847338	0	Cat=NA	Ochotona_nigritia			Ochotona nigritia		Ochotonidae	LAGOMORPHA	Black Pika	DD
9.292861771	0	Cat=NA	Lepus_fagani			Lepus fagani		Leporidae	LAGOMORPHA	Ethiopian Hare	DD
	0	Cat=NA	Nesolagus_timminsi			Nesolagus timminsi		Leporidae	LAGOMORPHA	Annamite Striped Rabbit	DD
6.76878383	0	Cat=NA	Sylvilagus_cognatus			Sylvilagus cognatus		Leporidae	LAGOMORPHA	Manzano Mountain Cottontail	DD
6.323400021	0	Cat=NA	Sylvilagus_dicei			Sylvilagus dicei		Leporidae	LAGOMORPHA	Dice's Cottontail	DD
8.697658151	0	Cat=NA	Sylvilagus_varynaensis			Sylvilagus varynaensis		Leporidae	LAGOMORPHA	Venezuelan Lowland Rabbit, Barinas Wild Rabbit	DD
	0	Cat=NA	Hylomys_megalotis			Hylomys megalotis		Erinaceidae	ERINACEOMORPHA	Long-eared Gymnure	DD
3.206278124	0	Cat=NA	Crocidura_armenica			Crocidura armenica		Soricidae	SORICOMORPHA	Armenian Shrew	DD
3.206278124	0	Cat=NA	Crocidura_bottegi			Crocidura bottegi		Soricidae	SORICOMORPHA	Bottego's Shrew	DD
5.179417661	0	Cat=NA	Crocidura_caspica			Crocidura caspica		Soricidae	SORICOMORPHA	Caspian Shrew	DD
3.206278124	0	Cat=NA	Crocidura_dhofarensis			Crocidura dhofarensis		Soricidae	SORICOMORPHA	Dhofarian Shrew	DD
3.206278124	0	Cat=NA	Crocidura_douceti			Crocidura douceti		Soricidae	SORICOMORPHA	Doucet's Musk Shrew	DD
3.206278124	0	Cat=NA	Crocidura_erica			Crocidura erica		Soricidae	SORICOMORPHA	Heather Shrew	DD
3.206278124	0	Cat=NA	Crocidura_fischeri			Crocidura fischeri		Soricidae	SORICOMORPHA	Fischer's Shrew	DD
3.206278124	0	Cat=NA	Crocidura_floweri			Crocidura floweri		Soricidae	SORICOMORPHA	Flower's Shrew	DD
3.206278124	0	Cat=NA	Crocidura_gracilipes			Crocidura gracilipes		Soricidae	SORICOMORPHA	Peter's Musk Shrew	DD
3.206278124	0	Cat=NA	Crocidura_grandis			Crocidura grandis		Soricidae	SORICOMORPHA	Greater Mindanao Shrew, Mt. Malindang Shrew	DD
3.630298695	0	Cat=NA	Crocidura_hilliana			Crocidura hilliana		Soricidae	SORICOMORPHA	Hill's Shrew	DD
5.910066205	0	Cat=NA	Crocidura_horsfieldii			Crocidura horsfieldii		Soricidae	SORICOMORPHA	Horsefield's Shrew	DD
3.630298695	0	Cat=NA	Crocidura_katinka			Crocidura katinka		Soricidae	SORICOMORPHA		DD
3.206278124	0	Cat=NA	Crocidura_longipes			Crocidura longipes		Soricidae	SORICOMORPHA	Savanna Swamp Shrew	DD
3.206278124	0	Cat=NA	Crocidura_macowi			Crocidura macowi		Soricidae	SORICOMORPHA	Macow's Shrew, Nyiro Shrew	DD
3.206278124	0	Cat=NA	Crocidura_mindorus			Crocidura mindorus		Soricidae	SORICOMORPHA	Mindoro Shrew	DD
3.630298695	0	Cat=NA	Crocidura_musseri			Crocidura musseri		Soricidae	SORICOMORPHA	Mossy Forest Shrew	DD
3.206278124	0	Cat=NA	Crocidura_mutesae			Crocidura mutesae		Soricidae	SORICOMORPHA	Uganda Large-toothed Shrew, Ugandan Musk Shrew	DD
3.206278124	0	Cat=NA	Crocidura_pergrisea			Crocidura pergrisea		Soricidae	SORICOMORPHA	Pale Grey Shrew	DD
3.206278124	0	Cat=NA	Crocidura_pitmani			Crocidura pitmani		Soricidae	SORICOMORPHA	Pitman's Shrew	DD
3.206278124	0	Cat=NA	Crocidura_planiceps			Crocidura planiceps		Soricidae	SORICOMORPHA	Flat-headed Shrew	DD
3.206278124	0	Cat=NA	Crocidura_polia			Crocidura polia		Soricidae	SORICOMORPHA	Fuscous Shrew, Polia's Shrew	DD
5.719360009	0	Cat=NA	Crocidura_pullata			Crocidura pullata		Soricidae	SORICOMORPHA	Kashmir White-toothed Shrew, Dusky Shrew	DD
3.206278124	0	Cat=NA	Crocidura_raineyi			Crocidura raineyi		Soricidae	SORICOMORPHA	Rainey Shrew, Rainey's Shrew	DD
5.719360009	0	Cat=NA	Crocidura_rapax			Crocidura rapax		Soricidae	SORICOMORPHA	Chinese White-toothed Shrew	DD
3.206278124	0	Cat=NA	Crocidura_religiosa			Crocidura religiosa		Soricidae	SORICOMORPHA	Egyptian Pygmy Shrew	DD
3.206278124	0	Cat=NA	Crocidura_selina			Crocidura selina		Soricidae	SORICOMORPHA	Moon Shrew, Ugandan Lowland Shrew	DD
3.206278124	0	Cat=NA	Crocidura_susiana			Crocidura susiana		Soricidae	SORICOMORPHA	Iranian Shrew	DD
3.206278124	0	Cat=NA	Crocidura_tarfayensis			Crocidura tarfayensis		Soricidae	SORICOMORPHA	Saharan Shrew, Tarfaya Shrew	DD
3.206278124	0	Cat=NA	Crocidura_tenuis			Crocidura tenuis		Soricidae	SORICOMORPHA	Timor Shrew, Thin Shrew	DD
3.206278124	0	Cat=NA	Crocidura_ultima			Crocidura ultima		Soricidae	SORICOMORPHA	Ultimate Shrew	DD
5.179417661	0	Cat=NA	Crocidura_virgata			Crocidura virgata		Soricidae	SORICOMORPHA		DD
6.180006231	0	Cat=NA	Crocidura_vosmaeri			Crocidura vosmaeri		Soricidae	SORICOMORPHA	Banka Shrew	DD
5.910066205	0	Cat=NA	Crocidura_wuchihensis			Crocidura wuchihensis		Soricidae	SORICOMORPHA	Hainan Island Shrew	DD
3.206278124	0	Cat=NA	Crocidura_zaphiri			Crocidura zaphiri		Soricidae	SORICOMORPHA	Zaphir's Shrew	DD
3.206278124	0	Cat=NA	Crocidura_zimmeri			Crocidura zimmeri		Soricidae	SORICOMORPHA	Upemba Shrew, Zimmer's Shrew	DD
5.180369838	0	Cat=NA	Paracrocidura_graueri			Paracrocidura graueri		Soricidae	SORICOMORPHA	Grauer's Large-headed Shrew, Grauer's Shrew	DD
4.537855314	0	Cat=NA	Suncus_ater			Suncus ater		Soricidae	SORICOMORPHA	Black Shrew	DD
4.537855314	0	Cat=NA	Suncus_hosei			Suncus hosei		Soricidae	SORICOMORPHA	Bornean Pgymy Shrew, Hose's Shrew	DD
4.537855314	0	Cat=NA	Suncus_malayanus			Suncus malayanus		Soricidae	SORICOMORPHA	Malayan Pgymy Shrew, Malayan Pygmy Shrew	DD
	0	Cat=NA	Sylvisorex_konganensis			Sylvisorex konganensis		Soricidae	SORICOMORPHA	Kongana Shrew	DD
7.807603584	0	Cat=NA	Sylvisorex_oriundus			Sylvisorex oriundus		Soricidae	SORICOMORPHA	Lesser Forest Shrew, Mountain Shrew	DD
	0	Cat=NA	Sylvisorex_pluvialis			Sylvisorex pluvialis		Soricidae	SORICOMORPHA	Rain Forest Shrew	DD
7.394911756	0	Cat=NA	Congosorex_polli			Congosorex polli		Soricidae	SORICOMORPHA	Greater Congo Shrew, Poll's Shrew	DD
7.312261961	0	Cat=NA	Myosorex_schalleri			Myosorex schalleri		Soricidae	SORICOMORPHA	Schaller's Mouse Shrew	DD
7.312261961	0	Cat=NA	Myosorex_tenuis			Myosorex tenuis		Soricidae	SORICOMORPHA	Thin Mouse Shrew	DD
13.99082254	0	Cat=NA	Anourosorex_schmidi			Anourosorex schmidi		Soricidae	SORICOMORPHA	Giant Mole Shrew	DD
10.30441881	0	Cat=NA	Cryptotis_alticola			Cryptotis alticola		Soricidae	SORICOMORPHA	Central Mexican Broad-clawed Shrew	DD
10.25358926	0	Cat=NA	Cryptotis_brachyonyx			Cryptotis brachyonyx		Soricidae	SORICOMORPHA	Eastern Cordillera Small-footed Shrew	DD
12.20728364	0	Cat=NA	Cryptotis_hondurensis			Cryptotis hondurensis		Soricidae	SORICOMORPHA	Honduran Small Eared Shrew, Honduran Small-eared Shrew	DD
9.886316139	0	Cat=NA	Cryptotis_orophila			Cryptotis orophila		Soricidae	SORICOMORPHA	Central American Least Shrew	DD
9.454898217	0	Cat=NA	Cryptotis_peregrina			Cryptotis peregrina		Soricidae	SORICOMORPHA	Oaxacan Broad-clawed Shrew	DD
10.25358926	0	Cat=NA	Cryptotis_peruviensis			Cryptotis peruviensis		Soricidae	SORICOMORPHA	Peruvian Small-eared Shrew	DD
9.886316139	0	Cat=NA	Cryptotis_tropicalis			Cryptotis tropicalis		Soricidae	SORICOMORPHA	Tropical Small-eared Shrew	DD
11.99895904	0	Cat=NA	Chimarrogale_sumatrana			Chimarrogale sumatrana		Soricidae	SORICOMORPHA	Sumatran Water Shrew, Sumatra Water Shrew	DD
	0	Cat=NA	Chodsigoa_caovansunga			Chodsigoa caovansunga		Soricidae	SORICOMORPHA	Van Sung's Shrew	DD
12.0297634	0	Cat=NA	Chodsigoa_parva			Chodsigoa parva		Soricidae	SORICOMORPHA	Pygmy Brown-toothed Shrew, Pygmy Red-toothed Shrew	DD
12.81834459	0	Cat=NA	Chodsigoa_salenskii			Chodsigoa salenskii		Soricidae	SORICOMORPHA	Salenski's Shrew	DD
12.0297634	0	Cat=NA	Chodsigoa_sodalis			Chodsigoa sodalis		Soricidae	SORICOMORPHA	Lesser Taiwanese Shrew	DD
8.827267767	0	Cat=NA	Sorex_alaskanus			Sorex alaskanus		Soricidae	SORICOMORPHA	Glacier Bay Water Shrew	DD
5.187420016	0	Cat=NA	Sorex_antinorii			Sorex antinorii		Soricidae	SORICOMORPHA	Valais Shrew	DD
8.827267767	0	Cat=NA	Sorex_arunchi			Sorex arunchi		Soricidae	SORICOMORPHA	Udine Shrew	DD
8.827267767	0	Cat=NA	Sorex_cansulus			Sorex cansulus		Soricidae	SORICOMORPHA	Gansu Shrew	DD
8.827267767	0	Cat=NA	Sorex_kozlovi			Sorex kozlovi		Soricidae	SORICOMORPHA	Kozlov's Shrew	DD
5.358921994	0	Cat=NA	Sorex_leucogaster			Sorex leucogaster		Soricidae	SORICOMORPHA	Paramushir Shrew	DD
12.27777559	0	Cat=NA	Sorex_mirabilis			Sorex mirabilis		Soricidae	SORICOMORPHA	Ussuri Shrew	DD
6.814272835	0	Cat=NA	Sorex_neomexicanus			Sorex neomexicanus		Soricidae	SORICOMORPHA	New Mexico Shrew	DD
5.358921994	0	Cat=NA	Sorex_portenkoi			Sorex portenkoi		Soricidae	SORICOMORPHA	Portenko's Shrew	DD
8.827267767	0	Cat=NA	Sorex_sinalis			Sorex sinalis		Soricidae	SORICOMORPHA	Chinese Shrew, Dusky Shrew	DD
8.827267767	0	Cat=NA	Sorex_thibetanus			Sorex thibetanus		Soricidae	SORICOMORPHA	Tibetan Shrew	DD
13.92602943	0	Cat=NA	Euroscaptor_parvidens			Euroscaptor parvidens		Talpidae	SORICOMORPHA	Small-toothed Mole	DD
25.25075621	0	Cat=NA	Mogera_uchidai			Mogera uchidai		Talpidae	SORICOMORPHA	Senkaku Mole, Ryukyu Mole	DD
15.28014321	0	Cat=NA	Talpa_davidiana			Talpa davidiana		Talpidae	SORICOMORPHA	P�re David's Mole	DD
24.31380218	0	Cat=NA	Uropsilus_andersoni			Uropsilus andersoni		Talpidae	SORICOMORPHA	Anderson's Shrew Mole	DD
24.31380218	0	Cat=NA	Uropsilus_investigator			Uropsilus investigator		Talpidae	SORICOMORPHA	Inquisitive Shrew Mole	DD
11.75429999	0	Cat=NA	Eonycteris_major			Eonycteris major		Pteropodidae	CHIROPTERA	Greater Dawn Bat	DD
2.756420792	0	Cat=NA	Epomophorus_grandis			Epomophorus grandis		Pteropodidae	CHIROPTERA	Lesser Angolan Epauletted Fruit Bat	DD
3.091074795	0	Cat=NA	Micropteropus_intermedius			Micropteropus intermedius		Pteropodidae	CHIROPTERA	Hayman's Lesser Epauletted Fruit Bat, Hayman's Dwarf Epauletted Fruit Bat, Hayman's Epauletted Fruit Bat	DD
7.045938734	0	Cat=NA	Nyctimene_cyclotis			Nyctimene cyclotis		Pteropodidae	CHIROPTERA	Round-eared Tube-nosed Bat, Round-eared Tube-nosed Fruit Bat	DD
6.582504704	0	Cat=NA	Nyctimene_draconilla			Nyctimene draconilla		Pteropodidae	CHIROPTERA	Lesser Tube-nosed Bat, Dragon Tube-nosed Bat, Dragon Tube-nosed Fruit Bat	DD
5.801696619	0	Cat=NA	Nyctimene_malaitensis			Nyctimene malaitensis		Pteropodidae	CHIROPTERA	Malaita Tube-nosed Bat, Malaita Tube-nosed Fruit Bat	DD
5.801696619	0	Cat=NA	Nyctimene_masalai			Nyctimene masalai		Pteropodidae	CHIROPTERA	Demonic Tube-nosed Bat, Demonic Tube-nosed Fruit Bat	DD
6.673834403	0	Cat=NA	Nyctimene_sanctacrucis			Nyctimene sanctacrucis		Pteropodidae	CHIROPTERA	Nend� Tube-nosed Bat, Nendo Tube-nosed Fruit Bat	DD
13.89757629	0	Cat=NA	Plerotes_anchietae			Plerotes anchietae		Pteropodidae	CHIROPTERA	D'Anchieta's Fruit Bat, Anchieta's Fruit Bat	DD
8.901801704	0	Cat=NA	Pteropus_gilliardorum			Pteropus gilliardorum		Pteropodidae	CHIROPTERA	Gilliard's Flying Fox, Gilliard's Flying-fox	DD
4.876623191	0	Cat=NA	Pteropus_griseus			Pteropus griseus		Pteropodidae	CHIROPTERA	Gray Flying Fox, Gray Flying-fox	DD
4.876623191	0	Cat=NA	Pteropus_howensis			Pteropus howensis		Pteropodidae	CHIROPTERA	Ontong Java Flying Fox	DD
4.472330695	0	Cat=NA	Pteropus_insularis			Pteropus insularis		Pteropodidae	CHIROPTERA	Chuuk Flying Fox, Carolines Fruit Bat, Chuuk Flying-fox, Ruck Flying Fox, Ruck Flying-fox	DD
4.494646969	0	Cat=NA	Pteropus_intermedius			Pteropus intermedius		Pteropodidae	CHIROPTERA	Andersen's Flying Fox	DD
4.49896473	0	Cat=NA	Pteropus_keyensis			Pteropus keyensis		Pteropodidae	CHIROPTERA	Kei Flying Fox	DD
4.564586868	0	Cat=NA	Pteropus_lombocensis			Pteropus lombocensis		Pteropodidae	CHIROPTERA	Lombok Flying Fox	DD
4.379178528	0	Cat=NA	Pteropus_loochoensis			Pteropus loochoensis		Pteropodidae	CHIROPTERA	Okinawa Flying-fox	DD
4.876623191	0	Cat=NA	Pteropus_speciosus			Pteropus speciosus		Pteropodidae	CHIROPTERA	Philippine Gray Flying Fox	DD
	0	Cat=NA	Rousettus_linduensis			Rousettus linduensis		Pteropodidae	CHIROPTERA	Linduan Rousette	DD
1.919392153	0	Cat=NA	Rhinolophus_adami			Rhinolophus adami		Rhinolophidae	CHIROPTERA	Adam's Horseshoe Bat	DD
3.411633175	0	Cat=NA	Rhinolophus_convexus			Rhinolophus convexus		Rhinolophidae	CHIROPTERA	Convex Horseshoe Bat	DD
1.919392153	0	Cat=NA	Rhinolophus_keyensis			Rhinolophus keyensis		Rhinolophidae	CHIROPTERA	Kai Horseshoe Bat, Insular Horseshoe Bat	DD
3.411633175	0	Cat=NA	Rhinolophus_maendeleo			Rhinolophus maendeleo		Rhinolophidae	CHIROPTERA	Maendeleo Horseshoe Bat	DD
1.919392153	0	Cat=NA	Rhinolophus_mitratus			Rhinolophus mitratus		Rhinolophidae	CHIROPTERA	Mitred Horseshow Bat, Mitred Horseshoe Bat	DD
1.937583884	0	Cat=NA	Rhinolophus_montanus			Rhinolophus montanus		Rhinolophidae	CHIROPTERA	Timorese Horseshoe Bat	DD
1.937583884	0	Cat=NA	Rhinolophus_nereis			Rhinolophus nereis		Rhinolophidae	CHIROPTERA	Anamban Horseshoe Bat, Neriad Horseshoe Bat	DD
14.71885615	0	Cat=NA	Rhinolophus_osgoodi			Rhinolophus osgoodi		Rhinolophidae	CHIROPTERA	Osgood's Horseshoe Bat	DD
3.411633175	0	Cat=NA	Rhinolophus_sakejiensis			Rhinolophus sakejiensis		Rhinolophidae	CHIROPTERA	Sakeji Horseshoe Bat	DD
1.919392153	0	Cat=NA	Rhinolophus_silvestris			Rhinolophus silvestris		Rhinolophidae	CHIROPTERA	Forest Horseshoe Bat	DD
1.919392153	0	Cat=NA	Rhinolophus_subrufus			Rhinolophus subrufus		Rhinolophidae	CHIROPTERA	Small Rufous Horseshoe Bat	DD
38.22321663	0	Cat=NA	Anthops_ornatus			Anthops ornatus		Hipposideridae	CHIROPTERA	Solomons Leaf-nosed Bat, Flower-faced Bat	DD
10.42643605	0	Cat=NA	Hipposideros_breviceps			Hipposideros breviceps		Hipposideridae	CHIROPTERA	Short-headed Leaf-nosed Bat, Short-headed Roundleaf Bat	DD
12.81479733	0	Cat=NA	Hipposideros_camerunensis			Hipposideros camerunensis		Hipposideridae	CHIROPTERA	Greater Roundleaf Bat	DD
10.37266987	0	Cat=NA	Hipposideros_coronatus			Hipposideros coronatus		Hipposideridae	CHIROPTERA	Large Mindanao Leaf-nosed Bat, Large Mindanao Roundleaf Bat	DD
13.15321527	0	Cat=NA	Hipposideros_corynophyllus			Hipposideros corynophyllus		Hipposideridae	CHIROPTERA	Telefomin Leaf-nosed Bat, Telefomin Roundleaf Bat	DD
10.42643605	0	Cat=NA	Hipposideros_coxi			Hipposideros coxi		Hipposideridae	CHIROPTERA	Cox's Leaf-nosed Bat, Cox's Roundleaf Bat	DD
10.37266987	0	Cat=NA	Hipposideros_crumeniferus			Hipposideros crumeniferus		Hipposideridae	CHIROPTERA	Timor Leaf-nosed Bat, Timor Roundleaf Bat	DD
12.16304614	0	Cat=NA	Hipposideros_dinops			Hipposideros dinops		Hipposideridae	CHIROPTERA	Fierce Leaf-nosed Bat, Fierce Roundleaf Bat, Giant Horseshoe Bat	DD
11.18233739	0	Cat=NA	Hipposideros_edwardshilli			Hipposideros edwardshilli		Hipposideridae	CHIROPTERA	Hill's Leaf-nosed Bat	DD
11.40261236	0	Cat=NA	Hipposideros_grandis			Hipposideros grandis		Hipposideridae	CHIROPTERA	Grand Leaf-nosed Bat, Grand Roundleaf Bat	DD
14.39163025	0	Cat=NA	Hipposideros_inexpectatus			Hipposideros inexpectatus		Hipposideridae	CHIROPTERA	Crested Leaf-nosed Bat, Crested Roundleaf Bat	DD
10.42643605	0	Cat=NA	Hipposideros_macrobullatus			Hipposideros macrobullatus		Hipposideridae	CHIROPTERA	Big-eared Leaf-nosed Bat, Big-eared Roundleaf Bat	DD
11.21665517	0	Cat=NA	Hipposideros_muscinus			Hipposideros muscinus		Hipposideridae	CHIROPTERA	Fly River Leaf-nosed Bat, Fly River Roundleaf Bat	DD
10.42643605	0	Cat=NA	Hipposideros_nequam			Hipposideros nequam		Hipposideridae	CHIROPTERA	Malayan Leaf-nosed Bat, Malayan Roundleaf Bat	DD
11.21665517	0	Cat=NA	Hipposideros_semoni			Hipposideros semoni		Hipposideridae	CHIROPTERA	Semon's Leaf-nosed Bat, Semon's Roundleaf Bat	DD
21.29620333	0	Cat=NA	Paracoelops_megalotis			Paracoelops megalotis		Hipposideridae	CHIROPTERA	Vietnamese Leaf-nosed Bat, Vietnam Leaf-nosed Bat	DD
20.66030827	0	Cat=NA	Rhinopoma_macinnesi			Rhinopoma macinnesi		Rhinopomatidae	CHIROPTERA	Macinnes's Mouse-tailed Bat	DD
17.76772624	0	Cat=NA	Saccolaimus_mixtus			Saccolaimus mixtus		Emballonuridae	CHIROPTERA	Papuan Sheath-tailed Bat, Troughton's Pouched Bat	DD
16.41118285	0	Cat=NA	Taphozous_achates			Taphozous achates		Emballonuridae	CHIROPTERA	Indonesian Tomb Bat	DD
21.84570501	0	Cat=NA	Taphozous_hamiltoni			Taphozous hamiltoni		Emballonuridae	CHIROPTERA	Hamilton's Tomb Bat	DD
19.37923131	0	Cat=NA	Diclidurus_ingens			Diclidurus ingens		Emballonuridae	CHIROPTERA	Greater Ghost Bat	DD
16.6749003	0	Cat=NA	Emballonura_furax			Emballonura furax		Emballonuridae	CHIROPTERA	New Guinea Sheath-tailed Bat, Greater Sheath-tailed Bat	DD
16.06889019	0	Cat=NA	Peropteryx_trinitatis			Peropteryx trinitatis		Emballonuridae	CHIROPTERA	Trinidad Dog-like Bat	DD
	0	Cat=NA	Saccopteryx_antioquensis			Saccopteryx antioquensis		Emballonuridae	CHIROPTERA	Antioquian Sac-winged Bat	DD
17.08603889	0	Cat=NA	Saccopteryx_gymnura			Saccopteryx gymnura		Emballonuridae	CHIROPTERA	Amazonian Sac-winged Bat	DD
10.457894	0	Cat=NA	Nycteris_madagascariensis			Nycteris madagascariensis		Nycteridae	CHIROPTERA	Madagascar Slit-faced Bat	DD
11.43569524	0	Cat=NA	Nycteris_major			Nycteris major		Nycteridae	CHIROPTERA	Dja Slit-faced Bat, Ja Slit-faced Bat	DD
11.06226536	0	Cat=NA	Nycteris_parisii			Nycteris parisii		Nycteridae	CHIROPTERA	Parisi's Slit-faced Bat, Parissi's Slit-faced Bat	DD
10.457894	0	Cat=NA	Nycteris_vinsoni			Nycteris vinsoni		Nycteridae	CHIROPTERA	Vinson's Slit-faced Bat	DD
7.626396586	0	Cat=NA	Glossophaga_longirostris			Glossophaga longirostris		Phyllostomidae	CHIROPTERA	Miller's Long-tongued Bat	DD
7.132108937	0	Cat=NA	Lonchophylla_bokermanni			Lonchophylla bokermanni		Phyllostomidae	CHIROPTERA	Bokermann's Nectar Bat	DD
12.59862316	0	Cat=NA	Glyphonycteris_behnii			Glyphonycteris behnii		Phyllostomidae	CHIROPTERA	Behn's Bat, Behni's Big-eared Bat	DD
	0	Cat=NA	Lonchorhina_inusitata			Lonchorhina inusitata		Phyllostomidae	CHIROPTERA		DD
	0	Cat=NA	Micronycteris_brosseti			Micronycteris brosseti		Phyllostomidae	CHIROPTERA		DD
	0	Cat=NA	Micronycteris_matses			Micronycteris matses		Phyllostomidae	CHIROPTERA		DD
	0	Cat=NA	Micronycteris_sanborni			Micronycteris sanborni		Phyllostomidae	CHIROPTERA		DD
10.29362076	0	Cat=NA	Mimon_koepckeae			Mimon koepckeae		Phyllostomidae	CHIROPTERA		DD
8.101324056	0	Cat=NA	Tonatia_bidens			Tonatia bidens		Phyllostomidae	CHIROPTERA	Greater Round-eared Bat	DD
	0	Cat=NA	Sturnira_mistratensis			Sturnira mistratensis		Phyllostomidae	CHIROPTERA		DD
3.905322616	0	Cat=NA	Artibeus_inopinatus			Artibeus inopinatus		Phyllostomidae	CHIROPTERA	Honduran Fruit-eating Bat	DD
4.661034093	0	Cat=NA	Platyrrhinus_umbratus			Platyrrhinus umbratus		Phyllostomidae	CHIROPTERA	Shadowy Broad-nosed Bat	DD
6.035912862	0	Cat=NA	Sphaeronycteris_toxophyllum			Sphaeronycteris toxophyllum		Phyllostomidae	CHIROPTERA	Visored Bat	DD
6.602309231	0	Cat=NA	Vampyressa_pusilla			Vampyressa pusilla		Phyllostomidae	CHIROPTERA	Little Yellow-eared Bat, Southern Little Yellow-eared Bat	DD
	0	Cat=NA	Thyroptera_lavali			Thyroptera lavali		Thyropteridae	CHIROPTERA	Laval's Disk-winged Bat	DD
5.799556185	0	Cat=DD	Chaerephon_gallagheri			Tadarida gallagheri		Molossidae	CHIROPTERA	Gallagher's Free-tailed Bat	DD
5.799556185	0	Cat=DD	Chaerephon_russatus			Tadarida russata		Molossidae	CHIROPTERA	Russet Free-tailed Bat	DD
9.285224198	0	Cat=NA	Cynomops_abrasus			Cynomops abrasus		Molossidae	CHIROPTERA	Cinnamon Dog-faced Bat	DD
7.486391964	0	Cat=NA	Cynomops_paranus			Cynomops paranus		Molossidae	CHIROPTERA	Brown Dog-faced Bat	DD
12.26733071	0	Cat=NA	Eumops_maurus			Eumops maurus		Molossidae	CHIROPTERA	Guianan Bonneted Bat	DD
8.85061793	0	Cat=NA	Molossops_neglectus			Molossops neglectus		Molossidae	CHIROPTERA	Rufous Dog-faced Bat	DD
11.3191367	0	Cat=NA	Molossus_barnesi			Molossus barnesi		Molossidae	CHIROPTERA		DD
5.857789381	0	Cat=DD	Mops_niangarae			Tadarida niangarae		Molossidae	CHIROPTERA	Niangara Free-tailed Bat	DD
5.857789381	0	Cat=DD	Mops_sarasinorum			Tadarida sarasinorum		Molossidae	CHIROPTERA	Sulawesian Free-tailed Bat, Sulawesi Free-tailed Bat	DD
5.857789381	0	Cat=DD	Mops_trevori			Tadarida trevori		Molossidae	CHIROPTERA	Trevor's Free-tailed Bat	DD
9.326333729	0	Cat=NA	Mormopterus_doriae			Mormopterus doriae		Molossidae	CHIROPTERA	Sumatran Mastiff Bat	DD
9.73761056	0	Cat=NA	Myopterus_daubentonii			Myopterus daubentonii		Molossidae	CHIROPTERA	Daubenton's Free-tailed Bat	DD
9.035312865	0	Cat=NA	Otomops_formosus			Otomops formosus		Molossidae	CHIROPTERA	Java Giant Mastiff Bat, Javan Mastiff Bat	DD
	0	Cat=NA	Otomops_johnstonei			Otomops johnstonei		Molossidae	CHIROPTERA	Johnstone's Giant Mastiff Bat	DD
9.035312865	0	Cat=NA	Otomops_papuensis			Otomops papuensis		Molossidae	CHIROPTERA	Papuan Free-tailed Bat, Big-eared Mastiff Bat	DD
9.035312865	0	Cat=NA	Otomops_secundus			Otomops secundus		Molossidae	CHIROPTERA	Mantled Free-tailed Bat, Mantled Mastiff Bat	DD
9.035312865	0	Cat=NA	Otomops_wroughtoni			Otomops wroughtoni		Molossidae	CHIROPTERA	Wroughton's Free-tailed Bat, Wroughton's Giant Mastiff Bat	DD
7.361230774	0	Cat=NA	Tadarida_insignis			Tadarida insignis		Molossidae	CHIROPTERA	East Asian Free-tailed Bat, Oriental Free-tailed Bat	DD
7.361230774	0	Cat=NA	Tadarida_latouchei			Tadarida latouchei		Molossidae	CHIROPTERA	La Touche's Free-tailed Bat	DD
8.383409524	0	Cat=NA	Tadarida_ventralis			Tadarida ventralis		Molossidae	CHIROPTERA	African Giant Free-tailed Bat	DD
8.365568301	0	Cat=NA	Arielulus_cuprosus			Arielulus cuprosus		Vespertilionidae	CHIROPTERA	Coppery Sprite, Coppery Pipistrelle	DD
4.61826839	0	Cat=NA	Eptesicus_diminutus			Eptesicus diminutus		Vespertilionidae	CHIROPTERA	Diminutive Serotine	DD
4.309995719	0	Cat=NA	Eptesicus_dimissus			Eptesicus dimissus		Vespertilionidae	CHIROPTERA	Surat Serotine	DD
4.309995719	0	Cat=NA	Eptesicus_kobayashii			Eptesicus kobayashii		Vespertilionidae	CHIROPTERA	Kobayashi's Serotine	DD
4.309995719	0	Cat=NA	Eptesicus_platyops			Eptesicus platyops		Vespertilionidae	CHIROPTERA	Lagos Serotine	DD
4.309995719	0	Cat=NA	Eptesicus_tatei			Eptesicus tatei		Vespertilionidae	CHIROPTERA	Sombre Bat	DD
7.632605259	0	Cat=NA	Hesperoptenus_doriae			Hesperoptenus doriae		Vespertilionidae	CHIROPTERA	False Serotine Bat	DD
8.398808541	0	Cat=NA	Hesperoptenus_gaskelli			Hesperoptenus gaskelli		Vespertilionidae	CHIROPTERA	Gaskell's False Serotine	DD
6.865862852	0	Cat=NA	Lasiurus_castaneus			Lasiurus castaneus		Vespertilionidae	CHIROPTERA	Tacarcuna Bat, Tacarcunan Bat	DD
5.260275361	0	Cat=NA	Lasiurus_ebenus			Lasiurus ebenus		Vespertilionidae	CHIROPTERA		DD
8.881675552	0	Cat=NA	Lasiurus_egregius			Lasiurus egregius		Vespertilionidae	CHIROPTERA	Big Red Bat	DD
5.197248346	0	Cat=NA	Nycticeius_aenobarbus			Nycticeius aenobarbus		Vespertilionidae	CHIROPTERA	Temminck's Mysterious Bat	DD
	0	Cat=NA	Rhogeessa_hussoni			Rhogeessa hussoni		Vespertilionidae	CHIROPTERA	Husson's Yellow Bat	DD
11.23844852	0	Cat=NA	Scotoecus_albofuscus			Scotoecus albofuscus		Vespertilionidae	CHIROPTERA	Light-winged Lesser House Bat	DD
5.635578462	0	Cat=NA	Scotophilus_borbonicus			Scotophilus borbonicus		Vespertilionidae	CHIROPTERA	Lesser Yellow Bat	DD
5.635578462	0	Cat=NA	Scotophilus_celebensis			Scotophilus celebensis		Vespertilionidae	CHIROPTERA	Sulawesi Yellow House Bat, Sulawesi Yellow Bat	DD
5.404913372	0	Cat=NA	Scotophilus_nucella			Scotophilus nucella		Vespertilionidae	CHIROPTERA	Robbin's House Bat, Robbins's Yellow Bat	DD
4.842203114	0	Cat=NA	Nyctophilus_heran			Nyctophilus heran		Vespertilionidae	CHIROPTERA	Sundan Long-eared Bat, Sunda Long-eared Bat	DD
4.842203114	0	Cat=NA	Nyctophilus_microdon			Nyctophilus microdon		Vespertilionidae	CHIROPTERA	Small-toothed Long-eared Bat, Small-toothed Bat	DD
4.842203114	0	Cat=NA	Nyctophilus_timoriensis			Nyctophilus timoriensis		Vespertilionidae	CHIROPTERA	Greater Long-eared Bat	DD
8.289716648	0	Cat=NA	Glischropus_javanus			Glischropus javanus		Vespertilionidae	CHIROPTERA	Javan Thick-thumbed Bat	DD
7.771497744	0	Cat=NA	Pipistrellus_aero			Pipistrellus aero		Vespertilionidae	CHIROPTERA	Mount Gargues Pipistrelle, Mt. Gargues Pipistrelle	DD
7.771497744	0	Cat=NA	Pipistrellus_inexspectatus			Pipistrellus inexspectatus		Vespertilionidae	CHIROPTERA	Aellen's Pipistrelle	DD
9.314096238	0	Cat=NA	Pipistrellus_minahassae			Pipistrellus minahassae		Vespertilionidae	CHIROPTERA	Minahassa Pipistrelle	DD
10.7672759	0	Cat=NA	Pipistrellus_permixtus			Pipistrellus permixtus		Vespertilionidae	CHIROPTERA	Dar-es-salaam Pipistrelle	DD
	0	Cat=NA	Pipistrellus_sturdeei			Pipistrellus sturdeei		Vespertilionidae	CHIROPTERA	Bonin Pipistrelle, Sturdee's Pipistrelle	DD
10.53068377	0	Cat=NA	Plecotus_balensis			Plecotus balensis		Vespertilionidae	CHIROPTERA	Ethiopian Big-eared Bat	DD
7.632605259	0	Cat=NA	Eudiscopus_denticulus			Eudiscopus denticulus		Vespertilionidae	CHIROPTERA	Disk-footed Bat	DD
8.513039035	0	Cat=NA	Falsistrellus_mordax			Falsistrellus mordax		Vespertilionidae	CHIROPTERA	Pungent Pipistrelle	DD
8.513039035	0	Cat=NA	Falsistrellus_petersi			Falsistrellus petersi		Vespertilionidae	CHIROPTERA	Peters's Pipistrelle, North Wallacean Pipistrelle	DD
	0	Cat=NA	Glauconycteris_curryae			Glauconycteris curryae		Vespertilionidae	CHIROPTERA	Curry's Bat	DD
3.750454148	0	Cat=NA	Glauconycteris_egeria			Glauconycteris egeria		Vespertilionidae	CHIROPTERA	Bibundi Bat	DD
3.750454148	0	Cat=NA	Glauconycteris_gleni			Glauconycteris gleni		Vespertilionidae	CHIROPTERA	Glen's Wattled Bat	DD
5.154025834	0	Cat=NA	Glauconycteris_humeralis			Glauconycteris humeralis		Vespertilionidae	CHIROPTERA	Allen's Spotted Bat	DD
3.750454148	0	Cat=NA	Glauconycteris_kenyacola			Glauconycteris kenyacola		Vespertilionidae	CHIROPTERA	Kenyan Wattled Bat	DD
5.154025834	0	Cat=NA	Glauconycteris_machadoi			Glauconycteris machadoi		Vespertilionidae	CHIROPTERA	Machado's Butterfly Bat	DD
9.952360891	0	Cat=NA	Histiotus_alienus			Histiotus alienus		Vespertilionidae	CHIROPTERA	Strange Big-eared Brown Bat	DD
	0	Cat=NA	Histiotus_humboldti			Histiotus humboldti		Vespertilionidae	CHIROPTERA		DD
9.952360891	0	Cat=NA	Histiotus_velatus			Histiotus velatus		Vespertilionidae	CHIROPTERA	Tropical Big-eared Brown Bat	DD
8.365568301	0	Cat=DD	Hypsugo_anthonyi			Pipistrellus anthonyi		Vespertilionidae	CHIROPTERA	Anthony's Pipistrelle	DD
9.816679785	0	Cat=DD	Hypsugo_arabicus			Pipistrellus arabicus		Vespertilionidae	CHIROPTERA	Arabian Pipistrelle	DD
9.344043635	0	Cat=DD	Hypsugo_ariel			Pipistrellus ariel		Vespertilionidae	CHIROPTERA	Desert Pipistrelle	DD
8.289716648	0	Cat=DD	Hypsugo_eisentrauti			Pipistrellus eisentrauti		Vespertilionidae	CHIROPTERA	Eisentraut's Pipistrelle	DD
8.365568301	0	Cat=DD	Hypsugo_joffrei			Pipistrellus joffrei		Vespertilionidae	CHIROPTERA	Joffre's Pipistrelle	DD
8.346706337	0	Cat=DD	Hypsugo_kitcheneri			Pipistrellus kitcheneri		Vespertilionidae	CHIROPTERA	Red-brown Pipistrelle	DD
8.346706337	0	Cat=DD	Hypsugo_lophurus			Pipistrellus lophurus		Vespertilionidae	CHIROPTERA	Burmese Pipistrelle, Burma Pipistrelle	DD
9.303926791	0	Cat=DD	Hypsugo_macrotis			Pipistrellus macrotis		Vespertilionidae	CHIROPTERA	Big-eared Pipistrelle	DD
8.289716648	0	Cat=DD	Hypsugo_musciculus			Pipistrellus musciculus		Vespertilionidae	CHIROPTERA	Mouselike Pipistrelle	DD
9.303926791	0	Cat=DD	Hypsugo_vordermanni			Pipistrellus vordermanni		Vespertilionidae	CHIROPTERA	Vordermann's Pipistrelle, White-winged Pipistrelle	DD
8.398808541	0	Cat=NA	Laephotis_angolensis			Laephotis angolensis		Vespertilionidae	CHIROPTERA	Angolan Long-eared Bats	DD
7.725289356	0	Cat=DD	Neoromicia_flavescens			Pipistrellus flavescens		Vespertilionidae	CHIROPTERA	Yellow Serotine	DD
8.236396191	0	Cat=DD	Neoromicia_helios			Pipistrellus helios		Vespertilionidae	CHIROPTERA	Heller's Pipistrelle	DD
6.702498502	0	Cat=DD	Neoromicia_melckorum			Pipistrellus melckorum		Vespertilionidae	CHIROPTERA	Melck's House Bat	DD
3.92575449	0	Cat=NA	Myotis_aelleni			Myotis aelleni		Vespertilionidae	CHIROPTERA	Southern Myotis	DD
4.520935219	0	Cat=NA	Myotis_alcathoe			Myotis alcathoe		Vespertilionidae	CHIROPTERA	Alcathoe Myotis, Alcathoe Whiskered Bat	DD
3.946919456	0	Cat=NA	Myotis_anjouanensis			Myotis anjouanensis		Vespertilionidae	CHIROPTERA	Anjouan Myotis	DD
4.520935219	0	Cat=NA	Myotis_annamiticus			Myotis annamiticus		Vespertilionidae	CHIROPTERA	Annamit Myotis	DD
3.170553436	0	Cat=NA	Myotis_australis			Myotis australis		Vespertilionidae	CHIROPTERA	Australian Myotis, Ustrailian Myotis	DD
6.476629989	0	Cat=NA	Myotis_bucharensis			Myotis bucharensis		Vespertilionidae	CHIROPTERA	Bokhara Whiskered Bat	DD
3.92575449	0	Cat=NA	Myotis_cobanensis			Myotis cobanensis		Vespertilionidae	CHIROPTERA	Guatemalan Myotis	DD
4.520935219	0	Cat=NA	Myotis_csorbai			Myotis csorbai		Vespertilionidae	CHIROPTERA	Csorba's Mouse-eared Myotis., Csorba's Mouse-eared Bat	DD
6.476629989	0	Cat=NA	Myotis_frater			Myotis frater		Vespertilionidae	CHIROPTERA	Fraternal Myotis, Long-tailed Whiskered Bat	DD
4.670629791	0	Cat=NA	Myotis_hermani			Myotis hermani		Vespertilionidae	CHIROPTERA	Herman's Myotis	DD
7.127761277	0	Cat=NA	Myotis_insularum			Myotis insularum		Vespertilionidae	CHIROPTERA	Insular Myotis	DD
4.240702726	0	Cat=NA	Myotis_longipes			Myotis longipes		Vespertilionidae	CHIROPTERA	Kashmir Cave Bat	DD
4.238779792	0	Cat=NA	Myotis_morrisi			Myotis morrisi		Vespertilionidae	CHIROPTERA	Morris's Bat	DD
5.041492869	0	Cat=NA	Myotis_oreias			Myotis oreias		Vespertilionidae	CHIROPTERA	Singaporese Whiskered Myotis, Singapore Whiskered Bat	DD
5.259479971	0	Cat=NA	Myotis_schaubi			Myotis schaubi		Vespertilionidae	CHIROPTERA	Schaub's Myotis	DD
4.778930233	0	Cat=NA	Myotis_simus			Myotis simus		Vespertilionidae	CHIROPTERA	Velvety Myotis	DD
7.187636873	0	Cat=NA	Myotis_stalkeri			Myotis stalkeri		Vespertilionidae	CHIROPTERA	Stalker's Myotis, Kei Myotis	DD
8.799103633	0	Cat=NA	Miniopterus_macrocneme			Miniopterus macrocneme		Vespertilionidae	CHIROPTERA	Small Melanesian Bent-winged Bat	DD
8.799103633	0	Cat=NA	Miniopterus_minor			Miniopterus minor		Vespertilionidae	CHIROPTERA	Least Long-fingered Bat	DD
8.663232548	0	Cat=NA	Miniopterus_paululus			Miniopterus paululus		Vespertilionidae	CHIROPTERA	Philippine Long-fingered Bat	DD
8.663232548	0	Cat=NA	Miniopterus_shortridgei			Miniopterus shortridgei		Vespertilionidae	CHIROPTERA	Shortridge's Long-fingered Bat	DD
7.460581295	0	Cat=NA	Harpiocephalus_mordax			Harpiocephalus mordax		Vespertilionidae	CHIROPTERA	Greater Hairy-winged Bat	DD
5.308061723	0	Cat=NA	Murina_fusca			Murina fusca		Vespertilionidae	CHIROPTERA	Dusky Tube-nosed Bat	DD
11.249496	0	Cat=DD	Murina_grisea			Harpiola grisea		Vespertilionidae	CHIROPTERA	Peter's Tube-nosed Bat	DD
4.593263235	0	Cat=NA	Murina_leucogaster			Murina leucogaster		Vespertilionidae	CHIROPTERA	Rufous Tube-nosed Bat, Greater Tube-nosed Bat	DD
3.554120586	0	Cat=NA	Kerivoula_agnella			Kerivoula agnella		Vespertilionidae	CHIROPTERA	Louisiade Woolly Bat, St. Aignan's Trumpet-eared Bat	DD
3.554120586	0	Cat=NA	Kerivoula_cuprosa			Kerivoula cuprosa		Vespertilionidae	CHIROPTERA	Copper Woolly Bat	DD
3.554120586	0	Cat=NA	Kerivoula_eriophora			Kerivoula eriophora		Vespertilionidae	CHIROPTERA	Ethiopian Woolly Bat	DD
3.554120586	0	Cat=NA	Kerivoula_myrella			Kerivoula myrella		Vespertilionidae	CHIROPTERA	Manaus Island Woolly Bat, Bismarck's Trumpet-eared Bat	DD
7.110301403	0	Cat=NA	Phoniscus_aerosa			Phoniscus aerosa		Vespertilionidae	CHIROPTERA	Dubious Trumpet-eared Bat	DD
15.37107959	0	Cat=NA	Genetta_piscivora			Genetta piscivora		Viverridae	CARNIVORA	Aquatic Genet	DD
6.008407346	0	Cat=NA	Genetta_poensis			Genetta poensis		Viverridae	CARNIVORA	King Genet	DD
10.36217853	0	Cat=NA	Poiana_leightoni			Poiana leightoni		Viverridae	CARNIVORA	Leighton's Linsang, West African Linsang, West African Oyan	DD
7.205887021	0	Cat=NA	Crossarchus_ansorgei			Crossarchus ansorgei		Herpestidae	CARNIVORA	Ansorge's Cusimanse, Angolan Cusimanse	DD
18.67425265	0	Cat=NA	Dologale_dybowskii			Dologale dybowskii		Herpestidae	CARNIVORA	Pousargues' Mongoose	DD
11.19640167	0	Cat=NA	Herpestes_semitorquatus			Herpestes semitorquatus		Herpestidae	CARNIVORA	Collared Mongoose	DD
5.453917552	0	Cat=NA	Vulpes_pallida			Vulpes pallida		Canidae	CARNIVORA	African Sand Fox, Pale Fox, Pallid Fox	DD
25.84401739	0	Cat=NA	Odobenus_rosmarus			Odobenus rosmarus		Odobenidae	CARNIVORA	Walrus	DD
9.39095055	0	Cat=NA	Histriophoca_fasciata			Histriophoca fasciata		Phocidae	CARNIVORA	Ribbon Seal	DD
6.114588701	0	Cat=NA	Phoca_largha			Phoca largha		Phocidae	CARNIVORA	Spotted Seal, Larga Seal	DD
4.338586537	0	Cat=NA	Lontra_longicaudis			Lontra longicaudis		Mustelidae	CARNIVORA	Neotropical Otter, La Plata Otter, Long-tailed Otter, Neotropical River Otter, South American River Otter	DD
21.74382394	0	Cat=NA	Lyncodon_patagonicus			Lyncodon patagonicus		Mustelidae	CARNIVORA	Patagonian Weasel	DD
10.16220041	0	Cat=NA	Melogale_everetti			Melogale everetti		Mustelidae	CARNIVORA	Bornean Ferret Badger, Everett's Ferret-badger, Kinabalu Ferret-badger	DD
10.16220041	0	Cat=NA	Melogale_orientalis			Melogale orientalis		Mustelidae	CARNIVORA	Javan Ferret Badger, Javan Ferret-badger	DD
10.16220041	0	Cat=NA	Melogale_personata			Melogale personata		Mustelidae	CARNIVORA	Large-toothed Ferret Badger, Burmese Ferret-badger, Large-toothed Ferret-badger	DD
4.568911343	0	Cat=NA	Mustela_lutreolina			Mustela lutreolina		Mustelidae	CARNIVORA	Indonesian Mountain Weasel	DD
11.73398237	0	Cat=NA	Bassaricyon_lasius			Bassaricyon lasius		Procyonidae	CARNIVORA	Harris's Olingo	DD
11.73398237	0	Cat=NA	Bassaricyon_pauli			Bassaricyon pauli		Procyonidae	CARNIVORA	Chiriqui Olingo	DD
14.29063162	0	Cat=NA	Nasuella_olivacea			Nasuella olivacea		Procyonidae	CARNIVORA	Mountain Coati, Little Coati	DD
8.436613324	0	Cat=NA	Sus_bucculentus			Sus bucculentus		Suidae	ARTIODACTYLA	Indo-chinese Warty Pig, Heude's Pig, Vietnam Warty Pig	DD
12.61524207	0	Cat=NA	Tragulus_javanicus			Tragulus javanicus		Tragulidae	ARTIODACTYLA	Javan Chevrotain, Java Mousedeer, Javan Mousedeer, Kanchil, Lesser Mouse Deer	DD
12.61524207	0	Cat=NA	Tragulus_versicolor			Tragulus versicolor		Tragulidae	ARTIODACTYLA	Silver-backed Chevrotain, Vietnamese Mousedeer	DD
12.61524207	0	Cat=NA	Tragulus_williamsoni			Tragulus williamsoni		Tragulidae	ARTIODACTYLA	Williamson's Chevrotain, Williamson's Mousedeer	DD
1.778876555	0	Cat=NA	Mazama_americana			Mazama americana		Cervidae	ARTIODACTYLA	Red Brocket	DD
1.807486623	0	Cat=NA	Mazama_nana			Mazama nana		Cervidae	ARTIODACTYLA	Brazilian Dwarf Brocket, Pygmy Brocket	DD
1.778876555	0	Cat=NA	Mazama_temama			Mazama temama		Cervidae	ARTIODACTYLA	Central American Red Brocket	DD
5.953785814	0	Cat=NA	Muntiacus_feae			Muntiacus feae		Cervidae	ARTIODACTYLA	Fea's Muntjac	DD
5.150089691	0	Cat=NA	Muntiacus_gongshanensis			Muntiacus gongshanensis		Cervidae	ARTIODACTYLA	Gongshan Muntjac	DD
5.379717155	0	Cat=NA	Muntiacus_puhoatensis			Muntiacus puhoatensis		Cervidae	ARTIODACTYLA	Puhoat Muntjac	DD
5.379717155	0	Cat=NA	Muntiacus_putaoensis			Muntiacus putaoensis		Cervidae	ARTIODACTYLA	Leaf Muntjac, Leaf Deer	DD
5.953785814	0	Cat=NA	Muntiacus_rooseveltorum			Muntiacus rooseveltorum		Cervidae	ARTIODACTYLA	Roosevelts' Muntjac, Roosevelts' Barking Deer	DD
5.379717155	0	Cat=NA	Muntiacus_truongsonensis			Muntiacus truongsonensis		Cervidae	ARTIODACTYLA	Annamite Muntjac, Annam Black Muntjac, Annamite Dark Muntjac, Pygmy Muntjac, Truong Son Muntjac, Truongson Muntjac	DD
	0	Cat=NA	Eudorcas_rufina			Eudorcas rufina		Bovidae	ARTIODACTYLA	Red Gazelle	DD
	0	Cat=NA	Gazella_arabica			Gazella arabica		Bovidae	ARTIODACTYLA	Arabian Gazelle	DD
8.8674571	0	Cat=NA	Madoqua_piacentinii			Madoqua piacentinii		Bovidae	ARTIODACTYLA	Silver Dik-dik	DD
19.99563187	0	Cat=NA	Balaenoptera_bonaerensis			Balaenoptera bonaerensis		Balaenopteridae	CETACEA	Antarctic Minke Whale	DD
18.6516133	0	Cat=NA	Balaenoptera_edeni			Balaenoptera edeni		Balaenopteridae	CETACEA	Bryde's Whale, Bryde's Whale Complex, Common Bryde's Whale, Eden's Whale, Pygmy Bryde's Whale, Tropical Whale	DD
33.69851653	0	Cat=NA	Caperea_marginata			Caperea marginata		Neobalaenidae	CETACEA	Pygmy Right Whale	DD
7.190101998	0	Cat=NA	Cephalorhynchus_commersonii			Cephalorhynchus commersonii		Delphinidae	CETACEA	Commerson's Dolphin, Piebald Dolphin	DD
10.46468802	0	Cat=NA	Cephalorhynchus_heavisidii			Cephalorhynchus heavisidii		Delphinidae	CETACEA	Heaviside's Dolphin, Benguela Dolphin	DD
7.484225137	0	Cat=NA	Delphinus_capensis			Delphinus capensis		Delphinidae	CETACEA	Long-beaked Common Dolphin	DD
11.2045402	0	Cat=NA	Feresa_attenuata			Feresa attenuata		Delphinidae	CETACEA	Pygmy Killer Whale, Slender Blackfish	DD
9.237759752	0	Cat=NA	Globicephala_macrorhynchus			Globicephala macrorhynchus		Delphinidae	CETACEA	Short-finned Pilot Whale, Pacific Pilot Whale	DD
9.237759752	0	Cat=NA	Globicephala_melas			Globicephala melas		Delphinidae	CETACEA	Long-finned Pilot Whale	DD
8.854306836	0	Cat=NA	Lagenorhynchus_australis			Lagenorhynchus australis		Delphinidae	CETACEA	Peale's Dolphin, Blackchin Dolphin	DD
7.579285144	0	Cat=NA	Lagenorhynchus_obscurus			Lagenorhynchus obscurus		Delphinidae	CETACEA	Dusky Dolphin	DD
8.068338448	0	Cat=NA	Lissodelphis_peronii			Lissodelphis peronii		Delphinidae	CETACEA	Southern Right Whale Dolphin	DD
7.444350783	0	Cat=NA	Orcinus_orca			Orcinus orca		Delphinidae	CETACEA	Killer Whale, Orca	DD
11.2045402	0	Cat=NA	Pseudorca_crassidens			Pseudorca crassidens		Delphinidae	CETACEA	False Killer Whale	DD
7.444350783	0	Cat=NA	Sotalia_fluviatilis			Sotalia fluviatilis		Delphinidae	CETACEA	Estuarine Dolphin, Gray Dolphin, Guianian River Dolphin, Tucuxi	DD
7.660467345	0	Cat=NA	Stenella_clymene			Stenella clymene		Delphinidae	CETACEA	Clymene Dolphin, Atlantic Spinner Dolphin, Helmet Dolphin	DD
7.546969613	0	Cat=NA	Stenella_frontalis			Stenella frontalis		Delphinidae	CETACEA	Atlantic Spotted Dolphin, Bridled Dolphin	DD
7.444350783	0	Cat=NA	Stenella_longirostris			Stenella longirostris		Delphinidae	CETACEA	Spinner Dolphin, Long-beaked Dolphin, Long-snouted Dolphin	DD
7.484225137	0	Cat=NA	Tursiops_aduncus			Tursiops aduncus		Delphinidae	CETACEA	Indo-pacific Bottlenose Dolphin, Indian Ocean Bottlenose Dolphin	DD
9.709012992	0	Cat=NA	Phocoena_dioptrica			Phocoena dioptrica		Phocoenidae	CETACEA	Spectacled Porpoise	DD
11.34941648	0	Cat=NA	Phocoena_spinipinnis			Phocoena spinipinnis		Phocoenidae	CETACEA	Burmeister's Porpoise, Black Porpoise	DD
33.2635115	0	Cat=NA	Kogia_breviceps			Kogia breviceps		Physeteridae	CETACEA	Pygmy Sperm Whale	DD
33.2635115	0	Cat=NA	Kogia_sima			Kogia sima		Physeteridae	CETACEA	Dwarf Sperm Whale	DD
35.78621116	0	Cat=NA	Inia_geoffrensis			Inia geoffrensis		Iniidae	CETACEA	Boto, Amazon River Dolphin, Boutu, Pink River Dolphin	DD
12.80634282	0	Cat=NA	Berardius_arnuxii			Berardius arnuxii		Ziphiidae	CETACEA	Arnoux's Beaked Whale, Southern Four-toothed Whale	DD
12.80634282	0	Cat=NA	Berardius_bairdii			Berardius bairdii		Ziphiidae	CETACEA	Baird's Beaked Whale, Giant Bottle-nosed Whale, North Pacific Bottlenose Whale, Northern Four-toothed Whale	DD
12.80634282	0	Cat=NA	Hyperoodon_ampullatus			Hyperoodon ampullatus		Ziphiidae	CETACEA	North Atlantic Bottlenose Whale, Bottlehead, Northern Bottlenose Whale	DD
12.80634282	0	Cat=NA	Indopacetus_pacificus			Indopacetus pacificus		Ziphiidae	CETACEA	Indo-pacific Beaked Whale, Longman's Beaked Whale, Tropical Bottlenose Whale	DD
12.80634282	0	Cat=NA	Mesoplodon_bidens			Mesoplodon bidens		Ziphiidae	CETACEA	Sowerby's Beaked Whale, North Atlantic Beaked Whale	DD
12.80634282	0	Cat=NA	Mesoplodon_bowdoini			Mesoplodon bowdoini		Ziphiidae	CETACEA	Andrew's Beaked Whale, Andrews' Beaked Whale, Splaytooth Beaked Whale	DD
12.80634282	0	Cat=NA	Mesoplodon_carlhubbsi			Mesoplodon carlhubbsi		Ziphiidae	CETACEA	Hubbs' Beaked Whale, Arch-beaked Whale, Hubbs's Beaked Whale	DD
12.80634282	0	Cat=NA	Mesoplodon_densirostris			Mesoplodon densirostris		Ziphiidae	CETACEA	Blainville's Beaked Whale	DD
12.80634282	0	Cat=NA	Mesoplodon_europaeus			Mesoplodon europaeus		Ziphiidae	CETACEA	Gervais' Beaked Whale, Gulf Stream Beaked Whale	DD
12.80634282	0	Cat=NA	Mesoplodon_ginkgodens			Mesoplodon ginkgodens		Ziphiidae	CETACEA	Ginkgo-toothed Beaked Whale	DD
12.80634282	0	Cat=NA	Mesoplodon_grayi			Mesoplodon grayi		Ziphiidae	CETACEA	Gray's Beaked Whale, Southern Beaked Whale	DD
12.80634282	0	Cat=NA	Mesoplodon_hectori			Mesoplodon hectori		Ziphiidae	CETACEA	Hector's Beaked Whale, Skew-beaked Whale	DD
13.4177425	0	Cat=NA	Mesoplodon_layardii			Mesoplodon layardii		Ziphiidae	CETACEA	Strap-toothed Whale, Layard's Beaked Whale	DD
12.80634282	0	Cat=NA	Mesoplodon_mirus			Mesoplodon mirus		Ziphiidae	CETACEA	True's Beaked Whale	DD
	0	Cat=NA	Mesoplodon_perrini			Mesoplodon perrini		Ziphiidae	CETACEA	Perrin's Beaked Whale	DD
12.80634282	0	Cat=NA	Mesoplodon_peruvianus			Mesoplodon peruvianus		Ziphiidae	CETACEA	Pygmy Beaked Whale, Lesser Beaked Whale, Peruvian Beaked Whale	DD
12.80634282	0	Cat=NA	Mesoplodon_stejnegeri			Mesoplodon stejnegeri		Ziphiidae	CETACEA	Stejneger's Beaked Whale, Bering Sea Beaked Whale, Saber-toothed Whale	DD
13.4177425	0	Cat=NA	Mesoplodon_traversii			Mesoplodon traversii		Ziphiidae	CETACEA	Spade-toothed Whale, Bahamondi's Beaked Whale, Traver's Beaked Whale	DD
12.80634282	0	Cat=NA	Tasmacetus_shepherdi			Tasmacetus shepherdi		Ziphiidae	CETACEA	Shepherd's Beaked Whale, Tasman Beaked Whale, Tasman Whale	DD
	0	Not in tree + no congeners	Cryptochloris_zyli			Cryptochloris zyli	1	Chrysochloridae	AFROSORICIDA	Van Zyl's Golden Mole	EN
	0	Not in tree + no congeners	Paulamys_naso			Paulamys naso	1	Muridae	RODENTIA	Paula's Long-nosed Rat, Flores Long-nosed Rat	EN
5.036282626	0	Cat=NA	Elaphurus_davidianus			Elaphurus davidianus		Cervidae	ARTIODACTYLA	P�re David's Deer, Pere David's Deer	EW
5.684702746	0	Cat=NA	Oryx_dammah			Oryx dammah		Bovidae	ARTIODACTYLA	Scimitar-horned Oryx	EW
17.59285434	0	Cat=EX	Gracilinanus_ignitus			Cryptonanus ignitus	1	Didelphidae	DIDELPHIMORPHIA	Red-bellied Gracile Mouse Opossum, Red-bellied Gracile Opossum	EX
	0	Cat=NA	Thylacinus_cynocephalus			Thylacinus cynocephalus		Thylacinidae	DASYUROMORPHIA	Thylacine, Tasmanian Tiger, Tasmanian Wolf	EX
	0	Cat=NA	Macrotis_leucura			Macrotis leucura		Thylacomyidae	PERAMELEMORPHIA	Lesser Bilby, Lesser Rabbit-eared Bandicoot, White-tailed Rabbit-eared Bandicoot, Yallara	EX
	0	Cat=NA	Chaeropus_ecaudatus			Chaeropus ecaudatus		Chaeropodidae	PERAMELEMORPHIA	Pig-footed Bandicoot	EX
	0	Cat=NA	Perameles_eremiana			Perameles eremiana		Peramelidae	PERAMELEMORPHIA	Desert Bandicoot	EX
	0	Cat=NA	Caloprymnus_campestris			Caloprymnus campestris		Potoroidae	DIPROTODONTIA	Desert Rat Kangaroo, Buff-nosed Rat-kangaroo, Plains Rat-kangaroo	EX
	0	Cat=NA	Potorous_platyops			Potorous platyops		Potoroidae	DIPROTODONTIA	Broad-faced Potoroo	EX
	0	Cat=NA	Lagorchestes_asomatus			Lagorchestes asomatus		Macropodidae	DIPROTODONTIA	Central Hare Wallaby, Central Hare-wallaby, Least Hare Wallaby, Least Hare-wallaby	EX
	0	Cat=NA	Lagorchestes_leporides			Lagorchestes leporides		Macropodidae	DIPROTODONTIA	Eastern Hare Wallaby, Eastern Hare-wallaby	EX
	0	Cat=NA	Macropus_greyi			Macropus greyi		Macropodidae	DIPROTODONTIA	Toolache Wallaby	EX
	0	Cat=NA	Onychogalea_lunata			Onychogalea lunata		Macropodidae	DIPROTODONTIA	Crescent Nailtail Wallaby, Crescent Nail-tailed Wallaby, Wurrung	EX
	0	Cat=NA	Hydrodamalis_gigas			Hydrodamalis gigas		Dugongidae	SIRENIA	Steller's Sea Cow	EX
3.691695983	0	Cat=NA	Neotoma_anthonyi			Neotoma anthonyi		Cricetidae	RODENTIA	Anthony's Woodrat	EX
3.691695983	0	Cat=NA	Neotoma_bunkeri			Neotoma bunkeri		Cricetidae	RODENTIA	Bunkers Woodrat, Bunker's Woodrat, Coronados Island Woodrat	EX
3.691695983	0	Cat=NA	Neotoma_martinensis			Neotoma martinensis		Cricetidae	RODENTIA	San Martin Island Woodrat	EX
	0	Cat=NA	Peromyscus_pembertoni			Peromyscus pembertoni		Cricetidae	RODENTIA	Pemberton's Deer Mouse	EX
4.825139458	0	Cat=NA	Juscelinomys_candango			Juscelinomys candango		Cricetidae	RODENTIA	Candango Mouse	EX
	0	Cat=NA	Megalomys_desmarestii			Megalomys desmarestii		Cricetidae	RODENTIA	Desmarest's Pilorie, Antillean Giant Rice Rat	EX
	0	Cat=NA	Megalomys_luciae			Megalomys luciae		Cricetidae	RODENTIA	Santa Lucian Pilorie, Santa Lucia Giant Rice Rat	EX
	0	Cat=NA	Megaoryzomys_curioi			Megaoryzomys curioi		Cricetidae	RODENTIA	Galap�gos Giant Rat	EX
	0	Cat=NA	Nesoryzomys_darwini			Nesoryzomys darwini		Cricetidae	RODENTIA	Darwin's Galapagos Mouse	EX
3.028232908	0	Cat=NA	Nesoryzomys_indefessus			Nesoryzomys indefessus		Cricetidae	RODENTIA	Indefatigable Galapagos Mouse	EX
	0	Cat=NA	Noronhomys_vespuccii			Noronhomys vespuccii		Cricetidae	RODENTIA		EX
2.254178852	0	Cat=NA	Oligoryzomys_victus			Oligoryzomys victus		Cricetidae	RODENTIA	St Vincent Pygmy Rice Rat, St. Vincent Pygmy Rice Rat	EX
2.672576888	0	Cat=NA	Oryzomys_nelsoni			Oryzomys nelsoni		Cricetidae	RODENTIA	Nelson's Rice Rat, Tres Marias Island Rice Rat	EX
	0	Cat=NA	Conilurus_albipes			Conilurus albipes		Muridae	RODENTIA	White-footed Rabbit-rat, Rabbit-eared Tree-rat, White-footed Rabbit Rat, White-footed Tree-rat	EX
	0	Cat=NA	Coryphomys_buehleri			Coryphomys buehleri		Muridae	RODENTIA	Buhler's Coryphomys, Buhler's Rat	EX
	0	Cat=NA	Notomys_amplus			Notomys amplus		Muridae	RODENTIA	Short-tailed Hopping Mouse	EX
	0	Cat=NA	Notomys_longicaudatus			Notomys longicaudatus		Muridae	RODENTIA	Long-tailed Hopping Mouse	EX
	0	Cat=NA	Notomys_macrotis			Notomys macrotis		Muridae	RODENTIA	Big-eared Hopping Mouse, Big-eared Hopping-mouse	EX
	0	Cat=NA	Notomys_mordax			Notomys mordax		Muridae	RODENTIA	Darling Downs Hopping Mouse	EX
7.712131934	0	Cat=NA	Pseudomys_glaucus			Pseudomys glaucus		Muridae	RODENTIA	Blue-grey Mouse, Blue-gray Mouse	EX
	0	Cat=NA	Pseudomys_gouldii			Pseudomys gouldii		Muridae	RODENTIA	Gould's Mouse	EX
	0	Cat=NA	Rattus_macleari			Rattus macleari		Muridae	RODENTIA	Maclear's Rat	EX
	0	Cat=NA	Rattus_nativitatis			Rattus nativitatis		Muridae	RODENTIA	Bulldog Rat	EX
	0	Cat=NA	Lagostomus_crassus			Lagostomus crassus		Chinchillidae	RODENTIA		EX
	0	Cat=NA	Cuscomys_oblativa			Cuscomys oblativa		Abrocomidae	RODENTIA		EX
	0	Cat=NA	Boromys_offella			Boromys offella		Echimyidae	RODENTIA	Oriente Cave Rat	EX
	0	Cat=NA	Boromys_torrei			Boromys torrei		Echimyidae	RODENTIA	Torre's Cave Rat, Torre's Cave Rat	EX
	0	Cat=NA	Brotomys_voratus			Brotomys voratus		Echimyidae	RODENTIA	Hispaniolan Edible Rat	EX
	0	Cat=NA	Heteropsomys_insulans			Heteropsomys insulans		Echimyidae	RODENTIA	Insular Cave Rat	EX
	0	Cat=NA	Geocapromys_thoracatus			Geocapromys thoracatus		Capromyidae	RODENTIA	Little Swan Island Hutia, Swan Island Hutia	EX
	0	Cat=NA	Hexolobodon_phenax			Hexolobodon phenax		Capromyidae	RODENTIA	Imposter Hutia	EX
	0	Cat=NA	Isolobodon_montanus			Isolobodon montanus		Capromyidae	RODENTIA	Montane Hutia	EX
14.94274858	0	Cat=NA	Isolobodon_portoricensis			Isolobodon portoricensis		Capromyidae	RODENTIA	Puerto Rican Hutia	EX
	0	Cat=NA	Plagiodontia_ipnaeum			Plagiodontia ipnaeum		Capromyidae	RODENTIA	Samana Hutia	EX
	0	Cat=NA	Prolagus_sardus			Prolagus sardus		Prolagidae	LAGOMORPHA	Sardinian Pika	EX
	0	Cat=NA	Nesophontes_edithae			Nesophontes edithae		Nesophontidae	SORICOMORPHA	Edith's Island-shrew, Edith's Nesophont, Puerto Rican Nesophontes	EX
	0	Cat=NA	Nesophontes_hypomicrus			Nesophontes hypomicrus		Nesophontidae	SORICOMORPHA	Atalaye Nesophontes	EX
	0	Cat=NA	Nesophontes_major			Nesophontes major		Nesophontidae	SORICOMORPHA		EX
	0	Cat=NA	Nesophontes_micrus			Nesophontes micrus		Nesophontidae	SORICOMORPHA	Western Cuban Nesophontes	EX
	0	Cat=NA	Nesophontes_paramicrus			Nesophontes paramicrus		Nesophontidae	SORICOMORPHA	St. Michel Nesophontes	EX
	0	Cat=NA	Nesophontes_zamicrus			Nesophontes zamicrus		Nesophontidae	SORICOMORPHA	Haitian Nesophontes	EX
	0	Cat=NA	Solenodon_marcanoi			Solenodon marcanoi		Solenodontidae	SORICOMORPHA	Marcano's Solenodon	EX
	0	Cat=NA	Pteropus_brunneus			Pteropus brunneus		Pteropodidae	CHIROPTERA	Percy Island Flying Fox, Dusky Flying Fox	EX
	0	Cat=NA	Pteropus_pilosus			Pteropus pilosus		Pteropodidae	CHIROPTERA	Large Palau Flying Fox, Palau Flying-fox, Palau Fruit Bat	EX
	0	Cat=NA	Pteropus_subniger			Pteropus subniger		Pteropodidae	CHIROPTERA	Dark Flying Fox, Lesser Mascarene Flying-fox	EX
	0	Cat=NA	Pteropus_tokudae			Pteropus tokudae		Pteropodidae	CHIROPTERA	Guam Flying Fox, Guam Fruit Bat	EX
	0	Cat=NA	Dusicyon_australis			Dusicyon australis		Canidae	CARNIVORA	Falkland Island Wolf, Falklands Wolf	EX
7.868852876	0	Cat=NA	Zalophus_japonicus			Zalophus japonicus		Otariidae	CARNIVORA	Japanese Sea Lion	EX
	0	Cat=NA	Monachus_tropicalis			Monachus tropicalis		Phocidae	CARNIVORA	Caribbean Monk Seal, West Indian Monk Seal, West Indian Seal	EX
9.140323687	0	Cat=NA	Neovison_macrodon			Neovison macrodon		Mustelidae	CARNIVORA	Sea Mink	EX
	0	Cat=NA	Rucervus_schomburgki			Rucervus schomburgki		Cervidae	ARTIODACTYLA	Schomburgk's Deer	EX
2.837397259	0	Cat=NA	Gazella_saudiya			Gazella saudiya		Bovidae	ARTIODACTYLA	Saudi Gazelle	EX
	0	Cat=NA	Hippotragus_leucophaeus			Hippotragus leucophaeus		Bovidae	ARTIODACTYLA	Bluebuck, Blue Buck	EX
	0	Not in tree + no congeners	Hyladelphys_kalinowskii			Hyladelphys kalinowskii	1	Didelphidae	DIDELPHIMORPHIA	Kalinowski's Mouse Opossum, Kalinowski's Mouse Opossumn, Peru Gracile Mouse Opossum	LC
	0	Not in tree + no congeners	Eremitalpa_granti			Eremitalpa granti	1	Chrysochloridae	AFROSORICIDA	Grant's Golden Mole	LC
	0	Not in tree + no congeners	Monticolomys_koopmani			Monticolomys koopmani	1	Nesomyidae	RODENTIA	Malagasy Mountain Mouse	LC
	0	Not in tree + no congeners	Voalavo_gymnocaudus			Voalavo gymnocaudus	1	Nesomyidae	RODENTIA	Voalavo	LC
	0	Not in tree + no congeners	Tapecomys_primus			Tapecomys primus	1	Cricetidae	RODENTIA		LC
	0	Not in tree + no congeners	Microakodontomys_transitorius			Microakodontomys transitorius	1	Cricetidae	RODENTIA	Transitional Colilargo	VU
	0	Not in tree + no congeners	Pearsonomys_annectens			Pearsonomys annectens	1	Cricetidae	RODENTIA		VU
14.99945244	0	STT: Chacodelphis formosa	Gracilinanus_formosus			Gracilinanus formosus	1	Didelphidae	DIDELPHIMORPHIA
13.10838152	0	STT: Synonym of Marmosops noctivagus	Marmosops_dorothea			Marmosops dorothea	1	Didelphidae	DIDELPHIMORPHIA
10.8362656	0	STT: Synonym of Sminthopsis griseoventer	Sminthopsis_boullangerensis			Sminthopsis boullangerensis	1	Dasyuridae	DASYUROMORPHIA
10.0677309	0	STT: Subspecies of Trichosurus vulpecula	Trichosurus_arnhemensis			Trichosurus arnhemensis	1	Phalangeridae	DIPROTODONTIA
9.894660967	0	STT: Subspecies of Trichosurus vulpecula	Trichosurus_johnstonii			Trichosurus johnstonii	1	Phalangeridae	DIPROTODONTIA
37.45257429	0	STT: Synonym of Loxodonta africana	Loxodonta_cyclotis			Loxodonta cyclotis	1	Elephantidae	PROBOSCIDEA
51.34123321	0		Galeopterus_variegates			Galeopterus variegates	1	Cynocephalidae	DERMOPTERA
6.700921104	0	STT: Synonym of Eulemur cinereiceps	Eulemur_albocollaris			Eulemur albocollaris	1	Lemuridae	PRIMATES
	0	STT: Synonym of Perodicticus potto	Pseudopotto_martini			Pseudopotto martini	1	Lorisidae	PRIMATES
14.15558667	0	STT: Subspecies of Sciurocheirus alleni	Galago_cameronensis			Galago cameronensis	1	Galagidae	PRIMATES
10.28988182	0	STT: Subspecies of Otolemur crassicaudatus	Otolemur_monteiri			Otolemur monteiri	1	Galagidae	PRIMATES
6.225673599	0	STT: Subspecies of Saguinus nigricollis	Saguinus_graellsi			Saguinus graellsi	1	Cebidae	PRIMATES
4.863674626	0	STT: Subspecies of Saguinus mystax	Saguinus_pileatus			Saguinus pileatus	1	Cebidae	PRIMATES
9.59275802	0	STT: Synonym of Aotus lemurinus	Aotus_hershkovitzi			Aotus hershkovitzi	1	Aotidae	PRIMATES
6.071070907	0	STT: Synonym of Chiropotes chiropotes	Chiropotes_israelita			Chiropotes israelita	1	Pitheciidae	PRIMATES
4.309544604	0	STT: Subspecies of Alouatta palliata	Alouatta_coibensis			Alouatta coibensis	1	Atelidae	PRIMATES
6.013453163	0	STT: Subspecies of Cercopithecus kandti	Cercopithecus_albogularis			Cercopithecus albogularis	1	Cercopithecidae	PRIMATES
4.297172499	0	STT: Subspecies of Cercopithecus pogonias	Cercopithecus_denti			Cercopithecus denti	1	Cercopithecidae	PRIMATES
6.013453163	0	STT: Subspecies of Cercopithecus kandti	Cercopithecus_doggetti			Cercopithecus doggetti	1	Cercopithecidae	PRIMATES
6.013453163	0	STT: Subspecies of Cercopithecus kandti	Cercopithecus_kandti			Cercopithecus kandti	1	Cercopithecidae	PRIMATES
4.766911789	0	STT: Subspecies of Cercopithecus campbelli	Cercopithecus_lowei			Cercopithecus lowei	1	Cercopithecidae	PRIMATES
5.356212034	0	STT: Subspecies of Cercopithecus diana	Cercopithecus_roloway			Cercopithecus roloway	1	Cercopithecidae	PRIMATES
4.297172499	0	STT: Subspecies of Cercopithecus pogonias	Cercopithecus_wolfi			Cercopithecus wolfi	1	Cercopithecidae	PRIMATES
6.67930979	0	STT: Subspecices of Lophocebus aterrimus	Lophocebus_opdenboschi			Lophocebus opdenboschi	1	Cercopithecidae	PRIMATES
5.047641959	0	STT: Subspecies of Procolobus rufomitratus (as P. oustaleti)	Piliocolobus_foai			Piliocolobus foai	1	Cercopithecidae	PRIMATES
5.047641959	0	STT: Subspecies of Procolobus rufomitratus	Piliocolobus_tephrosceles			Piliocolobus tephrosceles	1	Cercopithecidae	PRIMATES
5.047641959	0	STT: Subspecies of Procolobus rufomitratus	Piliocolobus_tholloni			Piliocolobus tholloni	1	Cercopithecidae	PRIMATES
	0	STT: Synonym of Trachypithecus hatinhensis	Trachypithecus_ebenus			Trachypithecus ebenus	1	Cercopithecidae	PRIMATES
4.5294026	0	STT: Synonym of Ammospermophilus leucurus	Ammospermophilus_insularis			Ammospermophilus insularis	1	Sciuridae	RODENTIA
6.058055376	0	STT: Synonym of Cratogeomys fumosus	Cratogeomys_gymnurus			Cratogeomys gymnurus	1	Geomyidae	RODENTIA
6.058055376	0	STT: Synonym of Cratogeomys fumosus	Cratogeomys_neglectus			Cratogeomys neglectus	1	Geomyidae	RODENTIA
6.058055376	0	STT: Synonym of Cratogeomys fumosus	Cratogeomys_tylorhinus			Cratogeomys tylorhinus	1	Geomyidae	RODENTIA
6.058055376	0	STT: Synonym of Cratogeomys fumosus	Cratogeomys_zinseri			Cratogeomys zinseri	1	Geomyidae	RODENTIA
13.1664715	0	STT: Synonym of Salpingotulus michaelis	Salpingotus_thomasi			Salpingotus thomasi	1	Dipodidae	RODENTIA
	0	STT: Synonym of Spalax ehrenbergi	Spalax_carmeli			Spalax carmeli	1	Spalacidae	RODENTIA
	0	STT: Synonym of Spalax ehrenbergi	Spalax_galili			Spalax galili	1	Spalacidae	RODENTIA
	0	STT: Synonym of Spalax ehrenbergi	Spalax_golani			Spalax golani	1	Spalacidae	RODENTIA
	0	STT: Synonym of Spalax ehrenbergi	Spalax_judaei			Spalax judaei	1	Spalacidae	RODENTIA
6.902084651	0	STT: Synonym of Tachyoryctes splendens	Tachyoryctes_ankoliae			Tachyoryctes ankoliae	1	Spalacidae	RODENTIA
6.902084651	0	STT: Synonym of Tachyoryctes splendens	Tachyoryctes_annectens			Tachyoryctes annectens	1	Spalacidae	RODENTIA
6.902084651	0	STT: Synonym of Tachyoryctes splendens	Tachyoryctes_audax			Tachyoryctes audax	1	Spalacidae	RODENTIA
6.902084651	0	STT: Synonym of Tachyoryctes splendens	Tachyoryctes_daemon			Tachyoryctes daemon	1	Spalacidae	RODENTIA
7.354985797	0	STT: Synonym of Tachyoryctes splendens	Tachyoryctes_ibeanus			Tachyoryctes ibeanus	1	Spalacidae	RODENTIA
6.902084651	0	STT: Synonym of Tachyoryctes splendens	Tachyoryctes_naivashae			Tachyoryctes naivashae	1	Spalacidae	RODENTIA
6.902084651	0	STT: Synonym of Tachyoryctes splendens	Tachyoryctes_rex			Tachyoryctes rex	1	Spalacidae	RODENTIA
6.902084651	0	STT: Synonym of Tachyoryctes splendens	Tachyoryctes_ruandae			Tachyoryctes ruandae	1	Spalacidae	RODENTIA
6.902084651	0	STT: Synonym of Tachyoryctes splendens	Tachyoryctes_ruddi			Tachyoryctes ruddi	1	Spalacidae	RODENTIA
6.902084651	0	STT: Synonym of Tachyoryctes splendens	Tachyoryctes_spalacinus			Tachyoryctes spalacinus	1	Spalacidae	RODENTIA
	0	STT: Synonym of Tachyoryctes splendens	Tachyoryctes_storeyi			Tachyoryctes storeyi	1	Spalacidae	RODENTIA
16.77802389	0	STT: Synonym of Beamys hindei	Beamys_major			Beamys major	1	Nesomyidae	RODENTIA
15.74626328	0	STT: Synonym of Cricetomys gambianus	Cricetomys_ansorgei			Cricetomys ansorgei	1	Nesomyidae	RODENTIA
15.74626328	0	STT: Synonym of Cricetomys emini	Cricetomys_kivuensis			Cricetomys kivuensis	1	Nesomyidae	RODENTIA
10.55253594	0	STT: Synonym of Dendromus melanotis	Dendromus_leucostomus			Dendromus leucostomus	1	Nesomyidae	RODENTIA
10.91571115	0	STT: Synonym of Dendromus mesomelas	Dendromus_nyasae			Dendromus nyasae	1	Nesomyidae	RODENTIA
5.221332681	0	STT: Probably synonym of Myodes andersoni (see spp account for M. imaizumii on Mammal Spp of the World); however, not explicitly stated as such on IUCN	Myodes_imaizumii			Myodes imaizumii	1	Cricetidae	RODENTIA
	0	STT: Either a synonym of one of the other two Andalgalomys spp (probably A. pearsoni), or accidentally missed off IUCN?	Andalgalomys_roigi			Andalgalomys roigi	1	Cricetidae	RODENTIA
2.672576888	0	STT: Synonym of Hylaeamys laticeps	Oryzomys_seuanezi			Oryzomys seuanezi	1	Cricetidae	RODENTIA
5.012216355	0	STT: Subspecies of Sigmodon hispidus? Not explicitly stated as such, but several recent papers seem to refer to it as such	Sigmodon_zanjonensis			Sigmodon zanjonensis	1	Cricetidae	RODENTIA
3.699144249	0	STT: Synonym of Acomys cahirinus	Acomys_chudeaui			Acomys chudeaui	1	Muridae	RODENTIA
3.516958228	0	STT: Synonym of Lophuromys flavopunctatus	Lophuromys_aquilus			Lophuromys aquilus	1	Muridae	RODENTIA
3.931394486	0	STT: Synonym of Lophuromys sikapusi	Lophuromys_angolensis			Lophuromys angolensis	1	Muridae	RODENTIA
4.330394361	0	STT: Synonym of Lophuromys sikapusi	Lophuromys_ansorgei			Lophuromys ansorgei	1	Muridae	RODENTIA
4.272205322	0	STT: Synonym of Lophuromys flavopunctatus	Lophuromys_brunneus			Lophuromys brunneus	1	Muridae	RODENTIA
3.931394486	0	STT: Synonym of Lophuromys flavopunctatus	Lophuromys_dudui			Lophuromys dudui	1	Muridae	RODENTIA
3.931394486	0	STT: Synonym of Lophuromys flavopunctatus	Lophuromys_verhageni			Lophuromys verhageni	1	Muridae	RODENTIA
4.272205322	0	STT: Synonym of Lophuromys flavopunctatus	Lophuromys_zena			Lophuromys zena	1	Muridae	RODENTIA
6.76030613	0	STT: Synonym of Gerbillus simoni	Dipodillus_zakariai			Dipodillus zakariai	1	Muridae	RODENTIA
6.543340394	0	STT: Synonym of Gerbillus pyramidum	Gerbillus_dongolanus			Gerbillus dongolanus	1	Muridae	RODENTIA
6.543340394	0	STT: Synonym of Gerbillus nanus	Gerbillus_garamantis			Gerbillus garamantis	1	Muridae	RODENTIA
6.543340394	0	STT: Synonym of Gerbillus nancillus	Gerbillus_mauritaniae			Gerbillus mauritaniae	1	Muridae	RODENTIA
6.543340394	0	STT: Synonym of Gerbillus henleyi	Gerbillus_syrticus			Gerbillus syrticus	1	Muridae	RODENTIA
6.543340394	0	STT: Synonym of Gerbillus nanus	Gerbillus_vivax			Gerbillus vivax	1	Muridae	RODENTIA
8.810145677	0	STT: Synonym of Taterillus emini	Taterillus_harringtoni			Taterillus harringtoni	1	Muridae	RODENTIA
5.780114308	0	STT: Synonym of Dasymys incomtus	Dasymys_alleni			Dasymys alleni	1	Muridae	RODENTIA
	0	STT: Synonym of Dasymys incomtus	Dasymys_cabrali			Dasymys cabrali	1	Muridae	RODENTIA
	0	STT: Synonym of Dasymys incomtus	Dasymys_rwandae			Dasymys rwandae	1	Muridae	RODENTIA
	0	STT: Synonym of Dasymys incomtus	Dasymys_sua			Dasymys sua	1	Muridae	RODENTIA
9.909038259	0	STT: Synonym of Dephomys defua	Dephomys_eburneae			Dephomys eburneae	1	Muridae	RODENTIA
7.425348768	0	STT: Synonym of Grammomys kuru	Grammomys_poensis			Grammomys poensis	1	Muridae	RODENTIA
	0	EX (STT)	Malpaisomys_insularis			Malpaisomys insularis		Muridae	RODENTIA
6.47052544	0	EX (STT)	Melomys_spechti			Melomys spechti		Muridae	RODENTIA
	0	EX (STT)	Papagomys_theodorverhoeveni			Papagomys theodorverhoeveni		Muridae	RODENTIA
7.395754194	0	STT: Synonym of Pseudomys johnsoni	Pseudomys_laborifex			Pseudomys laborifex	1	Muridae	RODENTIA
4.407142278	0	EX (STT)	Rattus_sanila			Rattus sanila		Muridae	RODENTIA
8.250098145	0	STT: Synonym of Rhabdomys pumilio	Rhabdomys_dilectus			Rhabdomys dilectus	1	Muridae	RODENTIA
	0	EX (STT)	Rhagamys_orthodon			Rhagamys orthodon		Muridae	RODENTIA
8.133175348	0	EX (STT)	Solomys_spriggsarum			Solomys spriggsarum		Muridae	RODENTIA
	0	EX (STT)	Spelaeomys_florensis			Spelaeomys florensis		Muridae	RODENTIA
8.001466331	0	STT: Synonym of Thamnomys kempi	Thamnomys_major			Thamnomys major	1	Muridae	RODENTIA
5.798867394	0	STT: Synonym of Otomys typus	Otomys_dartmouthi			Otomys dartmouthi	1	Muridae	RODENTIA
5.792385884	0	STT: Synonym of Otomys tropicalis	Otomys_dollmani			Otomys dollmani	1	Muridae	RODENTIA
5.798867394	0	STT: Synonym of Otomys typus	Otomys_jacksoni			Otomys jacksoni	1	Muridae	RODENTIA
5.788662954	0	STT: Synonym of Otomys angoniensis	Otomys_maximus			Otomys maximus	1	Muridae	RODENTIA
5.798867394	0	STT: Synonym of Otomys tropicalis	Otomys_orestes			Otomys orestes	1	Muridae	RODENTIA
5.798867394	0	STT: Synonym of Otomys typus	Otomys_uzungwensis			Otomys uzungwensis	1	Muridae	RODENTIA
9.765650222	0	STT: Synonym of Cryptomys hottentotus	Cryptomys_amatus			Cryptomys amatus	1	Bathyergidae	RODENTIA
9.856016667	0	STT: Domestic form of guinea pig	Cavia_porcellus			Cavia porcellus	1	Caviidae	RODENTIA
	0	EX (STT)	Brotomys_contractus			Brotomys contractus		Echimyidae	RODENTIA
	0	EX (STT)	Heteropsomys_antillensis			Heteropsomys antillensis		Echimyidae	RODENTIA
7.889988621	0	###############################################################################################################################################################################################################################################################	Capromys_gundlachianus			Capromys gundlachianus	1	Capromyidae	RODENTIA
	0	EX (STT)	Plagiodontia_araeum			Plagiodontia araeum		Capromyidae	RODENTIA
	0	EX (STT)	Rhizoplagiodontia_lemkei			Rhizoplagiodontia lemkei		Capromyidae	RODENTIA
	0	EX (STT)	Clidomys_osborni			Clidomys osborni		Heptaxodontidae	RODENTIA
	0	EX (STT)	Amblyrhiza_inundata			Amblyrhiza inundata		Heptaxodontidae	RODENTIA
	0	EX (STT)	Elasmodontomys_obliquus			Elasmodontomys obliquus		Heptaxodontidae	RODENTIA
	0	EX (STT)	Quemisia_gravis			Quemisia gravis		Heptaxodontidae	RODENTIA
	0	EX (STT)	Nesophontes_longirostris			Nesophontes longirostris		Nesophontidae	SORICOMORPHA
	0	EX (STT)	Nesophontes_submicrus			Nesophontes submicrus		Nesophontidae	SORICOMORPHA
	0	EX (STT)	Nesophontes_superstes			Nesophontes superstes		Nesophontidae	SORICOMORPHA
	0	EX (STT)	Solenodon_arredondoi			Solenodon arredondoi		Solenodontidae	SORICOMORPHA
3.206278124	0	STT: Synonym of Crocidura pachyura	Crocidura_ichnusae			Crocidura ichnusae	1	Soricidae	SORICOMORPHA
12.77050564	0	STT: Subspecies of Blarina carolinensis	Blarina_peninsulae			Blarina peninsulae	1	Soricidae	SORICOMORPHA
	0	EX (STT)	Nesiotites_hidalgo			Nesiotites hidalgo		Soricidae	SORICOMORPHA
	0	EX (STT)	Nesiotites_similis			Nesiotites similis		Soricidae	SORICOMORPHA
8.827267767	0	STT: Synonym of Sorex araneus	Sorex_averini			Sorex averini	1	Soricidae	SORICOMORPHA
8.827267767	0	STT: Synonym of Sorex dispar	Sorex_gaspensis			Sorex gaspensis	1	Soricidae	SORICOMORPHA
3.403139574	0	STT: Synonym of Dobsonia moluccensis	Dobsonia_magna			Dobsonia magna	1	Pteropodidae	CHIROPTERA
2.622552361	0	STT: Synonym of Epomophorus labiatus	Epomophorus_minor			Epomophorus minor	1	Pteropodidae	CHIROPTERA
	0	STT: Synonym of Pteropus alecto	Pteropus_banakrisi			Pteropus banakrisi	1	Pteropodidae	CHIROPTERA
14.71885615	0	STT: Synonym of Rhinolophus pusillus	Rhinolophus_cornutus			Rhinolophus cornutus	1	Rhinolophidae	CHIROPTERA
20.83636738	0	STT: Synonym of Rhinolophus pusillus	Rhinolophus_imaizumii			Rhinolophus imaizumii	1	Rhinolophidae	CHIROPTERA
14.85061545	0	STT: Synonym of Rhinolophus pusillus	Rhinolophus_monoceros			Rhinolophus monoceros	1	Rhinolophidae	CHIROPTERA
	0	EX (STT)	Phyllonycteris_major			Phyllonycteris major		Phyllostomidae	CHIROPTERA
10.14371855	0	STT: Synonym of Micronycteris homezi	Micronycteris_homezi			Micronycteris homezi	1	Phyllostomidae	CHIROPTERA
8.198513203	0	STT: No idea!	Carollia_colombiana			Carollia colombiana	1	Phyllostomidae	CHIROPTERA
	0	EX (STT)	Mormoops_magna			Mormoops magna		Mormoopidae	CHIROPTERA
	0	EX (STT)	Pteronotus_pristinus			Pteronotus pristinus		Mormoopidae	CHIROPTERA
5.461055741	0	STT: Synonym of Tadarida pumila	Chaerephon_leucogaster			Chaerephon leucogaster	1	Molossidae	CHIROPTERA
5.461055741	0	STT: Synonym of Tadarida chapini	Chaerephon_shortridgei			Chaerephon shortridgei	1	Molossidae	CHIROPTERA
3.352930406	0	STT: Synonym of either Lasiurus borealis or Lasiurus blossevillii (see Wilson & Reeder); not explicitly stated which on IUCN	Lasiurus_salinae			Lasiurus salinae	1	Vespertilionidae	CHIROPTERA
8.093008857	0	STT: Synonym of Scotoecus hirundo	Scotoecus_albigula			Scotoecus albigula	1	Vespertilionidae	CHIROPTERA
8.093008857	0	STT: Synonym of Scotoecus hirundo	Scotoecus_hindei			Scotoecus hindei	1	Vespertilionidae	CHIROPTERA
10.53068377	0	STT: Synonym of Plecotus macrobullaris	Plecotus_alpinus			Plecotus alpinus	1	Vespertilionidae	CHIROPTERA
9.344043635	0	STT: Synonym of Pipistrellus ariel	Hypsugo_bodenheimeri			Hypsugo bodenheimeri	1	Vespertilionidae	CHIROPTERA
3.92575449	0	STT: Synonym of Myotis daubentonii	Myotis_abei			Myotis abei	1	Vespertilionidae	CHIROPTERA
3.170553436	0	STT: Synonym of Myotis ikonnikovi	Myotis_hosonoi			Myotis hosonoi	1	Vespertilionidae	CHIROPTERA
3.362214444	0	STT: Subspecies of Myotis blythii	Myotis_oxygnathus			Myotis oxygnathus	1	Vespertilionidae	CHIROPTERA
3.170553436	0	STT: Synonym of Myotis ikonnikovi	Myotis_ozensis			Myotis ozensis	1	Vespertilionidae	CHIROPTERA
3.92575449	0	STT: Synonym of Myotis pilosus	Myotis_ricketti			Myotis ricketti	1	Vespertilionidae	CHIROPTERA
3.170553436	0	STT: Synonym of Myotis ikonnikovi	Myotis_yesoensis			Myotis yesoensis	1	Vespertilionidae	CHIROPTERA
10.10674169	0	STT: Synonym of Miniopterus inflatus	Miniopterus_africanus			Miniopterus africanus	1	Vespertilionidae	CHIROPTERA
4.660407413	0	STT: Synonym of Murina ussuriensis	Murina_silvatica			Murina silvatica	1	Vespertilionidae	CHIROPTERA
5.669678254	0	STT: Subspecies of Felis silvestris	Felis_bieti			Felis bieti	1	Felidae	CARNIVORA
5.602021616	0	STT: Domestic form of Felis silvestris	Felis_catus			Felis catus	1	Felidae	CARNIVORA
5.832326638	0	STT: Subspecies of Leopardus colocolo	Leopardus_braccatus			Leopardus braccatus	1	Felidae	CARNIVORA
5.832326638	0	STT: Subspecies of Leopardus colocolo	Leopardus_pajeros			Leopardus pajeros	1	Felidae	CARNIVORA
8.295168896	0	STT: Subspecies of Prionailurus bengalensis	Prionailurus_iriomotensis			Prionailurus iriomotensis	1	Felidae	CARNIVORA
5.916101145	0	STT: Synonym of Lutra lutra	Lutra_nippon			Lutra nippon	1	Mustelidae	CARNIVORA
11.32540987	0	STT: Domestic form of Equus africanus	Equus_asinus			Equus asinus	1	Equidae	PERISSODACTYLA
11.41626383	0	STT: Synonym of Equus quagga	Equus_burchellii			Equus burchellii	1	Equidae	PERISSODACTYLA
20.08610166	0	STT: Domestic form of horse	Equus_caballus			Equus caballus	1	Equidae	PERISSODACTYLA
16.02030655	0	EX (STT)	Babyrousa_bolabatuensis			Babyrousa bolabatuensis		Suidae	ARTIODACTYLA
26.04535009	0	STT: Domestic form of camel	Camelus_dromedarius			Camelus dromedarius	1	Camelidae	ARTIODACTYLA
25.15798478	0	STT: Domestic form of guanaco	Lama_glama			Lama glama	1	Camelidae	ARTIODACTYLA
7.214303414	0	STT: Subspecies of Alcelaphus buselaphus	Alcelaphus_caama			Alcelaphus caama	1	Bovidae	ARTIODACTYLA
7.329564675	0	STT: Subspecies of Alcelaphus buselaphus	Alcelaphus_lichtensteinii			Alcelaphus lichtensteinii	1	Bovidae	ARTIODACTYLA
10.19080381	0	STT: Subspecies of Damaliscus lunatus	Damaliscus_korrigum			Damaliscus korrigum	1	Bovidae	ARTIODACTYLA
	0	STT: Subspecies of Damaliscus lunatus	Damaliscus_superstes			Damaliscus superstes	1	Bovidae	ARTIODACTYLA
2.848876239	0	STT: Subspecies of Gazella gazella	Gazella_erlangeri			Gazella erlangeri	1	Bovidae	ARTIODACTYLA
7.729985217	0	EX (MSW3)	Saiga_borealis			Saiga borealis		Bovidae	ARTIODACTYLA
7.590596847	0	STT: Domestic form of Bos gaurus	Bos_frontalis			Bos frontalis	1	Bovidae	ARTIODACTYLA
6.824778121	0	STT: Domestic form of cattle	Bos_taurus			Bos taurus	1	Bovidae	ARTIODACTYLA
6.339741493	0	STT: Domestic form of water buffalo	Bubalus_bubalis			Bubalus bubalis	1	Bovidae	ARTIODACTYLA
4.451609429	0		Capra_hircus			Capra hircus	1	Bovidae	ARTIODACTYLA
5.311705138	0		Ovis_aries			Ovis aries	1	Bovidae	ARTIODACTYLA
3.602397894	0	STT: Subspecies of Cephalophus ogilbyi	Cephalophus_brookei			Cephalophus brookei	1	Bovidae	ARTIODACTYLA
42.12693245	0	STT: Synonym of Physeter macrocephalus	Physeter_catodon			Physeter catodon	1	Physeteridae	CETACEA
26.36696156	0	STT: Subspecies of Platanista gangetica	Platanista_minor			Platanista minor	1	Platanistidae	CETACEA
55.8479927	6.812969633	ED from genus mean	Zaglossus_attenboroughi		1	Zaglossus attenboroughi	1	Tachyglossidae	MONOTREMATA	Sir David's Long-beaked Echidna, Attenborough's Echidna, Cyclops Long-beaked Echidna	CR
55.8479927	6.812969633		Zaglossus_bartoni	1	1	Zaglossus bartoni	1	Tachyglossidae	MONOTREMATA	Eastern Long-beaked Echidna	CR
55.8479927	6.812969633		Zaglossus_bruijni	2	1	Zaglossus bruijnii	1	Tachyglossidae	MONOTREMATA	Western Long-beaked Echidna, Long-beaked Echidna, Long-nosed Echidna, Long-nosed Spiny Anteater, New Guinea Long-nosed Echidna	CR
55.03327056	6.798534354	ED from genus mean	Mystacina_robusta		4	Mystacina robusta	1	Mystacinidae	CHIROPTERA	New Zealand Greater Short-tailed Bat	CR
39.11355665	6.464303071		Lipotes_vexillifer	3	5	Lipotes vexillifer	1	Iniidae	CETACEA	Changjiang Dolphin, Chinese Lake Dolphin, White Flag Dolphin, Whitefin Dolphin, Yangtze River Dolphin	CR
34.05202608	6.329422139		Burramys_parvus	4	6	Burramys parvus	1	Burramyidae	DIPROTODONTIA	Mountain Pygmy Possum, Broom's Pygmy-possum, Burramys	CR
61.54001668	6.21524816		Solenodon_cubanus	5	7	Solenodon cubanus	1	Solenodontidae	SORICOMORPHA	Almiqui, Cuban Solenodon	EN
61.54001668	6.21524816		Solenodon_paradoxus	6	8	Solenodon paradoxus	1	Solenodontidae	SORICOMORPHA	Haitian Solenodon, Hispaniolan Solenodon	EN
28.80828186	6.167374992		Bunolagus_monticularis	7	9	Bunolagus monticularis	1	Leporidae	LAGOMORPHA	Riverine Rabbit, Bushman Hare	CR
28.78816098	6.166699754		Dicerorhinus_sumatrensis	8	10	Dicerorhinus sumatrensis	1	Rhinocerotidae	PERISSODACTYLA	Sumatran Rhinoceros	CR
27.18270151	6.111297091		Diceros_bicornis	9	11	Diceros bicornis	1	Rhinocerotidae	PERISSODACTYLA	Black Rhinoceros, Hook-lipped Rhinoceros	CR
26.14035145	6.073610326		Lasiorhinus_krefftii	10	12	Lasiorhinus krefftii	1	Vombatidae	DIPROTODONTIA	Northern Hairy-nosed Wombat, Queensland Hairy-nosed Wombat	CR
26.04535009	6.070103812		Camelus_bactrianus	11	13	Camelus ferus	1	Camelidae	ARTIODACTYLA	Bactrian Camel, Wild Bactrian Camel	CR
24.84301509	6.024629077		Rhinoceros_sondaicus	12	14	Rhinoceros sondaicus	1	Rhinocerotidae	PERISSODACTYLA	Javan Rhinoceros	CR
21.97232785	5.906879077	ED from genus mean	Bradypus_pygmaeus		15	Bradypus pygmaeus	1	Bradypodidae	PILOSA	Pygmy Three-toed Sloth	CR
42.08942311	5.842719105		Elephas_maximus	13	16	Elephas maximus	1	Elephantidae	PROBOSCIDEA	Asian Elephant, Indian Elephant	EN
38.62254127	5.758839722		Tapirus_indicus	14	17	Tapirus indicus	1	Tapiridae	PERISSODACTYLA	Asian Tapir, Indian Tapir, Malay Tapir, Malayan Tapir	EN
37.41332652	5.727845986		Ailuropoda_melanoleuca	15	18	Ailuropoda melanoleuca	1	Ursidae	CARNIVORA	Giant Panda	EN
18.05781907	5.72006619	ED from genus mean	Octodon_pacificus		19	Octodon pacificus	1	Octodontidae	RODENTIA		CR
17.94321907	5.714034757		Natalus_jamaicensis	16	20	Natalus jamaicensis	1	Natalidae	CHIROPTERA	Jamaican Greater Funnel-eared Bat	CR
17.94321907	5.714034757		Natalus_primus	17	21	Natalus primus	1	Natalidae	CHIROPTERA	Cuban Greater Funnel-eared Bat	CR
17.90765662	5.712155675		Abrocoma_boliviensis	18	22	Abrocoma boliviensis	1	Abrocomidae	RODENTIA	Bolivian Chinchilla Rat, Bolivian Chincilla Rat	CR
17.29888373	5.679428782		Ailurops_melanotis	19	23	Ailurops melanotis	1	Phalangeridae	DIPROTODONTIA	Talaud Bear Cuscus	CR
16.74290296	5.648574325		Monachus_monachus	20	24	Monachus monachus	1	Phocidae	CARNIVORA	Mediterranean Monk Seal	CR
16.74290296	5.648574325		Monachus_schauinslandi	21	25	Monachus schauinslandi	1	Phocidae	CARNIVORA	Hawaiian Monk Seal	CR
33.9705073	5.633946599		Tapirus_bairdii	22	26	Tapirus bairdii	1	Tapiridae	PERISSODACTYLA	Baird's Tapir, Central American Tapir	EN
33.37161658	5.616672666		Indri_indri	23	27	Indri indri	1	Indridae	PRIMATES	Indri	EN
32.92161478	5.603493957		Hexaprotodon_liberiensis	24	28	Choeropsis liberiensis	1	Hippopotamidae	ARTIODACTYLA	Pygmy Hippopotamus	EN
15.91392232	5.600725811		Coleura_seychellensis	25	29	Coleura seychellensis	1	Emballonuridae	CHIROPTERA	Seychelles Sheath-tailed Bat	CR
15.64251615	5.584549357	ED from genus mean	Galago_rondoensis		30	Galagoides rondoensis	1	Galagidae	PRIMATES	Rondo Dwarf Galago, Rondo Bushbaby	CR
15.63258199	5.583952264		Prolemur_simus	26	31	Prolemur simus	1	Lemuridae	PRIMATES	Greater Bamboo Lemur, Broad-nosed Gentle Lemur	CR
15.22571353	5.559185961		Aproteles_bulmerae	27	32	Aproteles bulmerae	1	Pteropodidae	CHIROPTERA	Bulmer's Fruit Bat	CR
15.11644516	5.552428911		Phalanger_matanim	28	33	Phalanger matanim	1	Phalangeridae	DIPROTODONTIA	Telefomin Cuscus	CR
15.10074615	5.551454338		Pharotis_imogene	29	34	Pharotis imogene	1	Vespertilionidae	CHIROPTERA	Thomas's Big-eared Bat, New Guinea Big-eared Bat	CR
15.02518488	5.546750262		Varecia_variegata	30	35	Varecia variegata	1	Lemuridae	PRIMATES	Black-and-white Ruffed Lemur, Ruffed Lemur	CR
14.76377842	5.530303525		Potorous_gilbertii	31	36	Potorous gilbertii	1	Potoroidae	DIPROTODONTIA	Gilbert's Potoroo	CR
30.50515265	5.52959265		Amorphochilus_schnablii	32	37	Amorphochilus schnablii	1	Furipteridae	CHIROPTERA	Smokey Bat, Smoky Bat	EN
30.50344676	5.529538503		Myrmecobius_fasciatus	33	38	Myrmecobius fasciatus	1	Myrmecobiidae	DASYUROMORPHIA	Numbat, Banded Anteater	EN
29.41391515	5.494341781		Romerolagus_diazi	34	39	Romerolagus diazi	1	Leporidae	LAGOMORPHA	Volcano Rabbit	EN
29.01520616	5.481145667		Rhynchocyon_chrysopygus	35	40	Rhynchocyon chrysopygus	1	Macroscelididae	MACROSCELIDEA	Golden-rumped Elephant Shrew, Golden-rumped Sengi	EN
14.00477429	5.480957159		Beatragus_hunteri	36	41	Beatragus hunteri	1	Bovidae	ARTIODACTYLA	Hirola, Hunter's Antelope	CR
13.88538666	5.472968693		Tokudaia_muenninki	37	42	Tokudaia muenninki	1	Muridae	RODENTIA	Okinawa Spiny Rat, Muennink's Spiny Rat	CR
58.46921262	5.471753105		Dugong_dugon	38	43	Dugong dugon	1	Dugongidae	SIRENIA	Dugong, Sea Cow	VU
28.56106411	5.465899636		Pentalagus_furnessi	39	44	Pentalagus furnessi	1	Leporidae	LAGOMORPHA	Amami Rabbit, Ryukyu Rabbit	EN
13.62635757	5.455413936		Pongo_abelii	40	45	Pongo abelii	1	Hominidae	PRIMATES	Sumatran Orangutan	CR
27.85257408	5.441640753		Podogymnura_aureospinula	41	46	Podogymnura aureospinula	1	Erinaceidae	ERINACEOMORPHA	Dinagat Gymnure, Dinagat Moonrat	EN
27.70478008	5.436505204		Neohylomys_hainanensis	42	47	Neohylomys hainanensis	1	Erinaceidae	ERINACEOMORPHA	Hainan Gymnure	EN
13.27506428	5.431102981		Hapalemur_alaotrensis	43	48	Hapalemur alaotrensis	1	Lemuridae	PRIMATES	Alaotra Reed Lemur, Alaotran Gentle Lemur, Lac Alaotra Bamboo Lemur, Lake Alaotra Gentle Lemur	CR
27.51975381	5.430038505		Gymnobelideus_leadbeateri	44	49	Gymnobelideus leadbeateri	1	Petauridae	DIPROTODONTIA	Leadbeater's Possum	EN
13.10838152	5.419357777		Marmosops_handleyi	45	50	Marmosops handleyi	1	Didelphidae	DIDELPHIMORPHIA	Handley's Slender Mouse Opossum	CR
13.08529725	5.417720227		Sminthopsis_aitkeni	46	51	Sminthopsis aitkeni	1	Dasyuridae	DASYUROMORPHIA	Kangaroo Island Dunnart	CR
55.03327056	5.412239993		Mystacina_tuberculata	47	52	Mystacina tuberculata	1	Mystacinidae	CHIROPTERA	New Zealand Lesser Short-tailed Bat	VU
12.92719177	5.406431894		Spilocuscus_rufoniger	48	53	Spilocuscus rufoniger	1	Phalangeridae	DIPROTODONTIA	Black-spotted Cuscus	CR
26.66043664	5.399444654		Micropotamogale_lamottei	49	54	Micropotamogale lamottei	1	Tenrecidae	AFROSORICIDA	Nimba Otter Shrew, Pygmy Otter-shrew	EN
26.42502156	5.390897334		Bradypus_torquatus	50	55	Bradypus torquatus	1	Bradypodidae	PILOSA	Maned Sloth, Maned Three-toed Sloth	EN
26.36696156	5.388778045		Platanista_gangetica	51	56	Platanista gangetica	1	Platanistidae	CETACEA	South Asian River Dolphin, Blind River Dolphin, Ganges Dolphin, Ganges River Dolphin, Ganges Susu, Indus River Dolphin	EN
12.49238974	5.374714526		Chinchilla_chinchilla	52	57	Chinchilla chinchilla	1	Chinchillidae	RODENTIA	Short-tailed Chinchilla	CR
12.49238974	5.374714526		Chinchilla_lanigera	53	58	Chinchilla lanigera	1	Chinchillidae	RODENTIA	Chinchilla, Long-tailed Chinchilla	CR
12.34716768	5.363892926		Lepilemur_septentrionalis	54	59	Lepilemur septentrionalis	1	Lepilemuridae	PRIMATES	Sahafary Sportive Lemur, Northern Sportive Lemur	CR
11.6357571	5.309119382		Propithecus_perrieri	55	60	Propithecus perrieri	1	Indridae	PRIMATES	Perrier's Sifaka, Perrier's Sifaka	CR
24.2170543	5.306962065		Loris_tardigradus	56	61	Loris tardigradus	1	Lorisidae	PRIMATES	Red Slender Loris, Slender Loris	EN
23.70713547	5.286533629		Tapirus_pinchaque	57	62	Tapirus pinchaque	1	Tapiridae	PERISSODACTYLA	Mountain Tapir, Andean Tapir, Woolly Tapir	EN
11.34941648	5.286197536		Phocoena_sinus	58	63	Phocoena sinus	1	Phocoenidae	CETACEA	Vaquita, Cochito, Gulf Of California Harbour Porpoise, Gulf Of California Porpoise, Gulf Porpoise	CR
23.58430069	5.281549598		Catagonus_wagneri	59	64	Catagonus wagneri	1	Tayassuidae	ARTIODACTYLA	Chacoan Peccary, Tagua	EN
11.25958062	5.278896445		Gorilla_gorilla	60	65	Gorilla gorilla	1	Hominidae	PRIMATES	Lowland Gorilla, Western Gorilla	CR
47.7034251	5.272043719		Trichechus_inunguis	61	66	Trichechus inunguis	1	Trichechidae	SIRENIA	Amazonian Manatee, South American Manatee	VU
10.91571115	5.250446516		Dendromus_kahuziensis	62	67	Dendromus kahuziensis	1	Nesomyidae	RODENTIA	Mount Kahuzi African Climbing Mouse, Mt. Kahuzi Climbing Mouse	CR
10.9118398	5.250121569		Oreonax_flavicauda	63	68	Oreonax flavicauda	1	Atelidae	PRIMATES	Peruvian Yellow-tailed Woolly Monkey, Yellow-tailed Woolly Monkey	CR
22.63298226	5.242084831		Balaenoptera_musculus	64	69	Balaenoptera musculus	1	Balaenopteridae	CETACEA	Blue Whale, Pygmy Blue Whale, Sibbald's Rorqual, Sulphur-bottom Whale	EN
22.63298226	5.242084831		Balaenoptera_physalus	65	70	Balaenoptera physalus	1	Balaenopteridae	CETACEA	Fin Whale, Common Rorqual, Fin-backed Whale, Finback, Finner, Herring Whale, Razorback	EN
22.41183449	5.232683183		Neamblysomus_gunningi	66	71	Neamblysomus gunningi	1	Chrysochloridae	AFROSORICIDA	Gunning's Golden Mole	EN
22.09604233	5.219102817		Chrysospalax_trevelyani	67	72	Chrysospalax trevelyani	1	Chrysochloridae	AFROSORICIDA	Giant Golden Mole	EN
10.37266987	5.203801819		Hipposideros_lamottei	68	73	Hipposideros lamottei	1	Hipposideridae	CHIROPTERA	Lamotte's Roundleaf Bat	CR
10.11688348	5.181053709	ED from genus mean	Leporillus_apicalis		74	Leporillus apicalis	1	Muridae	RODENTIA	Lesser Stick-nest Rat, White-tipped Stick-nest Rat	CR
21.0670042	5.173525012		Hypogeomys_antimena	69	75	Hypogeomys antimena	1	Nesomyidae	RODENTIA	Malagasy Giant Jumping Rat, Malagasy Giant Rat	EN
20.8009128	5.161393382		Manis_javanica	70	76	Manis javanica	1	Manidae	PHOLIDOTA	Sunda Pangolin, Malayan Pangolin	EN
20.8009128	5.161393382		Manis_pentadactyla	71	77	Manis pentadactyla	1	Manidae	PHOLIDOTA	Chinese Pangolin	EN
9.856016667	5.15730818	ED from genus mean	Cavia_intermedia		78	Cavia intermedia	1	Caviidae	RODENTIA		CR
42.032103	5.14824078		Trichechus_manatus	72	79	Trichechus manatus	1	Trichechidae	SIRENIA	American Manatee, West Indian Manatee	VU
42.032103	5.14824078		Trichechus_senegalensis	73	80	Trichechus senegalensis	1	Trichechidae	SIRENIA	African Manatee, Seacow, West African Manatee	VU
20.0042908	5.124168282		Amblysomus_marleyi	74	81	Amblysomus marleyi	1	Chrysochloridae	AFROSORICIDA	Marley's Golden Mole	EN
9.454898217	5.11965932		Cryptotis_nelsoni	75	82	Cryptotis nelsoni	1	Soricidae	SORICOMORPHA	Nelson's Small Eared Shrew	CR
19.81716164	5.115219267		Potorous_longipes	76	83	Potorous longipes	1	Potoroidae	DIPROTODONTIA	Long-footed Potoroo	EN
9.338956562	5.108507673		Tylomys_bullaris	77	84	Tylomys bullaris	1	Cricetidae	RODENTIA	Chiapan Climbing Rat	CR
9.338956562	5.108507673		Tylomys_tumbalensis	78	85	Tylomys tumbalensis	1	Cricetidae	RODENTIA	Tumbal� Climbing Rat, Tumbala Climbing Rat	CR
9.329919085	5.107633172		Brachyteles_hypoxanthus	79	86	Brachyteles hypoxanthus	1	Atelidae	PRIMATES	Northern Muriqui	CR
9.146294422	5.089697279		Viverra_civettina	80	87	Viverra civettina	1	Viverridae	CARNIVORA	Malabar Civet, Malabar Large-spotted Civet	CR
9.138762425	5.088954664		Ateles_fusciceps	81	88	Ateles fusciceps	1	Atelidae	PRIMATES	Brown-headed Spider Monkey, Black-headed Spider Monkey	CR
39.19580887	5.080057094		Ailurus_fulgens	82	89	Ailurus fulgens	1	Ailuridae	CARNIVORA	Red Panda, Lesser Panda, Red Cat-bear, Tolai Hare	VU
9.041809125	5.079346012		Bettongia_penicillata	83	90	Bettongia penicillata	1	Potoroidae	DIPROTODONTIA	Woylie, Brush-tailed Bettong, Brush-tailed Rat Kangaroo	CR
19.03961993	5.077152852		Avahi_occidentalis	84	91	Avahi occidentalis	1	Indridae	PRIMATES	Lorenz Von Liburnau's Woolly Lemur, Western Avahi, Western Woolly Lemur	EN
8.990943978	5.074267803		Callicebus_barbarabrownae	85	92	Callicebus barbarabrownae	1	Pitheciidae	PRIMATES	Blond Titi Monkey, Barbara Brown's Titi, Northern Bahian Blond Titi, Northern Bahian Blond Titi Monkey	CR
38.91550545	5.073059217		Tomopeas_ravus	86	93	Tomopeas ravus	1	Molossidae	CHIROPTERA	Blunt-eared Bat	VU
8.952659814	5.070428556		Mesocapromys_nanus	87	94	Mesocapromys nanus	1	Capromyidae	RODENTIA	Dwarf Hutia	CR
8.952659814	5.070428556		Mesocapromys_sanfelipensis	88	95	Mesocapromys sanfelipensis	1	Capromyidae	RODENTIA	Little Earth Hutia, San Felipe Hutia	CR
18.90023314	5.070172989		Lagostrophus_fasciatus	89	96	Lagostrophus fasciatus	1	Macropodidae	DIPROTODONTIA	Banded Hare Wallaby, Banded Hare-wallaby, Munning	EN
18.89283864	5.069801341		Tarsius_pelengensis	90	97	Tarsius pelengensis	1	Tarsiidae	PRIMATES	Peleng Tarsier, Peleng Island Tarsier	EN
18.89283864	5.069801341		Tarsius_sangirensis	91	98	Tarsius sangirensis	1	Tarsiidae	PRIMATES	Sangihe Tarsier, Sagihe Isalnd Tarsier	EN
8.885068957	5.063614155	Lost from top 100 from 2.0.1 to 2.1.1	Habromys_chinanteco	92	99	Habromys chinanteco	1	Cricetidae	RODENTIA	Chinanteco Deer Mouse	CR
18.75116098	5.062653815	Lost from top 100 from 2.0.1 to 2.1.1	Cynogale_bennettii	93	100	Cynogale bennettii	1	Viverridae	CARNIVORA	Otter Civet, Otter-civet, Sunda Otter Civet	EN
8.827267767	5.057749669	ED from genus mean	Sorex_sclateri		101	Sorex sclateri	1	Soricidae	SORICOMORPHA	Sclater's Shrew	CR
8.827267767	5.057749669	ED from genus mean	Sorex_stizodon		102	Sorex stizodon	1	Soricidae	SORICOMORPHA	San Cristobal Shrew	CR
18.6516133	5.057600978	Lost from top 100 from 2.0.1 to 2.1.0	Balaenoptera_borealis	94	103	Balaenoptera borealis	1	Balaenopteridae	CETACEA	Sei Whale, Coalfish Whale, Pollack Whale, Rudophi's Rorqual	EN
8.745560357	5.049400556	Lost from top 100 from 2.0.1 to 2.1.0	Cremnomys_elvira	95	104	Cremnomys elvira	1	Muridae	RODENTIA	Large Rock-rat, Elvira Rat	CR
8.720110633	5.046785723	Lost from top 100 from 2.0.1 to 2.1.0	Pteralopex_acrodonta	96	105	Mirimiri acrodonta	1	Pteropodidae	CHIROPTERA	Fijian Monkey-faced Bat	CR
8.720110633	5.046785723		Pteralopex_pulchra	97	106	Pteralopex pulchra	1	Pteropodidae	CHIROPTERA	Montane Monkey-faced Bat	CR
8.71418762	5.04617618		Procyon_pygmaeus	98	107	Procyon pygmaeus	1	Procyonidae	CARNIVORA	Pygmy Raccoon, Cozumel Island Raccoon, Cozumel Raccoon, Cozumel Raccoon Bears	CR
8.674356085	5.042067404	ED from genus mean	Habromys_delicatulus		108	Habromys delicatulus	1	Cricetidae	RODENTIA	Delicate Deer Mouse	CR
8.59442512	5.033770935		Zyzomys_palatilis	99	109	Zyzomys palatalis	1	Muridae	RODENTIA	Carpentarian Rock Rat	CR
8.59442512	5.033770935		Zyzomys_pedunculatus	100	110	Zyzomys pedunculatus	1	Muridae	RODENTIA	Central Rock Rat, Central Thick-tailed Rock-rat, Macdonnell Range Rock-rat	CR
37.36700135	5.033492112		Macrotis_lagotis	101	111	Macrotis lagotis	1	Thylacomyidae	PERAMELEMORPHIA	Bilby, Dalgyte, Greater Bilby, Greater Rabbit-eared Bandicoot	VU
8.556293664	5.029788682		Petaurus_abidi	102	112	Petaurus abidi	1	Petauridae	DIPROTODONTIA	Northern Glider	CR
8.459465827	5.019604637		Crateromys_australis	103	113	Crateromys australis	1	Muridae	RODENTIA	Dinagat Crateromys, Dinagat Bushy-tailed Cloud Rat, Dinagat Hairy-tailed Cloud Rat, Dinagat Island Cloud Rat	CR
8.436613324	5.01718588		Sus_cebifrons	104	114	Sus cebifrons	1	Suidae	ARTIODACTYLA	Visayan Warty Pig	CR
8.436613324	5.01718588		Sus_salvanius	105	115	Porcula salvania	1	Suidae	ARTIODACTYLA	Pygmy Hog	CR
36.70289714	5.0160313		Limnogale_mergulus	106	116	Limnogale mergulus	1	Tenrecidae	AFROSORICIDA	Aquatic Tenrec	VU
8.358286777	5.008850959		Habromys_ixtlani	107	117	Habromys ixtlani	1	Cricetidae	RODENTIA	Ixtl�n Deer Mouse	CR
8.358286777	5.008850959		Habromys_lepturus	108	118	Habromys lepturus	1	Cricetidae	RODENTIA	Slender Tailed Deer Mouse, Slender-tailed Deer Mouse	CR
17.71233921	5.008624699		Balantiopteryx_infusca	109	119	Balantiopteryx infusca	1	Emballonuridae	CHIROPTERA	Ecuadorian Sac-winged Bat	EN
8.250098145	4.997222884		Nilopegamys_plumbeus	110	120	Nilopegamys plumbeus	1	Muridae	RODENTIA	Ethiopian Amphibious Rat, Ethiopian Water Mouse	CR
8.246464421	4.996829976		Millardia_kondana	111	121	Millardia kondana	1	Muridae	RODENTIA	Kondana Rat, Kondana Soft-furred Rat, Large Metad	CR
8.222270371	4.994209974		Bunomys_coelestis	112	122	Bunomys coelestis	1	Muridae	RODENTIA	Lampobatang Bunomys, Heavenly Hill Rat	CR
35.78621116	4.991417439		Pontoporia_blainvillei	113	123	Pontoporia blainvillei	1	Iniidae	CETACEA	Franciscana, La Plata River Dolphin	VU
8.182458337	4.989883684		Reithrodontomys_spectabilis	114	124	Reithrodontomys spectabilis	1	Cricetidae	RODENTIA	Cozumel Harvest Mouse	CR
8.140464522	4.985299929		Mysateles_garridoi	115	125	Mysateles garridoi	1	Capromyidae	RODENTIA	Garrido's Hutia	CR
8.140464522	4.985299929		Mysateles_meridionalis	116	126	Mysateles meridionalis	1	Capromyidae	RODENTIA	Isla De La Juventud Tree Hutia, Southern Hutia	CR
8.133175348	4.984502149		Solomys_ponceleti	117	127	Solomys ponceleti	1	Muridae	RODENTIA	Poncelet's Giant Rat, Poncelet's Naked-tailed Rat	CR
8.063361819	4.976828835		Lynx_pardinus	118	128	Lynx pardinus	1	Felidae	CARNIVORA	Iberian Lynx, Pardel Lynx, Spanish Lynx	CR
17.03788552	4.971915839		Mystromys_albicaudatus	119	129	Mystromys albicaudatus	1	Nesomyidae	RODENTIA	White-tailed Mouse, White-tailed Rat	EN
7.923250634	4.961249023		Addax_nasomaculatus	120	130	Addax nasomaculatus	1	Bovidae	ARTIODACTYLA	Addax	CR
7.844842468	4.952423239		Lagothrix_lugens	121	131	Lagothrix lugens	1	Atelidae	PRIMATES	Colombian Woolly Monkey	CR
16.6749003	4.951587113		Emballonura_semicaudata	122	132	Emballonura semicaudata	1	Emballonuridae	CHIROPTERA	Pacific Sheath-tailed Bat, Polynesian Sheath-tailed Bat	EN
7.780425365	4.945113576		Ochotona_argentata	123	133	Ochotona argentata	1	Ochotonidae	LAGOMORPHA	Silver Pika, Helan Shan Pika	CR
7.729985217	4.939352399		Saiga_tatarica	124	134	Saiga tatarica	1	Bovidae	ARTIODACTYLA	Saiga/mongolian Saiga, Saiga, Saiga Antelope	CR
16.29062916	4.929606229		Pantholops_hodgsonii	125	135	Pantholops hodgsonii	1	Bovidae	ARTIODACTYLA	Chiru, Tibetan Antelope	EN
7.60667147	4.925126377	ED from genus mean	Uromys_boeadii		136	Uromys boeadii	1	Muridae	RODENTIA	Biak Giant Rat	CR
7.60667147	4.925126377	ED from genus mean	Uromys_emmae		137	Uromys emmae	1	Muridae	RODENTIA	Emma's Giant Rat	CR
7.60667147	4.925126377	ED from genus mean	Uromys_imperator		138	Uromys imperator	1	Muridae	RODENTIA	Emperor Rat	CR
7.60667147	4.925126377	ED from genus mean	Uromys_porculus		139	Uromys porculus	1	Muridae	RODENTIA	Guadalcanal Rat	CR
33.27097177	4.920593053		Cryptoprocta_ferox	126	140	Cryptoprocta ferox	1	Eupleridae	CARNIVORA	Fossa	VU
16.02030655	4.913848676		Babyrousa_togeanensis	127	141	Babyrousa togeanensis	1	Suidae	ARTIODACTYLA	Togian Islands Babirusa	EN
32.92161478	4.910346776		Hippopotamus_amphibius	128	142	Hippopotamus amphibius	1	Hippopotamidae	ARTIODACTYLA	Common Hippopotamus, Hippopotamus, Large Hippo	VU
15.95463331	4.90998269		Xenomys_nelsoni	129	143	Xenomys nelsoni	1	Cricetidae	RODENTIA	Magdalena Rat, Magdelena Wood Rat	EN
15.89576518	4.906504551	ED from genus mean	Microcebus_berthae		144	Microcebus berthae	1	Cheirogaleidae	PRIMATES	Madame Berthe's Mouse Lemur, Berthe's Mouse Lemur, Berthe's Mouse Lemur	EN
15.89576518	4.906504551	ED from genus mean	Microcebus_ravelobensis		145	Microcebus ravelobensis	1	Cheirogaleidae	PRIMATES	Golden-brown Mouse Lemur	EN
15.89576518	4.906504551	ED from genus mean	Microcebus_sambiranensis		146	Microcebus sambiranensis	1	Cheirogaleidae	PRIMATES	Sambirano Mouse Lemur	EN
15.89576518	4.906504551	ED from genus mean	Microcebus_tavaratra		147	Microcebus tavaratra	1	Cheirogaleidae	PRIMATES	Tavaratra Mouse Lemur, Northern Rufous Mouse Lemur	EN
15.63258199	4.890805084		Hapalemur_aureus	130	148	Hapalemur aureus	1	Lemuridae	PRIMATES	Golden Bamboo Lemur, Golden Lemur	EN
7.312261961	4.890320492		Myosorex_eisentrauti	131	149	Myosorex eisentrauti	1	Soricidae	SORICOMORPHA	Eisentraut's Mouse Shrew	CR
15.55673492	4.886234504		Macrotarsomys_ingens	132	150	Macrotarsomys ingens	1	Nesomyidae	RODENTIA	Long-tailed Big-footed Mouse, Greater Big-footed Mouse	EN
15.52847338	4.884526095	ED from genus mean	Ochotona_hoffmanni		151	Ochotona hoffmanni	1	Ochotonidae	LAGOMORPHA	Hoffmann's Pika	EN
15.52407896	4.88426019		Dactylopsila_tatei	133	152	Dactylopsila tatei	1	Petauridae	DIPROTODONTIA	Tate's Triok, Fergusson Island Striped Possum	EN
7.204285616	4.877245376		Axis_kuhlii	134	153	Axis kuhlii	1	Cervidae	ARTIODACTYLA	Bawean Deer, Bawean Hog Deer, Kuhl's Hog Deer	CR
64.37184276	4.873238808		Dromiciops_gliroides	135	154	Dromiciops gliroides	1	Microbiotheriidae	MICROBIOTHERIA	Monito Del Monte	NT
15.02518488	4.853603082		Varecia_rubra	136	155	Varecia rubra	1	Lemuridae	PRIMATES	Red Ruffed Lemur, Red-ruffed Lemur	EN
15.00783482	4.85251982		Caprolagus_hispidus	137	156	Caprolagus hispidus	1	Leporidae	LAGOMORPHA	Hispid Hare, Assam Rabbit	EN
7.003338886	4.852447538		Nomascus_leucogenys	138	157	Nomascus leucogenys	1	Hylobatidae	PRIMATES	Northern White-cheeked Gibbon, White-cheeked Gibbon	CR
14.94274858	4.848445633		Plagiodontia_aedium	139	158	Plagiodontia aedium	1	Capromyidae	RODENTIA	Cuvier's Hutia, Hispaniolan Hutia, Hispanolan Hutia	EN
14.92053538	4.847051351		Galidictis_grandidieri	140	159	Galidictis grandidieri	1	Eupleridae	CARNIVORA	Giant-striped Mongoose, Grandidier's Mongoose	EN
14.90638973	4.84616244		Sturnira_nana	141	160	Sturnira nana	1	Phyllostomidae	CHIROPTERA	Lesser Yellow-shouldered Bat	EN
6.932735199	4.843586616		Cebus_xanthosternos	142	161	Cebus xanthosternos	1	Cebidae	PRIMATES	Buff-headed Capuchin, Yellow-breasted Capuchin	CR
6.899883036	4.839436676		Ateles_hybridus	143	162	Ateles hybridus	1	Atelidae	PRIMATES	Variegated Or Brown Spider Monkey, Brown Spider Monkey	CR
6.882933457	4.837288823		Cephalophus_adersi	144	163	Cephalophus adersi	1	Bovidae	ARTIODACTYLA	Aders' Duiker	CR
6.824778121	4.829884103		Bos_sauveli	145	164	Bos sauveli	1	Bovidae	ARTIODACTYLA	Grey Ox, Kouprey	CR
6.79745236	4.826385782		Nomascus_concolor	146	165	Nomascus concolor	1	Hylobatidae	PRIMATES	Black Crested Gibbon, Black Gibbon, Crested Gibbon, Indochinese Gibbon	CR
6.79745236	4.826385782		Nomascus_hainanus	147	166	Nomascus hainanus	1	Hylobatidae	PRIMATES	Hainan Gibbon, Hainan Black Crested Gibbon, Hainan Black Gibbon, Hainan Crested Gibbon	CR
6.794092936	4.825954853	ED from genus mean	Dendrolagus_mbaiso		167	Dendrolagus mbaiso	1	Macropodidae	DIPROTODONTIA	Dingiso	CR
14.56424904	4.824418098		Lonchorhina_fernandezi	148	168	Lonchorhina fernandezi	1	Phyllostomidae	CHIROPTERA	Fernandez's Sword-nosed Bat	EN
14.56424904	4.824418098		Lonchorhina_marinkellei	149	169	Lonchorhina marinkellei	1	Phyllostomidae	CHIROPTERA	Marinkelle's Sword-nosed Bat	EN
6.749862649	4.820263843	ED from genus mean	Cebus_kaapori		170	Cebus kaapori	1	Cebidae	PRIMATES	Ka'apor Capuchin, Ka'Apor Capuchin	CR
29.83779672	4.815035465		Tremarctos_ornatus	150	171	Tremarctos ornatus	1	Ursidae	CARNIVORA	Andean Bear, Spectacled Bear	VU
14.17761546	4.799263217		Kobus_megaceros	151	172	Kobus megaceros	1	Bovidae	ARTIODACTYLA	Nile Lechwe	EN
6.538987238	4.792676577		Geomys_tropicalis	152	173	Geomys tropicalis	1	Geomyidae	RODENTIA	Tropical Pocket Gopher	CR
14.07575482	4.792529354		Brachytarsomys_villosa	153	174	Brachytarsomys villosa	1	Nesomyidae	RODENTIA	Hairy-tailed Tree Rat	EN
6.522457432	4.790481593		Simias_concolor	154	175	Simias concolor	1	Cercopithecidae	PRIMATES	Pig-tailed Langur, Pig-tailed Snub-nosed Monkey	CR
6.518673056	4.789978389		Dorcopsis_atrata	155	176	Dorcopsis atrata	1	Macropodidae	DIPROTODONTIA	Black Dorcopsis, Black Dorcopsis Wallaby, Black Forest-wallaby	CR
29.01520616	4.787998486		Rhynchocyon_petersi	156	177	Rhynchocyon petersi	1	Macroscelididae	MACROSCELIDEA	Black And Rufous Elephant Shrew, Black And Rufous Sengi	VU
14.00166204	4.787602539		Eubalaena_glacialis	157	178	Eubalaena glacialis	1	Balaenidae	CETACEA	North Atlantic Right Whale, Black Right Whale, Northern Right Whale, Right Whale	EN
14.00166204	4.787602539		Eubalaena_japonica	158	179	Eubalaena japonica	1	Balaenidae	CETACEA	North Pacific Right Whale	EN
6.47052544	4.783554059		Melomys_fraterculus	159	180	Melomys fraterculus	1	Muridae	RODENTIA	Manusela Melomys, Manusela Mosaic-tailed Rat	CR
6.47052544	4.783554059		Melomys_rubicola	160	181	Melomys rubicola	1	Muridae	RODENTIA	Bramble Cay Melomys, Bramble Cay Mosaic-tailed Rat	CR
13.88538666	4.779821512		Tokudaia_osimensis	161	182	Tokudaia osimensis	1	Muridae	RODENTIA	Amami Spiny Rat, Ryukyu Spiny Rat	EN
6.367540521	4.769672658		Urocyon_littoralis	162	183	Urocyon littoralis	1	Canidae	CARNIVORA	California Channel Island Fox, Channel Islands Fox, Island Fox, Island Gray Fox, Island Grey Fox	CR
6.339741493	4.765892345		Bubalus_mindorensis	163	184	Bubalus mindorensis	1	Bovidae	ARTIODACTYLA	Mindoro Dwarf Buffalo, Tamaraw, Tamarou	CR
13.64417572	4.763484236		Zygogeomys_trichopus	164	185	Zygogeomys trichopus	1	Geomyidae	RODENTIA	Michoacan Pocket Gopher	EN
13.62635757	4.762266756		Pongo_pygmaeus	165	186	Pongo pygmaeus	1	Hominidae	PRIMATES	Bornean Orangutan	EN
13.57895327	4.759020473		Perameles_bougainville	166	187	Perameles bougainville	1	Peramelidae	PERAMELEMORPHIA	Western Barred Bandicoot, Barred Bandicoot, Long-nosed Bandicoot, Marl	EN
13.41598333	4.747779086		Phalanger_lullulae	167	188	Phalanger lullulae	1	Phalangeridae	DIPROTODONTIA	Woodlark Cuscus	EN
27.70478008	4.743358023		Hylomys_parvus	168	189	Hylomys parvus	1	Erinaceidae	ERINACEOMORPHA	Dwarf Gymnure	VU
6.126538528	4.736414359		Cercopithecus_dryas	169	190	Cercopithecus dryas	1	Cercopithecidae	PRIMATES	Dryad Monkey, Dryas Guenon, Dryas Monkey, Salonga Guenon	CR
13.20683644	4.73316483		Tupaia_chrysogaster	170	191	Tupaia chrysogaster	1	Tupaiidae	SCANDENTIA	Golden-bellied Treeshrew, Golden-bellied Tree Shrew, Mentawai Treeshrew	EN
13.20683644	4.73316483		Tupaia_nicobarica	171	192	Tupaia nicobarica	1	Tupaiidae	SCANDENTIA	Nicobar Treeshrew, Nicobar Tree Shrew	EN
6.071070907	4.728600663		Chiropotes_satanas	172	193	Chiropotes satanas	1	Pitheciidae	PRIMATES	Black Bearded Saki, Bearded Saki, Black Saki, Brown-bearded Saki	CR
6.058055376	4.726758293		Pappogeomys_alcorni	173	194	Pappogeomys alcorni	1	Geomyidae	RODENTIA	Alcorn's Pocket Gopher	CR
6.045779209	4.725017466		Piliocolobus_preussi	174	195	Procolobus preussi	1	Cercopithecidae	PRIMATES	Preuss's Red Colobus, Preuss's Red Colobus	CR
27.17292067	4.724655618		Craseonycteris_thonglongyai	175	196	Craseonycteris thonglongyai	1	Craseonycteridae	CHIROPTERA	Hog-nosed Bat, Bumblebee Bat, Kitti's Hog-nosed Bat	VU
27.11108298	4.722458272	ED from genus mean	Caenolestes_condorensis		197	Caenolestes condorensis	1	Caenolestidae	PAUCITUBERCULATA		VU
27.11108298	4.722458272		Caenolestes_convelatus	176	198	Caenolestes convelatus	1	Caenolestidae	PAUCITUBERCULATA	Blackish Shrew Opossum	VU
5.990816416	4.717186069		Dasyprocta_mexicana	177	199	Dasyprocta mexicana	1	Dasyproctidae	RODENTIA	Mexican Agouti	CR
5.902093532	4.704413498		Dendrolagus_scottae	178	200	Dendrolagus scottae	1	Macropodidae	DIPROTODONTIA	Tenkile, Scott's Tree-kangaroo, Tenkile Tree Kangaroo	CR
5.899494459	4.704036864	ED from genus mean	Pygathrix_cinerea		201	Pygathrix cinerea	1	Cercopithecidae	PRIMATES	Grey-shanked Douc Langur, Gray-shanked Douc Langur	CR
12.7736679	4.702200188		Neopteryx_frosti	179	202	Neopteryx frosti	1	Pteropodidae	CHIROPTERA	Small-toothed Fruit Bat	EN
26.52933815	4.701546639		Desmana_moschata	180	203	Desmana moschata	1	Talpidae	SORICOMORPHA	Russian Desman	VU
26.52933815	4.701546639		Galemys_pyrenaicus	181	204	Galemys pyrenaicus	1	Talpidae	SORICOMORPHA	Pyrenean Desman	VU
26.44123202	4.698341062		Priodontes_maximus	182	205	Priodontes maximus	1	Dasypodidae	CINGULATA	Giant Armadillo	VU
5.854415507	4.697481766		Suncus_aequatorius	183	206	Suncus aequatorius	1	Soricidae	SORICOMORPHA		CR
5.814905367	4.691700901		Dipodomys_gravipes	184	207	Dipodomys gravipes	1	Heteromyidae	RODENTIA	San Quintin Kangaroo Rat	CR
12.61524207	4.690631447		Tragulus_nigricans	185	208	Tragulus nigricans	1	Tragulidae	ARTIODACTYLA	Balabac Mouse Deer, Balabac Chevrotain, Philippine Mouse-deer	EN
12.48088106	4.680714005		Nesomys_lambertoni	186	209	Nesomys lambertoni	1	Nesomyidae	RODENTIA	Lowland Red Forest Rat	EN
12.48074933	4.680704234		Sicista_armenica	187	210	Sicista armenica	1	Dipodidae	RODENTIA	Armenian Birch Mouse	EN
12.48074933	4.680704234		Sicista_kazbegica	188	211	Sicista kazbegica	1	Dipodidae	RODENTIA	Kazbeg Birch Mouse	EN
5.719360009	4.677581636		Crocidura_trichura	189	212	Crocidura trichura	1	Soricidae	SORICOMORPHA	Christmas Island Shrew	CR
12.34716768	4.670745745		Lepilemur_ankaranensis	190	213	Lepilemur ankaranensis	1	Lepilemuridae	PRIMATES	Ankarana Sportive Lemur	EN
12.33990757	4.670201654		Ochotona_koslowi	191	214	Ochotona koslowi	1	Ochotonidae	LAGOMORPHA	Kozlov's Pika, Koslov's Pika	EN
5.645175498	4.666479825		Biswamoyopterus_biswasi	192	215	Biswamoyopterus biswasi	1	Sciuridae	RODENTIA	Namdapha Flying Squirrel	CR
5.643742146	4.666264103		Rhinopithecus_avunculus	193	216	Rhinopithecus avunculus	1	Cercopithecidae	PRIMATES	Tonkin Snub-nosed Monkey	CR
25.4584634	4.661870445		Nycticebus_pygmaeus	194	217	Nycticebus pygmaeus	1	Lorisidae	PRIMATES	Pygmy Slow Loris, Lesser Slow Loris, Pygmy Loris	VU
12.08451186	4.650870772		Nelsonia_goldmani	195	218	Nelsonia goldmani	1	Cricetidae	RODENTIA	Nelson And Coldman's Woodrat, Nelson And Goodman's Wood Rat	EN
11.99895904	4.644310822		Chimarrogale_phaeura	196	219	Chimarrogale phaeura	1	Soricidae	SORICOMORPHA	Bornean Water Shrew, Borneo Water Shrew, Sunda Water Shrew	EN
24.84301509	4.638334716		Rhinoceros_unicornis	197	220	Rhinoceros unicornis	1	Rhinocerotidae	PERISSODACTYLA	Indian Rhinoceros, Great Indian Rhinoceros	VU
24.82697899	4.637714004		Macroderma_gigas	198	221	Macroderma gigas	1	Megadermatidae	CHIROPTERA	Ghost Bat, Australian False Vampire Bat	VU
11.88445089	4.635462769		Sminthopsis_psammophila	199	222	Sminthopsis psammophila	1	Dasyuridae	DASYUROMORPHIA	Sandhill Dunnart, Large Desert Marsupial-mouse, Sandhill Sminthopsis	EN
11.77371579	4.626831147		Spalax_arenarius	200	223	Spalax arenarius	1	Spalacidae	RODENTIA	Sandy Mole Rat	EN
11.74368121	4.624477099		Propithecus_tattersalli	201	224	Propithecus tattersalli	1	Indridae	PRIMATES	Golden-crowned Sifaka, Tattersall's Sifaka	EN
11.65769074	4.617706536		Prionailurus_planiceps	202	225	Prionailurus planiceps	1	Felidae	CARNIVORA	Flat-headed Cat	EN
5.321692559	4.616575704		Leontopithecus_caissara	203	226	Leontopithecus caissara	1	Cebidae	PRIMATES	Black-faced Lion Tamarin	CR
11.6357571	4.615972201		Propithecus_coquereli	204	227	Propithecus coquereli	1	Indridae	PRIMATES	Coquerel's Sifaka, Crowned Sifaka	EN
11.6357571	4.615972201		Propithecus_diadema	205	228	Propithecus diadema	1	Indridae	PRIMATES	Diademed Sifaka	EN
11.6357571	4.615972201		Propithecus_edwardsi	206	229	Propithecus edwardsi	1	Indridae	PRIMATES	Milne-edward's Sifaka, Milne-edwards' Sifaka, Milne-edwards's Simpona	EN
5.310545612	4.614810863		Macaca_nigra	207	230	Macaca nigra	1	Cercopithecidae	PRIMATES	Celebes Crested Macaque, Black Crested Macaque, Celebes Black Macaque, Celebes Macaque, Crested Black Macaque, Gorontalo Macaque, Sulawesi Black Macaque, Sulawesi Macaque	CR
5.291573197	4.611799872	ED from genus mean	Artibeus_incomitatus		231	Artibeus incomitatus	1	Phyllostomidae	CHIROPTERA	Solitary Fruit-eating Bat	CR
5.284757735	4.610716017		Dendrolagus_pulcherrimus	208	232	Dendrolagus pulcherrimus	1	Macropodidae	DIPROTODONTIA	Golden-mantled Tree Kangaroo	CR
11.50642721	4.605684231		Ochotona_iliensis	209	233	Ochotona iliensis	1	Ochotonidae	LAGOMORPHA	Ili Pika	EN
23.97465988	4.604156067		Thylamys_karimii	210	234	Thylamys karimii	1	Didelphidae	DIDELPHIMORPHIA	Karimi's Fat-tailed Mouse Opossum	VU
11.44910444	4.60109023		Plecotus_teneriffae	211	235	Plecotus teneriffae	1	Vespertilionidae	CHIROPTERA	Canary Big-eared Bat, Canary Long-eared Bat, Tenerife Long-eared Bat	EN
5.211331967	4.598964083	ED from genus mean	Phyllomys_mantiqueirensis		236	Phyllomys mantiqueirensis	1	Echimyidae	RODENTIA		CR
11.41626383	4.598448754		Equus_grevyi	212	237	Equus grevyi	1	Equidae	PERISSODACTYLA	Grevy's Zebra	EN
5.18197274	4.594226156		Phyllomys_unicolor	213	238	Phyllomys unicolor	1	Echimyidae	RODENTIA	Unicolored Tree Rat	CR
23.70713547	4.593386449		Tapirus_terrestris	214	239	Tapirus terrestris	1	Tapiridae	PERISSODACTYLA	Lowland Tapir, Brazilian Tapir, South American Tapir	VU
11.32540987	4.591104516		Equus_hemionus	215	240	Equus hemionus	1	Equidae	PERISSODACTYLA	Asiatic Wild Ass, Asian Wild Ass, Kulan	EN
11.29245216	4.588426971		Tragelaphus_buxtoni	216	241	Tragelaphus buxtoni	1	Bovidae	ARTIODACTYLA	Mountain Nyala	EN
11.25958062	4.585749264		Gorilla_beringei	217	242	Gorilla beringei	1	Hominidae	PRIMATES	Eastern Gorilla, Mountain Gorilla	EN
5.125030586	4.584972472		Melanomys_zunigae	218	243	Melanomys zunigae	1	Cricetidae	RODENTIA	Zuniga's Dark Rice Rat	CR
11.22647514	4.583045236	ED from genus mean	Phalanger_alexandrae		244	Phalanger alexandrae	1	Phalangeridae	DIPROTODONTIA	Gebe Cuscus	EN
11.18233739	4.579428689	ED from genus mean	Hipposideros_hypophyllus		245	Hipposideros hypophyllus	1	Hipposideridae	CHIROPTERA	Kolar Leaf-nosed Bat, Leafletted Leaf-nosed Bat	EN
11.18233739	4.579428689	ED from genus mean	Hipposideros_orbiculus		246	Hipposideros orbiculus	1	Hipposideridae	CHIROPTERA	Orbiculus Leaf-nosed Bat, Orbiculus Roundleaf Bat	EN
11.1463409	4.576469506		Lamottemys_okuensis	219	247	Lamottemys okuensis	1	Muridae	RODENTIA	Mount Oku Rat, Mt. Oku Rat	EN
5.047641959	4.572257159		Piliocolobus_pennantii	220	248	Procolobus pennantii	1	Cercopithecidae	PRIMATES	Pennant's Red Colobus, Bouvier's Red Colobus	CR
5.020404297	4.567743138	ED from genus mean	Nyctophilus_howensis		249	Nyctophilus howensis	1	Vespertilionidae	CHIROPTERA	Lord Howe Long-eared Bat	CR
5.020404297	4.567743138	ED from genus mean	Nyctophilus_nebulosus		250	Nyctophilus nebulosus	1	Vespertilionidae	CHIROPTERA	New Caledonia Long-eared Bat	CR
10.93474954	4.558895816		Leptonycteris_nivalis	221	251	Leptonycteris nivalis	1	Phyllostomidae	CHIROPTERA	Greater Long-nosed Bat, Mexican Long-nosed Bat	EN
10.91002874	4.556822338		Latidens_salimalii	222	252	Latidens salimalii	1	Pteropodidae	CHIROPTERA	Salim Ali's Fruit Bat	EN
22.74339929	4.553598928		Nesolagus_netscheri	223	253	Nesolagus netscheri	1	Leporidae	LAGOMORPHA	Sumatran Striped Rabbit, Sumatran Rabbit, Sumatran Short-eared Rabbit	VU
10.82163081	4.549372515		Peroryctes_broadbenti	224	254	Peroryctes broadbenti	1	Peramelidae	PERAMELEMORPHIA	Giant Bandicoot	EN
4.872587514	4.542884062		Hylomyscus_grandis	225	255	Hylomyscus grandis	1	Muridae	RODENTIA	Mt Oku Hylomyscus	CR
22.41183449	4.539536003		Neamblysomus_julianae	226	256	Neamblysomus julianae	1	Chrysochloridae	AFROSORICIDA	Juliana's Golden Mole	VU
4.851747233	4.539329011		Myotis_hajastanicus	227	257	Myotis hajastanicus	1	Vespertilionidae	CHIROPTERA	Armenian Myotis, Armenian Whiskered Bat	CR
22.33686891	4.536328828	ED from genus mean	Dryomys_niethammeri		258	Dryomys niethammeri	1	Gliridae	RODENTIA	Baluchistan Forest Dormouse, Balochistan Forest Dormouse, Niethammer's Forest Dormouse	VU
10.61525055	4.531760479		Rhynchomeles_prattorum	228	259	Rhynchomeles prattorum	1	Peramelidae	PERAMELEMORPHIA	Seram Bandicoot, Ceram Bandicoot	EN
22.19274814	4.530134011		Nycticebus_bengalensis	229	260	Nycticebus bengalensis	1	Lorisidae	PRIMATES	Bengal Slow Loris, Bengal Loris, Northern Slow Loris	VU
22.19274814	4.530134011		Nycticebus_coucang	230	261	Nycticebus coucang	1	Lorisidae	PRIMATES	Greater Slow Loris, Slow Loris, Sunda Slow Loris	VU
22.09604233	4.525955636		Chrysospalax_villosus	231	262	Chrysospalax villosus	1	Chrysochloridae	AFROSORICIDA	Rough-haired Golden Mole	VU
10.47319542	4.519455023		Cryptotis_endersi	232	263	Cryptotis endersi	1	Soricidae	SORICOMORPHA	Ender's Small-eared Shrew, Enders' S Small-eared Shrew	EN
10.42643605	4.515371164		Hipposideros_halophyllus	233	264	Hipposideros halophyllus	1	Hipposideridae	CHIROPTERA	Thailand Leaf-nosed Bat, Thailand Roundleaf Bat	EN
10.37266987	4.510654639		Hipposideros_durgadasi	234	265	Hipposideros durgadasi	1	Hipposideridae	CHIROPTERA	Durga Das's Leaf-nosed Bat, Khajuria's Leaf-nosed Bat, Khajuria's Leaf-nosed Bat	EN
10.3597395	4.509517023		Nesoromys_ceramicus	235	266	Nesoromys ceramicus	1	Muridae	RODENTIA	Seram Island Mountain Rat, Ceram Rat	EN
10.3597395	4.509517023		Rattus_vandeuseni	236	267	Rattus vandeuseni	1	Muridae	RODENTIA	Van Deusen's Rat	EN
4.676945093	4.509001975	ED from genus mean	Ctenomys_osvaldoreigi		268	Ctenomys osvaldoreigi	1	Ctenomyidae	RODENTIA		CR
4.676945093	4.509001975	ED from genus mean	Ctenomys_roigi		269	Ctenomys roigi	1	Ctenomyidae	RODENTIA		CR
4.660407413	4.506084593		Murina_tenebrosa	237	270	Murina tenebrosa	1	Vespertilionidae	CHIROPTERA	Gloomy Tube-nosed Bat, Tsushima Tube-nosed Bat	CR
89.40621707	4.504313038		Orycteropus_afer	238	271	Orycteropus afer	1	Orycteropodidae	TUBULIDENTATA	Aardvark, Antbear	LC
10.28717905	4.503109026		Pan_paniscus	239	272	Pan paniscus	1	Hominidae	PRIMATES	Bonobo, Dwarf Chimpanzee, Gracile Chimpanzee, Pygmy Chimpanzee	EN
10.28717905	4.503109026		Pan_troglodytes	240	273	Pan troglodytes	1	Hominidae	PRIMATES	Chimpanzee, Common Chimpanzee, Robust Chimpanzee	EN
10.28225772	4.50267292		Miniopterus_robustior	241	274	Miniopterus robustior	1	Vespertilionidae	CHIROPTERA	Loyalty Bent-winged Bat	EN
88.96641078	4.499436387		Ornithorhynchus_anatinus	242	275	Ornithorhynchus anatinus	1	Ornithorhynchidae	MONOTREMATA	Platypus, Duck-billed Platypus	LC
10.21129673	4.496363448		Symphalangus_syndactylus	243	276	Symphalangus syndactylus	1	Hylobatidae	PRIMATES	Siamang	EN
4.564586868	4.489011467		Pteropus_rodricensis	244	277	Pteropus rodricensis	1	Pteropodidae	CHIROPTERA	Rodrigues Flying Fox	CR
10.11640533	4.487863516		Echymipera_davidi	245	278	Echymipera davidi	1	Peramelidae	PERAMELEMORPHIA	David's Echymipera	EN
10.10674169	4.486993825		Miniopterus_fuscus	246	279	Miniopterus fuscus	1	Vespertilionidae	CHIROPTERA	Southeast Asian Long-fingered Bat	EN
4.520935219	4.481135992	ED from genus mean	Myotis_yanbarensis		280	Myotis yanbarensis	1	Vespertilionidae	CHIROPTERA	Yanbaru Whiskered Bat	CR
4.49896473	4.477148566		Pteropus_aruensis	247	281	Pteropus aruensis	1	Pteropodidae	CHIROPTERA	Aru Flying Fox	CR
9.992903573	4.476691477		Perognathus_alticolus	248	282	Perognathus alticolus	1	Heteromyidae	RODENTIA	White-eared Pocket Mouse	EN
4.472330695	4.472293335		Pteropus_pselaphon	249	283	Pteropus pselaphon	1	Pteropodidae	CHIROPTERA	Bonin Flying Fox, Bonin Fruit Bat	CR
4.472330695	4.472293335		Pteropus_tuberculatus	250	284	Pteropus tuberculatus	1	Pteropodidae	CHIROPTERA	Vanikoro Flying Fox	CR
9.908664017	4.468998879		Prionailurus_viverrinus	251	285	Prionailurus viverrinus	1	Felidae	CARNIVORA	Fishing Cat	EN
9.865183084	4.465005006		Vandeleuria_nolthenii	252	286	Vandeleuria nolthenii	1	Muridae	RODENTIA	Sri Lankan Highland Tree Mouse, Nolthenius's Long-tailed Climbing Mouse	EN
4.421840721	4.463024096		Orthogeomys_lanius	253	287	Orthogeomys lanius	1	Geomyidae	RODENTIA	Big Pocket Gopher	CR
9.781793532	4.457300469		Hapalomys_longicaudatus	254	288	Hapalomys longicaudatus	1	Muridae	RODENTIA	Greater Marmoset Rat, Marmoset Rat	EN
9.74857253	4.4542145		Leopoldamys_siporanus	255	289	Leopoldamys siporanus	1	Muridae	RODENTIA	Mentawai Archipelago Leopoldamys, Mentawai Long-tailed Giant Rat	EN
41.58963631	4.444758125		Daubentonia_madagascariensis	256	290	Daubentonia madagascariensis	1	Daubentoniidae	PRIMATES	Aye-aye	NT
20.23526371	4.441957543		Myomimus_roachi	257	291	Myomimus roachi	1	Gliridae	RODENTIA	Mouse-tailed Dormouse, Roach's Mouse-tailed Dormouse	VU
9.591440068	4.439487676		Cryptotis_mera	258	292	Cryptotis mera	1	Soricidae	SORICOMORPHA	Darien Small Eared Shrew	EN
9.590801898	4.439427421		Bunopithecus_hoolock	259	293	Hoolock hoolock	1	Hylobatidae	PRIMATES	Western Hoolock Gibbon, Hoolock Gibbon, Western Hoolock	EN
4.277376857	4.436017889		Macaca_pagensis	260	294	Macaca pagensis	1	Cercopithecidae	PRIMATES	Pagai Island Macaque, Pagai Macaque	CR
4.274110429	4.435398748		Microtus_bavaricus	261	295	Microtus bavaricus	1	Cricetidae	RODENTIA	Bavarian Pine Vole, Bavarian Vole	CR
4.261756705	4.433053667		Saguinus_oedipus	262	296	Saguinus oedipus	1	Cebidae	PRIMATES	Cotton-headed Tamarin, Cotton-top Tamarin	CR
9.514366226	4.432184076		Rhinolophus_cognatus	263	297	Rhinolophus cognatus	1	Rhinolophidae	CHIROPTERA	Andaman Horseshoe Bat	EN
20.0042908	4.431021102	ED from genus mean	Amblysomus_robustus		298	Amblysomus robustus	1	Chrysochloridae	AFROSORICIDA	Robust Golden Mole	VU
19.92881383	4.427421223		Phaner_electromontis	264	299	Phaner electromontis	1	Cheirogaleidae	PRIMATES	Montagne D' Ambre Fork-marked Lemur, Amber Mountain Fork-marked Lemur	VU
19.92881383	4.427421223		Phaner_parienti	265	300	Phaner parienti	1	Cheirogaleidae	PRIMATES	Sambirano Fork-marked Lemur, Pariente's Fork-marked Lemur	VU
9.424172116	4.423568893		Catopuma_badia	266	301	Pardofelis badia	1	Felidae	CARNIVORA	Borneo Bay Cat, Bay Cat, Bornean Bay Cat, Bornean Marbled Cat	EN
9.329919085	4.414485992		Brachyteles_arachnoides	267	302	Brachyteles arachnoides	1	Atelidae	PRIMATES	Muriqui, Southern Muriqui, Woolly Spider Monkey	EN
9.323101067	4.413825748		Echiothrix_leucura	268	303	Echiothrix leucura	1	Muridae	RODENTIA	Northern Sulawesi Echiothrix, Sulawesi Spiny Rat	EN
9.271900147	4.408853568		Notomys_aquilo	269	304	Notomys aquilo	1	Muridae	RODENTIA	Northern Hopping Mouse	EN
19.33107105	4.398444671		Carpitalpa_arendsi	270	305	Carpitalpa arendsi	1	Chrysochloridae	AFROSORICIDA	Arend's Golden Mole	VU
19.33107105	4.398444671		Chlorotalpa_duthieae	271	306	Chlorotalpa duthieae	1	Chrysochloridae	AFROSORICIDA	Duthie's Golden Mole	VU
19.30848809	4.397333292		Macrogalidia_musschenbroekii	272	307	Macrogalidia musschenbroekii	1	Viverridae	CARNIVORA	Brown Palm Civet, Musang, Sulawesi Civet, Sulawesi Palm Civet	VU
9.138762425	4.395807484		Ateles_geoffroyi	273	308	Ateles geoffroyi	1	Atelidae	PRIMATES	Geoffroy's Spider Monkey, Black-handed Spider Monkey, Central American Spider Monkey, Geoffroy's Spider Monkey, Mono Colorado	EN
19.21604437	4.392770926		Tolypeutes_tricinctus	274	309	Tolypeutes tricinctus	1	Dasypodidae	CINGULATA	Brazilian Three-banded Armadillo	VU
19.16306472	4.390146813		Coelops_robinsoni	275	310	Coelops robinsoni	1	Hipposideridae	CHIROPTERA	Malayan Tailless Leaf-nosed Bat	VU
9.076324453	4.3896301		Megadontomys_cryophilus	276	311	Megadontomys cryophilus	1	Cricetidae	RODENTIA	Oaxaca Giant Deer Mouse, Oaxacan Giant Deer Mouse	EN
9.076324453	4.3896301		Megadontomys_nelsoni	277	312	Megadontomys nelsoni	1	Cricetidae	RODENTIA	Nelson's Giant Deer Mouse	EN
9.076324453	4.3896301		Megadontomys_thomasi	278	313	Megadontomys thomasi	1	Cricetidae	RODENTIA	Thomas's Giant Deer Mouse	EN
9.041809125	4.386198831		Bettongia_tropica	279	314	Bettongia tropica	1	Potoroidae	DIPROTODONTIA	Northern Bettong	EN
9.03883584	4.385902697		Eumetopias_jubatus	280	315	Eumetopias jubatus	1	Otariidae	CARNIVORA	Steller Sea Lion, Northern Sea Lion, Northern Sealion, Steller's Sea Lion, Steller's Sealion	EN
8.952659814	4.377281375		Mesocapromys_angelcabrerai	281	316	Mesocapromys angelcabrerai	1	Capromyidae	RODENTIA	Cabrera's Hutia	EN
8.952659814	4.377281375		Mesocapromys_auritus	282	317	Mesocapromys auritus	1	Capromyidae	RODENTIA	Eared Hutia, Large-eared Hutia	EN
18.89283864	4.376654161		Tarsius_tarsier	283	318	Tarsius tarsier	1	Tarsiidae	PRIMATES	Spectral Tarsier, Eastern Tarsier, Sulawesi Tarsier	VU
18.79522583	4.37173515		Dinaromys_bogdanovi	284	319	Dinaromys bogdanovi	1	Cricetidae	RODENTIA	Balkan Snow Vole, Martino's Snow Vole	VU
8.885068957	4.370466974		Habromys_simulatus	285	320	Habromys simulatus	1	Cricetidae	RODENTIA	Jico Deer Mouse	EN
8.883088863	4.370266643		Pteropus_capistratus	286	321	Pteropus capistratus	1	Pteropodidae	CHIROPTERA	Bismarck Flying Fox	EN
8.848693291	4.366780327		Parantechinus_apicalis	287	322	Parantechinus apicalis	1	Dasyuridae	DASYUROMORPHIA	Dibbler, Southern Dibbler	EN
8.827267767	4.364602489	ED from genus mean	Sorex_pribilofensis		323	Sorex pribilofensis	1	Soricidae	SORICOMORPHA	Pribilof Island Shrew	EN
8.747396104	4.356441725		Cephalorhynchus_hectori	288	324	Cephalorhynchus hectori	1	Delphinidae	CETACEA	Hector's Dolphin, New Zealand Dolphin, White-headed Dolphin	EN
8.720110633	4.353638542		Pteralopex_anceps	289	325	Pteralopex anceps	1	Pteropodidae	CHIROPTERA	Bougainville Monkey-faced Bat	EN
8.720110633	4.353638542		Pteralopex_atrata	290	326	Pteralopex atrata	1	Pteropodidae	CHIROPTERA	Guadalcanal Monkey-faced Bat, Cusp-toothed Flying Fox, Cusp-toothed Fruit Bat, Cusp-toothed Monkey-faced Bat	EN
8.720110633	4.353638542	ED from genus mean	Pteralopex_taki		327	Pteralopex taki	1	Pteropodidae	CHIROPTERA	New Georgia Monkey-faced Bat, New Georgian Monkey-faced Bat	EN
8.702126674	4.351786648	ED from genus mean	Sus_oliveri		328	Sus oliveri	1	Suidae	ARTIODACTYLA	Oliver's Warty Pig	EN
37.45257429	4.342572826		Loxodonta_africana	291	329	Loxodonta africana	1	Elephantidae	PROBOSCIDEA	African Elephant	NT
8.556293664	4.336641502		Petaurus_gracilis	292	330	Petaurus gracilis	1	Petauridae	DIPROTODONTIA	Mahogany Glider	EN
18.05781907	4.333771828		Octodon_bridgesi	293	331	Octodon bridgesi	1	Octodontidae	RODENTIA	Bridges's Degu	VU
18.05781907	4.333771828		Octodon_lunatus	294	332	Octodon lunatus	1	Octodontidae	RODENTIA	Moon-toothed Degu	VU
8.514828731	4.332293042		Chiropotes_albinasus	295	333	Chiropotes albinasus	1	Pitheciidae	PRIMATES	Red-nosed Bearded Saki, Red-nosed Saki, White-nosed Bearded Saki, White-nosed Saki	EN
18.00502355	4.330997703		Acinonyx_jubatus	296	334	Acinonyx jubatus	1	Felidae	CARNIVORA	Cheetah, Hunting Leopard	VU
8.459465827	4.326457457	ED from genus mean	Batomys_russatus		335	Batomys russatus	1	Muridae	RODENTIA	Russet Batomys, Dinagat Hairy-tailed Rat	EN
8.459465827	4.326457457	ED from genus mean	Crateromys_heaneyi		336	Crateromys heaneyi	1	Muridae	RODENTIA	Panay Crateromys, Panay Bushy-tailed Cloud Rat, Panay Cloud Runner	EN
8.459465827	4.326457457		Crateromys_schadenbergi	297	337	Crateromys schadenbergi	1	Muridae	RODENTIA	Luzon Crateromys, Giant Bushy-tailed Cloud Rat, Luzon Bushy-tailed Cloud Rat	EN
17.90765662	4.325861313		Dinomys_branickii	298	338	Dinomys branickii	1	Dinomyidae	RODENTIA	Pacarana	VU
8.436613324	4.324038699		Sus_verrucosus	299	339	Sus verrucosus	1	Suidae	ARTIODACTYLA	Javan Warty Pig, Javan Pig	EN
3.691695983	4.318382856		Neotoma_nelsoni	300	340	Neotoma nelsoni	1	Cricetidae	RODENTIA	Nelson's Woodrat	CR
17.71233921	4.315477518		Balantiopteryx_io	301	341	Balantiopteryx io	1	Emballonuridae	CHIROPTERA	Thomas's Sac-winged Bat	VU
8.332588997	4.31295401		Mallomys_gunung	302	342	Mallomys gunung	1	Muridae	RODENTIA	Alpine Woolly Rat	EN
8.308271477	4.310344953		Moschus_anhuiensis	303	343	Moschus anhuiensis	1	Moschidae	ARTIODACTYLA	Anhui Musk Deer	EN
8.308271477	4.310344953		Moschus_berezovskii	304	344	Moschus berezovskii	1	Moschidae	ARTIODACTYLA	Forest Musk Deer, Chinese Forest Musk Deer, Dwarf Musk Deer, South China Forest Musk Deer	EN
8.274346493	4.306693689		Sundamys_maxi	305	345	Sundamys maxi	1	Muridae	RODENTIA	Javan Sundamys, Bartels's Rat	EN
17.51620385	4.304940594		Callosciurus_melanogaster	306	346	Callosciurus melanogaster	1	Sciuridae	RODENTIA	Mentawai Squirrel	VU
8.250098145	4.304075703		Hadromys_humei	307	347	Hadromys humei	1	Muridae	RODENTIA	Hume's Rat, Manipur Bush Rat	EN
8.250098145	4.304075703		Nesokia_bunnii	308	348	Nesokia bunnii	1	Muridae	RODENTIA	Bunn's Short-tailed Bandicoot Rat	EN
8.238364343	4.302806393		Nomascus_gabriellae	309	349	Nomascus gabriellae	1	Hylobatidae	PRIMATES	Red-cheeked Gibbon, Buff-cheeked Gibbon, Buffy-cheeked Gibbon, Yellow-cheeked Crested Gibbon	EN
8.238364343	4.302806393		Nomascus_siki	310	350	Nomascus siki	1	Hylobatidae	PRIMATES	Southern White-cheeked Gibbon	EN
17.4764229	4.302789843		Taphozous_hildegardeae	311	351	Taphozous hildegardeae	1	Emballonuridae	CHIROPTERA	Hildegarde's Tomb Bat	VU
8.222270371	4.301062793		Bunomys_prolatus	312	352	Bunomys prolatus	1	Muridae	RODENTIA	Tambusisi Bunomys, Long-headed Hill Rat	EN
8.200418966	4.298690565		Vandeleuria_nilagirica	313	353	Vandeleuria nilagirica	1	Muridae	RODENTIA		EN
8.187631063	4.297299671		Paraleptomys_rufilatus	314	354	Paraleptomys rufilatus	1	Muridae	RODENTIA	Northern Hydromyine, Northern Rat, Northern Water Rat	EN
3.584328019	4.295232256		Ctenomys_sociabilis	315	355	Ctenomys sociabilis	1	Ctenomyidae	RODENTIA	Social Tuco-tuco	CR
17.29888373	4.293134421		Ailurops_ursinus	316	356	Ailurops ursinus	1	Phalangeridae	DIPROTODONTIA	Bear Cuscus, Bear Phalanger, Sulawesi Bear Cuscus	VU
17.29481161	4.292911862		Marmosa_xerophila	317	357	Marmosa xerophila	1	Didelphidae	DIDELPHIMORPHIA	Dryland Mouse Opossum	VU
17.28143026	4.292180166		Tarsius_bancanus	318	358	Tarsius bancanus	1	Tarsiidae	PRIMATES	Horsfield's Tarsier, Horsfield's Tarsier, Western Tarsier	VU
17.28143026	4.292180166		Tarsius_dentatus	319	359	Tarsius dentatus	1	Tarsiidae	PRIMATES	Dian's Tarsier, Diana Tarsier	VU
8.133175348	4.291354969		Solomys_salebrosus	320	360	Solomys salebrosus	1	Muridae	RODENTIA	Bougainville Giant Rat, Bougainville Naked-tailed Rat	EN
8.133175348	4.291354969		Solomys_sapientis	321	361	Solomys sapientis	1	Muridae	RODENTIA	Isabel Giant Rat, Isabel Naked-tailed Rat	EN
3.561782516	4.290302172		Peromyscus_bullatus	322	362	Peromyscus bullatus	1	Cricetidae	RODENTIA	Perote Deer Mouse, Perote Mouse	CR
3.561782516	4.290302172		Peromyscus_caniceps	323	363	Peromyscus caniceps	1	Cricetidae	RODENTIA	Monserrat Island Deermouse, Burt's Deer Mouse	CR
3.561782516	4.290302172		Peromyscus_dickeyi	324	364	Peromyscus dickeyi	1	Cricetidae	RODENTIA	Dickey's Deermouse, Dickey's Deer Mouse	CR
3.561782516	4.290302172		Peromyscus_guardia	325	365	Peromyscus guardia	1	Cricetidae	RODENTIA	Angel Island Mouse	CR
3.561782516	4.290302172		Peromyscus_interparietalis	326	366	Peromyscus interparietalis	1	Cricetidae	RODENTIA	San Lorenzo Deermouse, San Lorenzo Mouse	CR
3.561782516	4.290302172		Peromyscus_mayensis	327	367	Peromyscus mayensis	1	Cricetidae	RODENTIA	Maya Mouse, Mayan Deer Mouse	CR
3.561782516	4.290302172		Peromyscus_mekisturus	328	368	Peromyscus mekisturus	1	Cricetidae	RODENTIA	Puebla Deer Mouse	CR
3.561782516	4.290302172		Peromyscus_pseudocrinitus	329	369	Peromyscus pseudocrinitus	1	Cricetidae	RODENTIA	Coronados Deer Mouse, False Canyon Mouse	CR
3.561782516	4.290302172		Peromyscus_slevini	330	370	Peromyscus slevini	1	Cricetidae	RODENTIA	Catalina Deer Mouse, Slevin's Mouse, Slevins's Mouse	CR
3.561782516	4.290302172		Peromyscus_stephani	331	371	Peromyscus stephani	1	Cricetidae	RODENTIA	San Esteban Deermouse, San Esteban Island Mouse	CR
8.099464308	4.287657086		Maxomys_pagensis	332	372	Maxomys pagensis	1	Muridae	RODENTIA	Mentawai Archipelago Maxomys, Pagai Spiny Rat	EN
8.099464308	4.287657086		Maxomys_wattsi	333	373	Maxomys wattsi	1	Muridae	RODENTIA	Watts's Sulawesi Maxomys, Watts's Spiny Rat	EN
8.095064924	4.287173492		Macaca_sinica	334	374	Macaca sinica	1	Cercopithecidae	PRIMATES	Toque Macaque	EN
8.090735194	4.286697326		Uncia_uncia	335	375	Panthera uncia	1	Felidae	CARNIVORA	Ounce, Snow Leopard	EN
17.09798352	4.282094885		Rubrisciurus_rubriventer	336	376	Rubrisciurus rubriventer	1	Sciuridae	RODENTIA	Sulawesi Giant Squirrel	VU
8.031034218	4.280108434		Pogonomys_fergussoniensis	337	377	Pogonomys fergussoniensis	1	Muridae	RODENTIA	D'entrecasteaux Archipelago Pogonomys	EN
16.99895785	4.27660822		Delanymys_brooksi	338	378	Delanymys brooksi	1	Nesomyidae	RODENTIA	Delany's Mouse, Delany's Swamp Mouse	VU
7.993310069	4.275922517		Panthera_tigris	339	379	Panthera tigris	1	Felidae	CARNIVORA	Tiger	EN
7.984288255	4.274918844		Macaca_sylvanus	340	380	Macaca sylvanus	1	Cercopithecidae	PRIMATES	Barbary Macaque, Barbary Ape	EN
7.970913736	4.273429078	ED from genus mean	Heteromys_oasicus		381	Heteromys oasicus	1	Heteromyidae	RODENTIA		EN
7.965794975	4.27285832		Grammomys_gigas	341	382	Grammomys gigas	1	Muridae	RODENTIA	Giant Thicket Rat	EN
34.78177072	4.270585747		Rhyncholestes_raphanurus	342	383	Rhyncholestes raphanurus	1	Caenolestidae	PAUCITUBERCULATA	Chilean Caenolestid, Chilean Shrew Opossum, Long-nosed Caenolestid	NT
7.87080617	4.262207221		Uromys_neobritannicus	343	384	Uromys neobritannicus	1	Muridae	RODENTIA	Bismarck Giant Rat	EN
7.87080617	4.262207221		Uromys_rex	344	385	Uromys rex	1	Muridae	RODENTIA	King Rat	EN
7.868852876	4.261987003		Zalophus_wollebaeki	345	386	Zalophus wollebaeki	1	Otariidae	CARNIVORA	Gal�pagos Sea Lion	EN
7.857254694	4.260678404		Praomys_morio	346	387	Praomys morio	1	Muridae	RODENTIA	Cameroon Praomys, Cameroon Soft-furred Mouse	EN
7.844842468	4.259276059		Lagothrix_cana	347	388	Lagothrix cana	1	Atelidae	PRIMATES	Geoffroy'S/peruvian Woolly Monkey, Geoffroy's Woolly Monkey	EN
16.68647343	4.259094496		Callosciurus_adamsi	348	389	Callosciurus adamsi	1	Sciuridae	RODENTIA	Ear-spot Squirrel	VU
7.807603584	4.255056934		Sylvisorex_howelli	349	390	Sylvisorex howelli	1	Soricidae	SORICOMORPHA	Howell's Forest Shrew, Howell's Shrew	EN
7.807603584	4.255056934		Sylvisorex_isabellae	350	391	Sylvisorex isabellae	1	Soricidae	SORICOMORPHA	Bioko Forest Shrew, Isabella Shrew	EN
7.807603584	4.255056934		Sylvisorex_morio	351	392	Sylvisorex morio	1	Soricidae	SORICOMORPHA	Arrogant Shrew, Mt. Cameroon Forest Shrew	EN
7.771497744	4.250949114		Pipistrellus_maderensis	352	393	Pipistrellus maderensis	1	Vespertilionidae	CHIROPTERA	Madeira Pipistrelle	EN
16.50069222	4.248534797		Helarctos_malayanus	353	394	Helarctos malayanus	1	Ursidae	CARNIVORA	Malayan Sun Bear, Sun Bear	VU
16.50069222	4.248534797		Melursus_ursinus	354	395	Melursus ursinus	1	Ursidae	CARNIVORA	Sloth Bear	VU
7.717485398	4.244772366		Hylopetes_sipora	355	396	Hylopetes sipora	1	Sciuridae	RODENTIA	Sipora Flying Squirrel	EN
7.717369243	4.244759042	ED from genus mean	Desmomys_yaldeni		397	Desmomys yaldeni	1	Muridae	RODENTIA	Yalden's Desmomys	EN
7.717369243	4.244759042		Diplothrix_legata	356	398	Diplothrix legata	1	Muridae	RODENTIA	Ryukyus Islands Tree Rat, Ryukyu Long-tailed Giant Rat, Ryukyu Rat	EN
7.712131934	4.244158071		Pseudomys_fumeus	357	399	Pseudomys fumeus	1	Muridae	RODENTIA	Smoky Mouse	EN
16.42008923	4.243918455		Ursus_thibetanus	358	400	Ursus thibetanus	1	Ursidae	CARNIVORA	Asiatic Black Bear, Himalayan Black Bear	VU
16.31870873	4.238081708		Pseudochirops_coronatus	359	401	Pseudochirops coronatus	1	Pseudocheiridae	DIPROTODONTIA	Reclusive Ringtail	VU
7.657705417	4.237891266		Pseudois_schaeferi	360	402	Pseudois schaeferi	1	Bovidae	ARTIODACTYLA	Dwarf Bharal, Dwarf Blue Sheep	EN
7.653229232	4.237374115		Sundasciurus_fraterculus	361	403	Sundasciurus fraterculus	1	Sciuridae	RODENTIA	Fraternal Squirrel	EN
7.64382649	4.236286907		Praomys_hartwigi	362	404	Praomys hartwigi	1	Muridae	RODENTIA	Hartwig's Praomys, Hartwig's Soft-furred Mouse	EN
7.64382649	4.236286907		Praomys_obscurus	363	405	Praomys obscurus	1	Muridae	RODENTIA		EN
7.590596847	4.230109757		Bos_javanicus	364	406	Bos javanicus	1	Bovidae	ARTIODACTYLA	Banteng, Tembadau	EN
3.29410494	4.22983186		Nanger_dama	365	407	Nanger dama	1	Bovidae	ARTIODACTYLA	Dama Gazelle, Addra Gazelle	CR
7.55267028	4.225685089		Hybomys_badius	366	408	Hybomys badius	1	Muridae	RODENTIA	Cameroon Highland Hybomys, Eisentraut's Hybomys, Eisentraut's Striped Mouse	EN
7.55267028	4.225685089		Hybomys_basilii	367	409	Hybomys basilii	1	Muridae	RODENTIA	Bioko Hybomys, Father Basilio's Striped Mouse	EN
16.0400606	4.221861439		Triaenops_auritus	368	410	Triaenops auritus	1	Hipposideridae	CHIROPTERA	Grandidier's Trident Bat	VU
16.02030655	4.220701495		Babyrousa_babyrussa	369	411	Babyrousa babyrussa	1	Suidae	ARTIODACTYLA	Hairy Babirusa, Babiroussa, Babirusa, Buru Babirusa, Deer Hog	VU
16.02030655	4.220701495		Babyrousa_celebensis	370	412	Babyrousa celebensis	1	Suidae	ARTIODACTYLA	Sulawesi Babirusa	VU
32.87823456	4.21591994		Calyptophractus_retusus	371	413	Chlamyphorus retusus	1	Dasypodidae	CINGULATA	Burmeister's Armadillo, Chacoan Fairy Armadillo, Greater Fairy Armadillo, Greater Pichi Ciego	NT
7.46340721	4.215193378		Mus_famulus	372	414	Mus famulus	1	Muridae	RODENTIA	Bonhote's Mouse, Servant Mouse	EN
15.9133962	4.214400344		Mungotictis_decemlineata	373	415	Mungotictis decemlineata	1	Eupleridae	CARNIVORA	Malagasy Narrow-striped Mongoose, Narrow-striped Mongoose	VU
15.9133962	4.214400344		Salanoia_concolor	374	416	Salanoia concolor	1	Eupleridae	CARNIVORA	Brown-tailed Mongoose, Malagasy Brown-tailed Mongoose, Salano	VU
7.425362897	4.210688091		Chiropodomys_karlkoopmani	375	417	Chiropodomys karlkoopmani	1	Muridae	RODENTIA	Koopman's Pencil-tailed Tree Mouse, Koopman's Pencil-tailed Tree Mouse	EN
3.211394059	4.210382445	ED from genus mean	Dobsonia_chapmani		418	Dobsonia chapmani	1	Pteropodidae	CHIROPTERA	Negros Naked-backed Fruit Bat, Philippine Bare-backed Fruit Bat	CR
7.416670992	4.209655923		Kunsia_fronto	376	419	Kunsia fronto	1	Cricetidae	RODENTIA	Fossorial Giant Rat	EN
3.206278124	4.209166923		Crocidura_andamanensis	377	420	Crocidura andamanensis	1	Soricidae	SORICOMORPHA	Andaman White-toothed Shrew, Andaman Shrew	CR
3.206278124	4.209166923		Crocidura_harenna	378	421	Crocidura harenna	1	Soricidae	SORICOMORPHA	Harenna Shrew	CR
3.206278124	4.209166923		Crocidura_jenkinsi	379	422	Crocidura jenkinsi	1	Soricidae	SORICOMORPHA	Jenkin's Shrew, Jenkin's Andaman Spiny Shrew	CR
3.206278124	4.209166923		Crocidura_nicobarica	380	423	Crocidura nicobarica	1	Soricidae	SORICOMORPHA	Nicobar Shrew, Nicobar White-tailed Shrew	CR
3.206278124	4.209166923		Crocidura_wimmeri	381	424	Crocidura wimmeri	1	Soricidae	SORICOMORPHA	Wimmer's Shrew	CR
7.396061089	4.20720422		Leopardus_jacobitus	382	425	Leopardus jacobita	1	Felidae	CARNIVORA	Andean Cat, Andean Mountain Cat, Mountain Cat	EN
7.394911756	4.207067321		Feroculus_feroculus	383	426	Feroculus feroculus	1	Soricidae	SORICOMORPHA	Kelaart's Long-clawed Shrew	EN
7.394911756	4.207067321		Solisorex_pearsoni	384	427	Solisorex pearsoni	1	Soricidae	SORICOMORPHA	Pearson's Long-clawed Shrew	EN
15.78309645	4.206666577		Neonycteris_pusilla	385	428	Neonycteris pusilla	1	Phyllostomidae	CHIROPTERA	Least Big-eared Bat	VU
7.377301273	4.204967361		Pteromyscus_pulverulentus	386	429	Pteromyscus pulverulentus	1	Sciuridae	RODENTIA	Smoky Flying Squirrel	EN
3.185457606	4.204204765		Presbytis_chrysomelas	387	430	Presbytis chrysomelas	1	Cercopithecidae	PRIMATES	Sarawak Surili, Bornean Banded Langur	CR
7.350904578	4.201811407		Neophoca_cinerea	388	431	Neophoca cinerea	1	Otariidae	CARNIVORA	Australian Sea Lion, Australian Sealion	EN
32.31025987	4.199012634		Thylamys_macrurus	389	432	Thylamys macrurus	1	Didelphidae	DIDELPHIMORPHIA	Long-tailed Fat-tailed Opossum, Paraguayan Fat-tailed Mouse Opossum	NT
32.29972328	4.198696268		Myrmecophaga_tridactyla	390	433	Myrmecophaga tridactyla	1	Myrmecophagidae	PILOSA	Giant Anteater	NT
7.312261961	4.197173311		Myosorex_blarina	391	434	Myosorex blarina	1	Soricidae	SORICOMORPHA	Montane Mouse Shrew	EN
7.312261961	4.197173311		Myosorex_geata	392	435	Myosorex geata	1	Soricidae	SORICOMORPHA	Geata Mouse Shrew	EN
7.312261961	4.197173311	ED from genus mean	Myosorex_kihaulei		436	Myosorex kihaulei	1	Soricidae	SORICOMORPHA	Kihaule's Mouse Shrew	EN
7.312261961	4.197173311		Myosorex_okuensis	393	437	Myosorex okuensis	1	Soricidae	SORICOMORPHA	Oku Mouse Shrew	EN
7.312261961	4.197173311		Myosorex_rumpii	394	438	Myosorex rumpii	1	Soricidae	SORICOMORPHA	Rumpi Mouse Shrew	EN
15.52341924	4.191073084		Chrotogale_owstoni	395	439	Chrotogale owstoni	1	Viverridae	CARNIVORA	Owston's Civet, Owston's Banded Palm Civet, Owston's Palm Civet	VU
15.52341924	4.191073084		Diplogale_hosei	396	440	Diplogale hosei	1	Viverridae	CARNIVORA	Hose's Civet, Hose's Palm Civet	VU
15.52341924	4.191073084		Hemigalus_derbyanus	397	441	Hemigalus derbyanus	1	Viverridae	CARNIVORA	Banded Civit, Banded Palm Civet	VU
7.219821344	4.185990016		Reithrodontomys_raviventris	398	442	Reithrodontomys raviventris	1	Cricetidae	RODENTIA	Saltmarsh Harvest Mouse	EN
7.204285616	4.184098195		Axis_calamianensis	399	443	Axis calamianensis	1	Cervidae	ARTIODACTYLA	Calamanian Deer, Calamian Deer, Calamian Hog Deer, Philippine Deer	EN
7.204285616	4.184098195		Axis_porcinus	400	444	Axis porcinus	1	Cervidae	ARTIODACTYLA	Hog Deer, Indochinese Hog Deer, Thai Hog Deer	EN
7.196548372	4.183154677		Eliurus_penicillatus	401	445	Eliurus penicillatus	1	Nesomyidae	RODENTIA	White-tipped Tuft-tailed Rat, White-tipped Tufted-tailed Rat	EN
7.17280347	4.180253534		Sylvilagus_graysoni	402	446	Sylvilagus graysoni	1	Leporidae	LAGOMORPHA	Tres Marias Cottontail, Tres Marias Rabbit	EN
7.151033065	4.177586217		Iomys_sipora	403	447	Iomys sipora	1	Sciuridae	RODENTIA	Mentawi Flying Squirrel	EN
15.26587411	4.175363662	ED from genus mean	Notiosorex_villai		448	Notiosorex villai	1	Soricidae	SORICOMORPHA	Villa's Grey Shrew	VU
7.107533393	4.17223522		Heteromys_nelsoni	404	449	Heteromys nelsoni	1	Heteromyidae	RODENTIA	Nelson's Spiny Pocket Mouse	EN
7.049551136	4.165057872		Hylobates_klossii	405	450	Hylobates klossii	1	Hylobatidae	PRIMATES	Kloss's Gibbon, Dwarf Gibbon, Kloss's Gibbon, Mentawai Gibbon	EN
15.08357789	4.164093106	ED from genus mean	Pseudochirulus_schlegeli		451	Pseudochirulus schlegeli	1	Pseudocheiridae	DIPROTODONTIA	Arfak Ringtail, Vogelkop Ringtail	VU
6.979693758	4.156341576		Apodemus_gurkha	406	452	Apodemus gurkha	1	Muridae	RODENTIA	Himalayan Wood Mouse, Himalayan Field Mouse	EN
6.95863832	4.153699462		Procapra_przewalskii	407	453	Procapra przewalskii	1	Bovidae	ARTIODACTYLA	Przewalski's Gazelle, Gacela De Przewalski, Gazelle De Przewalski	EN
14.90471336	4.152909864		Notopteris_macdonaldi	408	454	Notopteris macdonaldi	1	Pteropodidae	CHIROPTERA	Fijian Blossom Bat, Long-tailed Blossom Bat, Long-tailed Fruit Bat	VU
14.90471336	4.152909864		Notopteris_neocaledonica	409	455	Notopteris neocaledonica	1	Pteropodidae	CHIROPTERA	New Caledonia Blossom Bat	VU
6.902084651	4.146568146		Tachyoryctes_macrocephalus	410	456	Tachyoryctes macrocephalus	1	Spalacidae	RODENTIA	Big-headed Mole Rat	EN
6.899883036	4.146289495		Ateles_belzebuth	411	457	Ateles belzebuth	1	Atelidae	PRIMATES	Long-haired Spider Monkey, White-bellied Spider Monkey	EN
6.899883036	4.146289495		Ateles_chamek	412	458	Ateles chamek	1	Atelidae	PRIMATES	Black-faced Black Spider Monkey, Chamek Spider Monkey, Peruvian Black Spider Monkey	EN
6.899883036	4.146289495		Ateles_marginatus	413	459	Ateles marginatus	1	Atelidae	PRIMATES	White-cheeked Spider Monkey, White-whiskered Spider Monkey	EN
6.838916776	4.1385422		Petrogale_persephone	414	460	Petrogale persephone	1	Macropodidae	DIPROTODONTIA	Proserpine Rock Wallaby, Prosperine Rock Wallaby	EN
14.56424904	4.131270917		Lonchorhina_orinocensis	415	461	Lonchorhina orinocensis	1	Phyllostomidae	CHIROPTERA	Orinoco Sword-nosed Bat	VU
6.76878383	4.129555173		Sylvilagus_robustus	416	462	Sylvilagus robustus	1	Leporidae	LAGOMORPHA	Robust Cottontail	EN
6.744393726	4.126410733		Chalinolobus_neocaledonicus	417	463	Chalinolobus neocaledonicus	1	Vespertilionidae	CHIROPTERA	New Caledonia Wattled Bat	EN
6.733669217	4.125024964		Lutra_sumatrana	418	464	Lutra sumatrana	1	Mustelidae	CARNIVORA	Hairy-nosed Otter	EN
6.700921104	4.120781487		Eulemur_cinereiceps	419	465	Eulemur cinereiceps	1	Lemuridae	PRIMATES	White-collared Lemur, White-collared Brown Lemur	EN
6.700921104	4.120781487		Eulemur_sanfordi	420	466	Eulemur sanfordi	1	Lemuridae	PRIMATES	Sanford's Brown Lemur	EN
6.68520697	4.11873885		Cercocebus_galeritus	421	467	Cercocebus galeritus	1	Cercopithecidae	PRIMATES	Tana River Crested Mangabey, Tana River Mangabey	EN
6.67352815	4.117218045		Rheomys_mexicanus	422	468	Rheomys mexicanus	1	Cricetidae	RODENTIA	Mexican Water Mouse	EN
14.30941383	4.114762283		Cystophora_cristata	423	469	Cystophora cristata	1	Phocidae	CARNIVORA	Hooded Seal	VU
14.29249146	4.113656315		Harpyionycteris_celebensis	424	470	Harpyionycteris celebensis	1	Pteropodidae	CHIROPTERA	Sulawesi Harpy Fruit Bat	VU
6.644166275	4.11338432		Myonycteris_brachycephala	425	471	Myonycteris brachycephala	1	Pteropodidae	CHIROPTERA	Sao Tom� Collared Fruit Bat	EN
6.628383569	4.111317513	ED from genus mean	Callicebus_coimbrai		472	Callicebus coimbrai	1	Pitheciidae	PRIMATES	Coimbra-filho's Titi Monkey, Coimbra Filho's Titi Monkey, Coimbra's Titi	EN
6.623264572	4.110646241		Pipistrellus_endoi	426	473	Pipistrellus endoi	1	Vespertilionidae	CHIROPTERA	Endo's Pipistrelle	EN
14.19461035	4.107235144		Liberiictis_kuhni	427	474	Liberiictis kuhni	1	Herpestidae	CARNIVORA	Liberian Mongoose	VU
29.35222829	4.106017115		Tympanoctomys_barrerae	428	475	Tympanoctomys barrerae	1	Octodontidae	RODENTIA	Plains Viscacha Rat, Red Vizcacha Rat	NT
14.16060997	4.104994976		Chaetophractus_nationi	429	476	Chaetophractus nationi	1	Dasypodidae	CINGULATA	Andean Hairy Armadillo, Bolivian Hairy Armadillo	VU
6.580139327	4.104973122		Enhydra_lutris	430	477	Enhydra lutris	1	Mustelidae	CARNIVORA	Sea Otter	EN
6.579538432	4.104893847		Callicebus_modestus	431	478	Callicebus modestus	1	Pitheciidae	PRIMATES	Beni Titi Monkey, Bolivian Titi, Modest Titi, Rio Beni Titi, Titi Monkey	EN
6.579538432	4.104893847		Callicebus_oenanthe	432	479	Callicebus oenanthe	1	Pitheciidae	PRIMATES	Andean Titi Monkey, Rio Mayo Titi, Rio Mayo Titi Monkey	EN
6.579538432	4.104893847		Callicebus_olallae	433	480	Callicebus olallae	1	Pitheciidae	PRIMATES	Olalla Brothers' Titi, Beni Titi Monkey, Olalla's Titi, Olalla's Titi Monkey, Ollala Brothers' Titi	EN
6.543340394	4.100106649		Gerbillus_hesperinus	434	481	Gerbillus hesperinus	1	Muridae	RODENTIA	Western Gerbil	EN
6.540294813	4.099702823		Tamiasciurus_mearnsi	435	482	Tamiasciurus mearnsi	1	Sciuridae	RODENTIA	Mearns's Squirrel	EN
6.535058374	4.099008121		Sarcophilus_harrisii	436	483	Sarcophilus harrisii	1	Dasyuridae	DASYUROMORPHIA	Tasmanian Devil	EN
6.522457432	4.097334412		Nasalis_larvatus	437	484	Nasalis larvatus	1	Cercopithecidae	PRIMATES	Proboscis Monkey, Long-nosed Monkey	EN
6.512916066	4.096065223		Onychogalea_fraenata	438	485	Onychogalea fraenata	1	Macropodidae	DIPROTODONTIA	Bridled Nailtail Wallaby, Bridled Nail-tailed Wallaby, Bridled Wallaby, Merrin	EN
6.50875182	4.095510791		Neusticomys_mussoi	439	486	Neusticomys mussoi	1	Cricetidae	RODENTIA	Musso's Fish-eating Rat	EN
29.01520616	4.094851306		Rhynchocyon_cirnei	440	487	Rhynchocyon cirnei	1	Macroscelididae	MACROSCELIDEA	Checkered Sengi, Checkered Elephant Shrew, Chequered Elephant-shrew	NT
2.749713844	4.094268251		Lycalopex_fulvipes	441	488	Pseudalopex fulvipes	1	Canidae	CARNIVORA	Darwin's Fox	CR
6.47052544	4.090406878		Melomys_aerosus	442	489	Melomys aerosus	1	Muridae	RODENTIA	Dusky Seram Melomys, Dusky Mosaic-tailed Rat	EN
2.735024727	4.090343161		Trachypithecus_delacouri	443	490	Trachypithecus delacouri	1	Cercopithecidae	PRIMATES	Delacour's Langur, White-rumped Black Leaf Monkey	CR
2.735024727	4.090343161		Trachypithecus_poliocephalus	444	491	Trachypithecus poliocephalus	1	Cercopithecidae	PRIMATES	White-headed Langur, Cat Ba Langur, Golden-headed Langur	CR
13.8418907	4.083747997		Monodelphis_umbristriata	445	492	Monodelphis umbristriata	1	Didelphidae	DIDELPHIMORPHIA	Faint-striped Opossum, Red Three-striped Opossum	VU
6.374766634	4.077505801		Ctenomys_rionegrensis	446	493	Ctenomys rionegrensis	1	Ctenomyidae	RODENTIA		EN
13.72207433	4.075642383		Platacanthomys_lasiurus	447	494	Platacanthomys lasiurus	1	Platacanthomyidae	RODENTIA	Malabar Spiny Dormouse, Malabar Spiny Tree Mouse, Spiny Tree Mouse	VU
6.35315669	4.074571244		Dasyurus_hallucatus	448	495	Dasyurus hallucatus	1	Dasyuridae	DASYUROMORPHIA	Northern Quoll	EN
13.68076202	4.072832292		Tetracerus_quadricornis	449	496	Tetracerus quadricornis	1	Bovidae	ARTIODACTYLA	Four-horned Antelope, Chousingha	VU
6.339741493	4.072745165		Bubalus_depressicornis	450	497	Bubalus depressicornis	1	Bovidae	ARTIODACTYLA	Anoa, Lowland Anoa	EN
6.339741493	4.072745165		Bubalus_quarlesi	451	498	Bubalus quarlesi	1	Bovidae	ARTIODACTYLA	Mountain Anoa	EN
6.325319868	4.070778364		Sylvilagus_insonus	452	499	Sylvilagus insonus	1	Leporidae	LAGOMORPHA	Omilteme Cottontail, Omiltemi Rabbit	EN
28.25579838	4.06922497		Dolichotis_patagonum	453	500	Dolichotis patagonum	1	Caviidae	RODENTIA	Patagonian Cavy, Patagonian Hare, Patagonian Mara	NT
13.60267881	4.067499353		Callimico_goeldii	454	501	Callimico goeldii	1	Cebidae	PRIMATES	Goeldi's Monkey, Callimico, Goeldi's Marmoset, Goeldi's Monkey, Goeldi's Tamarin	VU
13.4891985	4.059697802		Micoureus_phaeus	455	502	Micoureus phaeus	1	Didelphidae	DIDELPHIMORPHIA		VU
6.209894129	4.054895809		Cephalophus_jentinki	456	503	Cephalophus jentinki	1	Bovidae	ARTIODACTYLA	Jentink's Duiker	EN
6.209695755	4.054868294		Pusa_caspica	457	504	Pusa caspica	1	Phocidae	CARNIVORA	Caspian Seal	EN
13.40945955	4.054179265		Xeromys_myoides	458	505	Xeromys myoides	1	Muridae	RODENTIA	False Water Rat, False Swamp Rat, Water Mouse	VU
13.40636888	4.053964753		Moschus_moschiferus	459	506	Moschus moschiferus	1	Moschidae	ARTIODACTYLA	Siberian Musk Deer	VU
6.193523021	4.052622582		Pteronura_brasiliensis	460	507	Pteronura brasiliensis	1	Mustelidae	CARNIVORA	Giant Otter, Giant Brazilian Otter	EN
6.151110579	4.046709212	ED from genus mean	Paramelomys_gressitti		508	Paramelomys gressitti	1	Muridae	RODENTIA	Gressitt's Paramelomys	EN
56.12685737	4.045274363		Aplodontia_rufa	461	509	Aplodontia rufa	1	Aplodontiidae	RODENTIA	Mountain Beaver, Point Arena Mountain Beaver, Sewellel	LC
13.27506428	4.044808619		Hapalemur_griseus	462	510	Hapalemur griseus	1	Lemuridae	PRIMATES	Eastern Lesser Bamboo Lemur, Bamboo Lemur, Grey Gentle Lemur, Lesser Bamboo Lemur	VU
13.27506428	4.044808619		Hapalemur_occidentalis	463	511	Hapalemur occidentalis	1	Lemuridae	PRIMATES	Sambirano Lesser Bamboo Lemur, Western Gentle Lemur, Western Grey Bamboo Lemur, Western Lesser Bamboo Lemur	VU
6.131355776	4.043942909	ED from genus mean	Cercocebus_sanjei		512	Cercocebus sanjei	1	Cercopithecidae	PRIMATES	Sanje Mangabey, Sanje Crested Mangabey, Sanje River Mangabey	EN
55.94805591	4.042139552		Tachyglossus_aculeatus	464	513	Tachyglossus aculeatus	1	Tachyglossidae	MONOTREMATA	Short-beaked Echidna, Kangaroo Island Echidna	LC
13.23272141	4.041837999		Nycteris_javanica	465	514	Nycteris javanica	1	Nycteridae	CHIROPTERA	Javan Slit-faced Bat	VU
13.18416016	4.038420221		Allactaga_tetradactyla	466	515	Allactaga tetradactyla	1	Dipodidae	RODENTIA	Four-toed Jerboa	VU
6.071070907	4.035453482		Chiropotes_utahickae	467	516	Chiropotes utahickae	1	Pitheciidae	PRIMATES	Uta Hick's Bearded Saki, Uta Hick's Bearded Saki	EN
6.045779209	4.031870285		Piliocolobus_badius	468	517	Procolobus badius	1	Cercopithecidae	PRIMATES	West African Red Colobus, Bay Colobus, Red Colobus, Western Red Colobus	EN
27.18270151	4.031855549		Ceratotherium_simum	469	518	Ceratotherium simum	1	Rhinocerotidae	PERISSODACTYLA	White Rhinoceros, Northern White Rhinoceros, Square-lipped Rhinoceros	NT
13.08281742	4.031249793		Hyosciurus_ileile	470	519	Hyosciurus ileile	1	Sciuridae	RODENTIA	Lowland Long-nosed Squirrel	VU
27.11108298	4.029311091		Caenolestes_caniventer	471	520	Caenolestes caniventer	1	Caenolestidae	PAUCITUBERCULATA	Gray-bellied Shrew Opossum	NT
6.026475279	4.029126739		Pteropus_livingstonii	472	521	Pteropus livingstonii	1	Pteropodidae	CHIROPTERA	Comoro Black Flying Fox, Livingstone's Flying Fox	EN
13.03654051	4.027958327		Dasypus_pilosus	473	522	Dasypus pilosus	1	Dasypodidae	CINGULATA	Hairy Long-nosed Armadillo	VU
6.006614016	4.026296104	ED from genus mean	Melomys_bannisteri		523	Melomys bannisteri	1	Muridae	RODENTIA	Great Kai Island Melomys	EN
6.006614016	4.026296104	ED from genus mean	Melomys_matambuai		524	Melomys matambuai	1	Muridae	RODENTIA	Manus Melomys	EN
5.990816416	4.024038889		Dasyprocta_ruatanica	474	525	Dasyprocta ruatanica	1	Dasyproctidae	RODENTIA	Roatan Island Agouti, Ruatan Island Agouti	EN
12.87098835	4.016093851		Marmosops_juninensis	475	526	Marmosops juninensis	1	Didelphidae	DIDELPHIMORPHIA		VU
54.41292113	4.0148128		Cyclopes_didactylus	476	527	Cyclopes didactylus	1	Cyclopedidae	PILOSA	Pygmy Anteater, Silky Anteater	LC
26.66043664	4.013150293		Micropotamogale_ruwenzorii	477	528	Micropotamogale ruwenzorii	1	Tenrecidae	AFROSORICIDA	Rwenzori Otter Shrew, Ruwenzori Otter Shrew	NT
5.906232395	4.011865791	ED from genus mean	Thylogale_calabyi		529	Thylogale calabyi	1	Macropodidae	DIPROTODONTIA	Calaby's Pademelon, Alpine Wallaby	EN
5.899494459	4.010889684		Pygathrix_nemaeus	478	530	Pygathrix nemaeus	1	Cercopithecidae	PRIMATES	Red-shanked Douc Langur, Red-shanked Douc	EN
5.899494459	4.010889684		Pygathrix_nigripes	479	531	Pygathrix nigripes	1	Cercopithecidae	PRIMATES	Black-shanked Douc Langur, Black-shanked Douc, Black-shanked Douc Monkey	EN
5.899049473	4.010825186		Paraxerus_vincenti	480	532	Paraxerus vincenti	1	Sciuridae	RODENTIA	Vincent's Bush Squirrel	EN
12.7736679	4.009053007		Styloctenium_wallacei	481	533	Styloctenium wallacei	1	Pteropodidae	CHIROPTERA	Stripe-faced Fruit Bat	VU
5.876226359	4.007511549		Moschus_fuscus	482	534	Moschus fuscus	1	Moschidae	ARTIODACTYLA	Black Musk Deer, Dusky Musk Deer	EN
26.34596565	4.00171619		Gracilinanus_dryas	483	535	Gracilinanus dryas	1	Didelphidae	DIDELPHIMORPHIA	Wood Sprite Gracile Mouse Opossum	NT
5.822213606	3.999625537		Macaca_maura	484	536	Macaca maura	1	Cercopithecidae	PRIMATES	Moor Macaque, Celebes Macaque	EN
5.814905367	3.998553721		Dipodomys_ingens	485	537	Dipodomys ingens	1	Heteromyidae	RODENTIA	Giant Kangaroo Rat	EN
5.810089264	3.99784677	ED from genus mean	Trinomys_eliasi		538	Trinomys eliasi	1	Echimyidae	RODENTIA		EN
5.810089264	3.99784677	ED from genus mean	Trinomys_moojeni		539	Trinomys moojeni	1	Echimyidae	RODENTIA		EN
5.810089264	3.99784677	ED from genus mean	Trinomys_yonenagae		540	Trinomys yonenagae	1	Echimyidae	RODENTIA		EN
5.806343723	3.997296619	ED from genus mean	Chaerephon_tomensis		541	Tadarida tomensis	1	Molossidae	CHIROPTERA	S�o Tom� Free-tailed Bat., S�o Tom� Free-tailed Bat	EN
5.801696619	3.996613626		Nyctimene_rabori	486	542	Nyctimene rabori	1	Pteropodidae	CHIROPTERA	Philippine Tube-nosed Fruit Bat	EN
5.792385884	3.995243804		Otomys_barbouri	487	543	Otomys barbouri	1	Muridae	RODENTIA	Barbour's Vlei Rat	EN
5.792385884	3.995243804		Otomys_burtoni	488	544	Otomys burtoni	1	Muridae	RODENTIA	Burton's Vlei Rat	EN
12.49757228	3.988804199		Arctictis_binturong	489	545	Arctictis binturong	1	Viverridae	CARNIVORA	Binturong, Bearcat, Palawan Binturong	VU
5.740786147	3.987618099		Acerodon_humilis	490	546	Acerodon humilis	1	Pteropodidae	CHIROPTERA	Talaud Fruit Bat, Talaud Acerodon, Talaud Flying-fox	EN
5.740786147	3.987618099		Acerodon_jubatus	491	547	Acerodon jubatus	1	Pteropodidae	CHIROPTERA	Golden-capped Fruit Bat, Golden-crowned Flying Fox	EN
12.48074933	3.987557054		Sicista_caucasica	492	548	Sicista caucasica	1	Dipodidae	RODENTIA	Caucasian Birch Mouse	VU
5.712433658	3.983403118		Eptesicus_japonensis	493	549	Eptesicus japonensis	1	Vespertilionidae	CHIROPTERA	Japanese Short-tailed Bat	EN
25.84095638	3.983076125		Mirza_coquereli	494	550	Mirza coquereli	1	Cheirogaleidae	PRIMATES	Coquerel's Giant Mouse Lemur, Coquerel's Dwarf Lemur, Coquerel's Mouse-lemur	NT
5.684702746	3.979263285		Oryx_leucoryx	495	551	Oryx leucoryx	1	Bovidae	ARTIODACTYLA	Arabian Oryx, White Oryx	EN
12.29069776	3.973358735	ED from genus mean	Microgale_monticola		552	Microgale monticola	1	Tenrecidae	AFROSORICIDA	Mountain Shrew Tenrec	VU
12.29069776	3.973358735	ED from genus mean	Microgale_nasoloi		553	Microgale nasoloi	1	Tenrecidae	AFROSORICIDA	Nasolo's Shrew Tenrec	VU
5.630224315	3.971080179		Meriones_dahli	496	554	Meriones dahli	1	Muridae	RODENTIA	Dahl's Jird, Dahl's Jird	EN
12.22086381	3.968090535		Ursus_maritimus	497	555	Ursus maritimus	1	Ursidae	CARNIVORA	Polar Bear	VU
5.610170368	3.968050969		Pseudantechinus_mimulus	498	556	Pseudantechinus mimulus	1	Dasyuridae	DASYUROMORPHIA	Carpentarian Pseudantechinus, Alexandria False Antechinus, Carpentarian Antechinus	EN
12.20814431	3.967127994		Syconycteris_carolinae	499	557	Syconycteris carolinae	1	Pteropodidae	CHIROPTERA	Halmaheran Blossom Bat, Halmahera Blossom Bat, North Moluccan Blossum-bat	VU
12.20814431	3.967127994		Syconycteris_hobbit	500	558	Syconycteris hobbit	1	Pteropodidae	CHIROPTERA	Moss-forest Blossom Bat	VU
12.20728364	3.96706283		Cryptotis_magna	501	559	Cryptotis magna	1	Soricidae	SORICOMORPHA	Big Mexican Small-eared Shrew, Big Small-eared Shrew	VU
12.14689929	3.962480297	ED from genus mean	Spilocuscus_papuensis		560	Spilocuscus papuensis	1	Phalangeridae	DIPROTODONTIA	Waigeo Cuscus, Waigeo Spotted Cuscus	VU
12.08673642	3.957893591		Ammotragus_lervia	502	561	Ammotragus lervia	1	Bovidae	ARTIODACTYLA	Aoudad, Barbary Sheep, Uaddan	VU
51.34123321	3.957784458		Cynocephalus_volans	503	562	Cynocephalus volans	1	Cynocephalidae	DERMOPTERA	Philippine Flying Lemur, Flying Lemur	LC
5.509912732	3.952767593		Moschus_chrysogaster	504	563	Moschus chrysogaster	1	Moschidae	ARTIODACTYLA	Alpine Musk Deer, Himalayan Musk Deer	EN
5.509912732	3.952767593		Moschus_cupreus	505	564	Moschus cupreus	1	Moschidae	ARTIODACTYLA	Kashmir Muskdeer, Kashmir Musk-deer	EN
5.509912732	3.952767593		Moschus_leucogaster	506	565	Moschus leucogaster	1	Moschidae	ARTIODACTYLA	Himalayan Muskdeer, Himalayan Musk Deer, Himalayan Musk-deer	EN
11.99547225	3.95089537		Paradoxurus_zeylonensis	507	566	Paradoxurus zeylonensis	1	Viverridae	CARNIVORA	Golden Palm Civet	VU
5.496028808	3.950632579		Leontopithecus_chrysomelas	508	567	Leontopithecus chrysomelas	1	Cebidae	PRIMATES	Golden-headed Lion Tamarin	EN
5.490424337	3.949769454		Pteropus_fundatus	509	568	Pteropus fundatus	1	Pteropodidae	CHIROPTERA	Banks Flying Fox	EN
5.447308646	3.943104321		Saguinus_leucopus	510	569	Saguinus leucopus	1	Cebidae	PRIMATES	Silvery-brown Tamarin, Silvery-brown Bare-face Tamarin, White-footed Tamarin	EN
11.89167683	3.942876257		Setonix_brachyurus	511	570	Setonix brachyurus	1	Macropodidae	DIPROTODONTIA	Quokka, Short-tailed Wallaby	VU
5.406443389	3.936745805		Leontopithecus_rosalia	512	571	Leontopithecus rosalia	1	Cebidae	PRIMATES	Golden Lion Tamarin	EN
5.399213632	3.935616654		Thylogale_lanatus	513	572	Thylogale lanatus	1	Macropodidae	DIPROTODONTIA	Mountain Pademelon	EN
2.197336476	3.934906834		Marmota_vancouverensis	514	573	Marmota vancouverensis	1	Sciuridae	RODENTIA	Vancouver Island Marmot, Chinese Ferret Badgers, Vancouver Marmot	CR
11.77371579	3.933683967		Spalax_zemni	515	574	Spalax zemni	1	Spalacidae	RODENTIA	Podolian Mole Rat, Podolsk Mole Rat	VU
5.379717155	3.932565305	ED from genus mean	Muntiacus_vuquangensis		575	Muntiacus vuquangensis	1	Cervidae	ARTIODACTYLA	Large-antlered Muntjac, Giant Muntjac	EN
5.341200117	3.926509585		Melomys_caurinus	516	576	Melomys caurinus	1	Muridae	RODENTIA	Short-tailed Talaud Melomys	EN
5.341200117	3.926509585		Melomys_talaudium	517	577	Melomys talaudium	1	Muridae	RODENTIA	Long-tailed Talaud Melomys	EN
5.337776704	3.925969571		Liomys_spectabilis	518	578	Liomys spectabilis	1	Heteromyidae	RODENTIA	Jaliscan Spiny Pocket Mouse	EN
5.336373441	3.925748134		Chaerephon_bregullae	519	579	Tadarida bregullae	1	Molossidae	CHIROPTERA	Fijian Free-tailed Bat	EN
11.65239997	3.924141279		Mesocricetus_auratus	520	580	Mesocricetus auratus	1	Cricetidae	RODENTIA	Golden Hamster	VU
5.321692559	3.923428524		Leontopithecus_chrysopygus	521	581	Leontopithecus chrysopygus	1	Cebidae	PRIMATES	Black Lion Tamarin, Golden-rumped Lion Tamarin	EN
11.6357571	3.922825021		Propithecus_deckenii	522	582	Propithecus deckenii	1	Indridae	PRIMATES	Van Der Decken's Sifaka, Decken's Sifaka	VU
11.6357571	3.922825021		Propithecus_verreauxi	523	583	Propithecus verreauxi	1	Indridae	PRIMATES	Verreaux's Sifaka	VU
5.31291006	3.922038294		Mustela_nigripes	524	584	Mustela nigripes	1	Mustelidae	CARNIVORA	Black-footed Ferret	EN
11.61700266	3.921339683		Strigocuscus_celebensis	525	585	Strigocuscus celebensis	1	Phalangeridae	DIPROTODONTIA	Small Sulawesi Cuscus, Little Celebes Cuscus, Small Cuscus	VU
5.297136847	3.919536603		Alouatta_pigra	526	586	Alouatta pigra	1	Atelidae	PRIMATES	Yucat�n Black Howler Monkey, Black Howling Monkey, Guatemalan Black Howler Monkey, Guatemalan Howler, Guatemalan Howling Monkey, Lawrence's Howler Monkey, Mexican Black Howler Monkey	EN
5.284757735	3.917568836		Dendrolagus_goodfellowi	527	587	Dendrolagus goodfellowi	1	Macropodidae	DIPROTODONTIA	Goodfellow's Tree Kangaroo, Ornate Tree-kangaroo	EN
5.284757735	3.917568836		Dendrolagus_matschiei	528	588	Dendrolagus matschiei	1	Macropodidae	DIPROTODONTIA	Huon Tree Kangaroo, Matschie's Tree-kangaroo	EN
11.54562095	3.915666038		Chalinolobus_tuberculatus	529	589	Chalinolobus tuberculatus	1	Vespertilionidae	CHIROPTERA	New Zealand Long-tailed Bat, Long-tailed Wattled Bat	VU
24.05514681	3.914226448		Oryctolagus_cuniculus	530	590	Oryctolagus cuniculus	1	Leporidae	LAGOMORPHA	European Rabbit	NT
24.0315362	3.913283658		Pseudochirops_corinnae	531	591	Pseudochirops corinnae	1	Pseudocheiridae	DIPROTODONTIA	Plush-coated Ringtail, Goldon Ringtail Possum	NT
5.257184401	3.913171849	ED from genus mean	Murina_ryukyuana		592	Murina ryukyuana	1	Vespertilionidae	CHIROPTERA	Ryukyu Tube-nosed Bat	EN
11.51289182	3.91305382		Cercopithecus_hamlyni	532	593	Cercopithecus hamlyni	1	Cercopithecidae	PRIMATES	Owl-faced Monkey, Hamlyn's Monkey, Owl-faced Guenon	VU
5.25176848	3.912305922		Saguinus_bicolor	533	594	Saguinus bicolor	1	Cebidae	PRIMATES	Brazilian Bare-faced Tamarin, Pied Bare-face Tamarin, Pied Bare-faced Tamarin, Pied Tamarin	EN
23.8746242	3.906995356		Eupleres_goudotii	534	595	Eupleres goudotii	1	Eupleridae	CARNIVORA	Falanouc, Fanalouc, Malagasy Mongoose, Slender Fanalouc, Small-toothed Mongoose	NT
23.8746242	3.906995356		Fossa_fossana	535	596	Fossa fossana	1	Eupleridae	CARNIVORA	Fanaloka, Malagasy Civet, Striped Civet	NT
11.43012789	3.906417555		Vormela_peregusna	536	597	Vormela peregusna	1	Mustelidae	CARNIVORA	European Marbled Polecat, Marbled Polecat	VU
5.211331967	3.905816902	ED from genus mean	Phyllomys_lundi		598	Phyllomys lundi	1	Echimyidae	RODENTIA		EN
11.41626383	3.905301573		Equus_zebra	537	599	Equus zebra	1	Equidae	PERISSODACTYLA	Mountain Zebra, Hartmann's Mountain Zebra	VU
11.40261236	3.904201486		Hipposideros_demissus	538	600	Hipposideros demissus	1	Hipposideridae	CHIROPTERA	Makira Leaf-nosed Bat	VU
11.40261236	3.904201486		Hipposideros_inornatus	539	601	Hipposideros inornatus	1	Hipposideridae	CHIROPTERA	Arnhem Leaf-nosed Bat	VU
11.37131026	3.901674464		Podomys_floridanus	540	602	Podomys floridanus	1	Cricetidae	RODENTIA	Florida Deermouse, Florida Mouse	VU
5.18197274	3.901078976		Callistomys_pictus	541	603	Callistomys pictus	1	Echimyidae	RODENTIA	Painted Tree-rat, Painted Tree Rat	EN
5.18197274	3.901078976		Phyllomys_brasiliensis	542	604	Phyllomys brasiliensis	1	Echimyidae	RODENTIA	Red-nosed Tree Rat	EN
5.18197274	3.901078976		Phyllomys_thomasi	543	605	Phyllomys thomasi	1	Echimyidae	RODENTIA	Giant Atlantic Tree Rat	EN
5.160265791	3.897561466		Hylobates_agilis	544	606	Hylobates agilis	1	Hylobatidae	PRIMATES	Agile Gibbon, Dark-handed Gibbon	EN
5.160265791	3.897561466		Hylobates_albibarbis	545	607	Hylobates albibarbis	1	Hylobatidae	PRIMATES	Bornean White-bearded Gibbon, Bornean Agile Gibbon	EN
5.159795196	3.897485071		Hemitragus_hylocrius	546	608	Nilgiritragus hylocrius	1	Bovidae	ARTIODACTYLA	Nilgiri Tahr	EN
5.159795196	3.897485071		Hemitragus_jayakari	547	609	Arabitragus jayakari	1	Bovidae	ARTIODACTYLA	Arabian Tahr	EN
11.29292317	3.895318106		Molossops_aequatorianus	548	610	Molossops aequatorianus	1	Molossidae	CHIROPTERA	Equatorial Dog-faced Bat	VU
23.58430069	3.895255236		Tayassu_pecari	549	611	Tayassu pecari	1	Tayassuidae	ARTIODACTYLA	White-lipped Peccary	NT
11.23954477	3.890966445		Hydropotes_inermis	550	612	Hydropotes inermis	1	Cervidae	ARTIODACTYLA	Chinese Water Deer	VU
5.116559139	3.890441248		Wilfredomys_oenax	551	613	Wilfredomys oenax	1	Cricetidae	RODENTIA	Greater Wilfred's Mouse	EN
11.22647514	3.889898055	ED from genus mean	Phalanger_matabiru		614	Phalanger matabiru	1	Phalangeridae	DIPROTODONTIA	Blue-eyed Cuscus	VU
5.102968893	3.888216898		Dasymys_montanus	552	615	Dasymys montanus	1	Muridae	RODENTIA	Montane Shaggy Rat	EN
11.19315484	3.887169077		Spilogale_pygmaea	553	616	Spilogale pygmaea	1	Mephitidae	CARNIVORA	Pygmy Spotted Skunk	VU
5.095740331	3.887031763		Hylobates_lar	554	617	Hylobates lar	1	Hylobatidae	PRIMATES	Lar Gibbon, Common Gibbon, White-handed Gibbon	EN
5.095740331	3.887031763		Hylobates_moloch	555	618	Hylobates moloch	1	Hylobatidae	PRIMATES	Silvery Javan Gibbon, Javan Gibbon, Moloch Gibbon, Owa Jawa, Silvery Gibbon	EN
5.095740331	3.887031763		Hylobates_muelleri	556	619	Hylobates muelleri	1	Hylobatidae	PRIMATES	M�ller's Bornean Gibbon, Bornean Gibbon, Bornean Grey Gibbon, Borneo Gibbon, Grey Gibbon, M�ller's Gibbon	EN
5.095740331	3.887031763		Hylobates_pileatus	557	620	Hylobates pileatus	1	Hylobatidae	PRIMATES	Pileated Gibbon, Capped Gibbon, Crowned Gibbon	EN
11.18731367	3.886689909		Budorcas_taxicolor	558	621	Budorcas taxicolor	1	Bovidae	ARTIODACTYLA	Takin	VU
11.18233739	3.886281509	ED from genus mean	Hipposideros_scutinares		622	Hipposideros scutinares	1	Hipposideridae	CHIROPTERA	Shield-nosed Leaf-nosed Bat	VU
11.18233739	3.886281509	ED from genus mean	Hipposideros_sorenseni		623	Hipposideros sorenseni	1	Hipposideridae	CHIROPTERA	Sorensen's Leaf-nosed Bat	VU
5.047641959	3.879109979		Piliocolobus_gordonorum	559	624	Procolobus gordonorum	1	Cercopithecidae	PRIMATES	Udzungwa Red Colobus, Uhehe Red Colobus	EN
5.047641959	3.879109979		Piliocolobus_kirkii	560	625	Procolobus kirkii	1	Cercopithecidae	PRIMATES	Zanzibar Red Colobus, Kirk's Red Colobus	EN
11.08907387	3.87859642		Microgale_dryas	561	626	Microgale dryas	1	Tenrecidae	AFROSORICIDA	Tree Shrew Tenrec	VU
5.036282626	3.877229905		Rucervus_eldii	562	627	Rucervus eldii	1	Cervidae	ARTIODACTYLA	Eld's Deer, Brow-antlered Deer, Thamin	EN
5.036282626	3.877229905		Rusa_alfredi	563	628	Rusa alfredi	1	Cervidae	ARTIODACTYLA	Phillipine Spotted Deer, Visayan Spotted Deer	EN
4.977124824	3.867381195		Arctocephalus_galapagoensis	564	629	Arctocephalus galapagoensis	1	Otariidae	CARNIVORA	Gal�pagos Fur Seal, Galapagos Islands Fur Seal	EN
4.969760972	3.86614843		Rattus_hainaldi	565	630	Rattus hainaldi	1	Muridae	RODENTIA	Hainald's Flores Island Rat, Hainald's Rat	EN
10.91571115	3.864152155		Dendromus_oreas	566	631	Dendromus oreas	1	Nesomyidae	RODENTIA	Cameroon Climbing Mouse	VU
22.76077768	3.861183405		Sorex_alpinus	567	632	Sorex alpinus	1	Soricidae	SORICOMORPHA	Alpine Shrew	NT
4.937544651	3.860737231		Mandrillus_leucophaeus	568	633	Mandrillus leucophaeus	1	Cercopithecidae	PRIMATES	Drill	EN
10.85878621	3.859363407		Spalax_giganteus	569	634	Spalax giganteus	1	Spalacidae	RODENTIA	Giant Blind Mole Rat, Giant Mole Rat, Russian Mole Rat	VU
10.84693728	3.858363738		Reithrodontomys_hirsutus	570	635	Reithrodontomys hirsutus	1	Cricetidae	RODENTIA	Hairy Harvest Mouse	VU
1.945267821	3.852788476		Rhinolophus_hilli	571	636	Rhinolophus hilli	1	Rhinolophidae	CHIROPTERA	Hill's Horseshoe Bat	CR
10.77031775	3.851875279		Hyperacrius_fertilis	572	637	Hyperacrius fertilis	1	Cricetidae	RODENTIA	Burrowing Vole, True's Vole	VU
4.878724377	3.850781337		Macaca_silenus	573	638	Macaca silenus	1	Cercopithecidae	PRIMATES	Lion-tailed Macaque, Liontail Macaque, Wanderoo	EN
4.876905635	3.850471913		Dipodomys_stephensi	574	639	Dipodomys stephensi	1	Heteromyidae	RODENTIA	Stephens' Kangaroo Rat	EN
45.8027343	3.845941626		Ochotona_pusilla	575	640	Ochotona pusilla	1	Ochotonidae	LAGOMORPHA	Steppe Pika, Little Pika	LC
10.69084837	3.845100706		Ateles_paniscus	576	641	Ateles paniscus	1	Atelidae	PRIMATES	Guiana Spider Monkey, Black Spider Monkey, Red-faced Black Spider Monkey	VU
10.6864637	3.844725584		Eulemur_coronatus	577	642	Eulemur coronatus	1	Lemuridae	PRIMATES	Crowned Lemur	VU
45.56754856	3.840903916		Ochotona_curzoniae	578	643	Ochotona curzoniae	1	Ochotonidae	LAGOMORPHA	Plateau Pika, Black-lipped Pika	LC
45.56754856	3.840903916		Ochotona_dauurica	579	644	Ochotona dauurica	1	Ochotonidae	LAGOMORPHA	Daurian Pika	LC
10.57077024	3.834776472		Sylvilagus_transitionalis	580	645	Sylvilagus transitionalis	1	Leporidae	LAGOMORPHA	New England Cottontail, Wood Rabbit	VU
10.53068377	3.831305997	ED from genus mean	Plecotus_sardus		646	Plecotus sardus	1	Vespertilionidae	CHIROPTERA		VU
10.50670474	3.829224247		Lepus_hainanus	581	647	Lepus hainanus	1	Leporidae	LAGOMORPHA	Hainan Hare, Chinese Pinyin	VU
10.48060428	3.826953388		Mormopterus_norfolkensis	582	648	Mormopterus norfolkensis	1	Molossidae	CHIROPTERA	East-coast Free-tailed Bat, Eastern Little Mastiff Bat	VU
10.47319542	3.826307843		Cryptotis_gracilis	583	649	Cryptotis gracilis	1	Soricidae	SORICOMORPHA	Talamancan Small Eared Shrew, Talamancan Small-eared Shrew	VU
4.732153007	3.825532745		Sigmodon_planifrons	584	650	Sigmodon planifrons	1	Cricetidae	RODENTIA	Miahuatl�n Cotton Rat	EN
10.42643605	3.822223983		Hipposideros_curtus	585	651	Hipposideros curtus	1	Hipposideridae	CHIROPTERA	Short-tailed Roundleaf Bat	VU
10.42643605	3.822223983		Hipposideros_marisae	586	652	Hipposideros marisae	1	Hipposideridae	CHIROPTERA	Aellen's Roundleaf Bat	VU
10.42643605	3.822223983		Hipposideros_ridleyi	587	653	Hipposideros ridleyi	1	Hipposideridae	CHIROPTERA	Ridley's Leaf-nosed Bat, Ridley's Roundleaf Bat, Singapore Roundleaf Horseshoe Bat	VU
10.35692211	3.816121796		Chaetodipus_dalquesti	588	654	Chaetodipus dalquesti	1	Heteromyidae	RODENTIA	Dalquest's Pocket Mouse	VU
4.676945093	3.815854794	ED from genus mean	Ctenomys_flamarioni		655	Ctenomys flamarioni	1	Ctenomyidae	RODENTIA	Tuco-tuco Of The Dunes	EN
4.676945093	3.815854794	ED from genus mean	Ctenomys_pilarensis		656	Ctenomys pilarensis	1	Ctenomyidae	RODENTIA	Pilar Tuco-tuco	EN
4.661034093	3.813048119		Platyrrhinus_chocoensis	589	657	Platyrrhinus chocoensis	1	Phyllostomidae	CHIROPTERA	Choco Broad-nosed Bat	EN
4.65537989	3.812048827		Cephalophus_spadix	590	658	Cephalophus spadix	1	Bovidae	ARTIODACTYLA	Abbott's Duiker, Minde	EN
10.30441881	3.811488055		Cryptotis_griseoventris	591	659	Cryptotis griseoventris	1	Soricidae	SORICOMORPHA	Guatamalan Small Eared Shrew	VU
4.640527597	3.809419148		Trachypithecus_vetulus	592	660	Trachypithecus vetulus	1	Cercopithecidae	PRIMATES	Purple-faced Langur, Purple-faced Leaf Monkey	EN
4.636575806	3.808718296		Presbytis_melalophos	593	661	Presbytis melalophos	1	Cercopithecidae	PRIMATES	Sumatran Surili, Mitred Leaf Monkey	EN
10.24224497	3.805972916		Prionailurus_rubiginosus	594	662	Prionailurus rubiginosus	1	Felidae	CARNIVORA	Rusty-spotted Cat	VU
10.21469049	3.803518931		Eulemur_macaco	595	663	Eulemur macaco	1	Lemuridae	PRIMATES	Black Lemur	VU
10.16640818	3.799204363		Eulemur_mongoz	596	664	Eulemur mongoz	1	Lemuridae	PRIMATES	Mongoose Lemur	VU
10.16640818	3.799204363		Eulemur_rubriventer	597	665	Eulemur rubriventer	1	Lemuridae	PRIMATES	Red-bellied Lemur	VU
21.32310887	3.798769594		Delphinapterus_leucas	598	666	Delphinapterus leucas	1	Monodontidae	CETACEA	Beluga, White Whale	NT
21.32310887	3.798769594		Monodon_monoceros	599	667	Monodon monoceros	1	Monodontidae	CETACEA	Narwhal, Unicorn Whale	NT
4.568911343	3.796641127		Mustela_lutreola	600	668	Mustela lutreola	1	Mustelidae	CARNIVORA	European Mink	EN
4.564586868	3.795864286		Pteropus_pohlei	601	669	Pteropus pohlei	1	Pteropodidae	CHIROPTERA	Geelvink Bay Flying Fox, Geelvink Bay Fruit Bat, Yapen Flying Fox	EN
10.11688348	3.794759348		Leporillus_conditor	602	670	Leporillus conditor	1	Muridae	RODENTIA	Greater Stick-nest Rat, House-building Rat	VU
21.19608155	3.793062947		Eliomys_quercinus	603	671	Eliomys quercinus	1	Gliridae	RODENTIA	Garden Dormouse	NT
21.17491965	3.792109085		Hyaena_brunnea	604	672	Hyaena brunnea	1	Hyaenidae	CARNIVORA	Brown Hyaena	NT
21.17491965	3.792109085		Hyaena_hyaena	605	673	Hyaena hyaena	1	Hyaenidae	CARNIVORA	Striped Hyaena	NT
4.537855314	3.79104884		Suncus_dayi	606	674	Suncus dayi	1	Soricidae	SORICOMORPHA	Day's Shrew	EN
4.537855314	3.79104884		Suncus_fellowesgordoni	607	675	Suncus fellowesgordoni	1	Soricidae	SORICOMORPHA	Ceylon Pygmy Shrew, Sri Lanka Shrew	EN
4.537855314	3.79104884		Suncus_mertensi	608	676	Suncus mertensi	1	Soricidae	SORICOMORPHA	Flores Shrew	EN
4.537855314	3.79104884		Suncus_zeylanicus	609	677	Suncus zeylanicus	1	Soricidae	SORICOMORPHA	Ceylon Jungle Shrew, Jungle Shrew, Sri Lankan Shrew Shrew; Sri Lankan Shrew	EN
10.06008971	3.789637469		Martes_gwatkinsii	610	678	Martes gwatkinsii	1	Mustelidae	CARNIVORA	Nilgiri Marten	VU
43.21648178	3.78909761		Glironia_venusta	611	679	Glironia venusta	1	Didelphidae	DIDELPHIMORPHIA	Bushy-tailed Opossum	LC
10.03935736	3.78776119		Isoodon_auratus	612	680	Isoodon auratus	1	Peramelidae	PERAMELEMORPHIA	Golden Bandicoot	VU
4.501396678	3.784443543		Lepus_flavigularis	613	681	Lepus flavigularis	1	Leporidae	LAGOMORPHA	Tehuantepec Jackrabbit, Tehuantepec Hare, Tehuantepec Jack Rabbit, Tropical Hare	EN
4.49896473	3.784001385		Pteropus_melanopogon	614	682	Pteropus melanopogon	1	Pteropodidae	CHIROPTERA	Black-bearded Flying Fox	EN
4.493564767	3.783018906		Pteropus_niger	615	683	Pteropus niger	1	Pteropodidae	CHIROPTERA	Greater Mascarene Flying Fox, Mauritan Flying Fox, Mauritian Flying Fox	EN
20.95199658	3.782005276		Rhinosciurus_laticaudatus	616	684	Rhinosciurus laticaudatus	1	Sciuridae	RODENTIA	Shrew-faced Squirrel	NT
4.472330695	3.779146154		Pteropus_nitendiensis	617	685	Pteropus nitendiensis	1	Pteropodidae	CHIROPTERA	Temotu Flying Fox	EN
9.904357437	3.775456835		Herpestes_fuscus	618	686	Herpestes fuscus	1	Herpestidae	CARNIVORA	Indian Brown Mongoose, Brown Mongoose	VU
4.452122447	3.775446514		Rhinopithecus_bieti	619	687	Rhinopithecus bieti	1	Cercopithecidae	PRIMATES	Black Snub-nosed Monkey, Yunnan Snub-nosed Monkey	EN
4.452122447	3.775446514		Rhinopithecus_brelichi	620	688	Rhinopithecus brelichi	1	Cercopithecidae	PRIMATES	Grey Snub-nosed Monkey, Gray Snub-nosed Monkey, Guizhou Snub-nosed Monkey	EN
4.452122447	3.775446514		Rhinopithecus_roxellana	621	689	Rhinopithecus roxellana	1	Cercopithecidae	PRIMATES	Golden Snub-nosed Monkey, Sichuan Golden Snub-nosed Monkey	EN
4.451609429	3.775352415		Capra_caucasica	622	690	Capra caucasica	1	Bovidae	ARTIODACTYLA	Western Tur, West Caucasian Tur	EN
4.451609429	3.775352415		Capra_falconeri	623	691	Capra falconeri	1	Bovidae	ARTIODACTYLA	Markhor	EN
4.451609429	3.775352415		Capra_walie	624	692	Capra walie	1	Bovidae	ARTIODACTYLA	Walia Ibex, Walia	EN
20.8009128	3.775099021		Manis_crassicaudata	625	693	Manis crassicaudata	1	Manidae	PHOLIDOTA	Indian Pangolin, Thick-tailed Pangolin	NT
20.8009128	3.775099021		Manis_culionensis	626	694	Manis culionensis	1	Manidae	PHOLIDOTA	Philippine Pangolin	NT
4.437904801	3.772835381		Pteropus_cognatus	627	695	Pteropus cognatus	1	Pteropodidae	CHIROPTERA	Makira Flying Fox	EN
42.38868373	3.770198664		Octodontomys_gliroides	628	696	Octodontomys gliroides	1	Octodontidae	RODENTIA	Mountain Degu	LC
42.38868373	3.770198664		Spalacopus_cyanus	629	697	Spalacopus cyanus	1	Octodontidae	RODENTIA	Coruro	LC
4.417798887	3.769131165		Petinomys_lugens	630	698	Petinomys lugens	1	Sciuridae	RODENTIA	Siberut Flying Squirrel	EN
42.27010343	3.767461945		Scaptonyx_fusicaudus	631	699	Scaptonyx fusicaudus	1	Talpidae	SORICOMORPHA	Long-tailed Mole	LC
9.815445988	3.767269658		Pardofelis_marmorata	632	700	Pardofelis marmorata	1	Felidae	CARNIVORA	Marbled Cat	VU
9.781793532	3.764153289		Hapalomys_delacouri	633	701	Hapalomys delacouri	1	Muridae	RODENTIA	Lesser Marmoset Rat, Delacour's Marmoset Rat	VU
4.379178528	3.761977214		Pteropus_mariannus	634	702	Pteropus mariannus	1	Pteropodidae	CHIROPTERA	Marianas Flying Fox, Marianas Fruit Bat, Marianna Flying Fox, Micronesian Flying Fox, Micronesian Flying-fox, Pagan Island Fruit Bat, Ulithi Fruit Bat	EN
9.750047621	3.761204546		Callorhinus_ursinus	635	703	Callorhinus ursinus	1	Otariidae	CARNIVORA	Northern Fur Seal	VU
4.369963768	3.760262703		Nyctalus_azoreum	636	704	Nyctalus azoreum	1	Vespertilionidae	CHIROPTERA	Azorean Bat, Azores Noctule	EN
9.73789305	3.760073253		Lepilemur_edwardsi	637	705	Lepilemur edwardsi	1	Lepilemuridae	PRIMATES	Milne-edwards's Sportive Lemur	VU
41.84095308	3.757494493		Myzopoda_aurita	638	706	Myzopoda aurita	1	Myzopodidae	CHIROPTERA	Eastern Sucker-footed Bat, Madagascar Sucker-footed Bat, Old World Sucker-footed Bat, Sucker-footed Bat	LC
9.709012992	3.757380084		Neophocaena_phocaenoides	639	707	Neophocaena phocaenoides	1	Phocoenidae	CETACEA	Finless Porpoise, Black Finless Porpoise, Finless Black Porpoise	VU
4.336379334	3.753988937		Myotis_findleyi	640	708	Myotis findleyi	1	Vespertilionidae	CHIROPTERA	Findley's Myotis	EN
4.336379334	3.753988937		Myotis_sodalis	641	709	Myotis sodalis	1	Vespertilionidae	CHIROPTERA	Indiana Bat, Indiana Myotis, Social Bat	EN
9.670638877	3.753790301		Neofelis_nebulosa	642	710	Neofelis nebulosa	1	Felidae	CARNIVORA	Clouded Leopard	VU
4.330394361	3.752866766		Lophuromys_eisentrauti	643	711	Lophuromys eisentrauti	1	Muridae	RODENTIA		EN
9.640504494	3.750962259		Leptonycteris_curasoae	644	712	Leptonycteris curasoae	1	Phyllostomidae	CHIROPTERA	Cura�aoan Long-nosed Bat, Southern Long-nosed Bat	VU
9.640504494	3.750962259		Leptonycteris_yerbabuenae	645	713	Leptonycteris yerbabuenae	1	Phyllostomidae	CHIROPTERA	Lesser Long-nosed Bat	VU
9.631423398	3.750108448		Sus_ahoenobarbus	646	714	Sus ahoenobarbus	1	Suidae	ARTIODACTYLA	Palawan Bearded Pig	VU
9.631423398	3.750108448		Sus_barbatus	647	715	Sus barbatus	1	Suidae	ARTIODACTYLA	Bearded Pig, Western Bearded Pig	VU
9.616114163	3.748667412		Thamnomys_venustus	648	716	Thamnomys venustus	1	Muridae	RODENTIA	Charming Thicket Rat	VU
20.23069129	3.748595018		Vampyrum_spectrum	649	717	Vampyrum spectrum	1	Phyllostomidae	CHIROPTERA	Spectral Bat	NT
9.59275802	3.746464923		Aotus_lemurinus	650	718	Aotus lemurinus	1	Aotidae	PRIMATES	Colombian Night Monkey, Lemurine Night Monkey	VU
9.59275802	3.746464923		Aotus_miconax	651	719	Aotus miconax	1	Aotidae	PRIMATES	Andean Night Monkey, Mono Lechuza	VU
9.592445335	3.746435404		Paramurexia_rothschildi	652	720	Murexia rothschildi	1	Dasyuridae	DASYUROMORPHIA	Broad-striped Dasyure	VU
9.578589809	3.74512649		Anotomys_leander	653	721	Anotomys leander	1	Cricetidae	RODENTIA	Aquatic Rat, Ecuador Fish-eating Rat, Fish-eating Rat	VU
41.28774829	3.744497406		Phascolarctos_cinereus	654	722	Phascolarctos cinereus	1	Phascolarctidae	DIPROTODONTIA	Koala	LC
9.549025827	3.742327878		Haeromys_minahassae	655	723	Haeromys minahassae	1	Muridae	RODENTIA	Lowland Sulawesi Haeromys, Minahassa Ranee Mouse	VU
9.549025827	3.742327878		Haeromys_pusillus	656	724	Haeromys pusillus	1	Muridae	RODENTIA	Sundaic Haeromys, Lesser Ranee Mouse	VU
41.1754422	3.741838113		Aselliscus_tricuspidatus	657	725	Aselliscus tricuspidatus	1	Hipposideridae	CHIROPTERA	Trident Leaf-nosed Bat, Temminck's Trident Bat	LC
20.0042908	3.737873921		Amblysomus_corriae	658	726	Amblysomus corriae	1	Chrysochloridae	AFROSORICIDA	Fynbos Golden Mole	NT
20.0042908	3.737873921		Amblysomus_septentrionalis	659	727	Amblysomus septentrionalis	1	Chrysochloridae	AFROSORICIDA	Highveld Golden Mole	NT
4.240702726	3.735897139		Myotis_pruinosus	660	728	Myotis pruinosus	1	Vespertilionidae	CHIROPTERA	Frosted Myotis, Blackish Whiskered Bat	EN
4.236501735	3.735095209		Lontra_felina	661	729	Lontra felina	1	Mustelidae	CARNIVORA	Marine Otter, Sea Cat	EN
4.236501735	3.735095209		Lontra_provocax	662	730	Lontra provocax	1	Mustelidae	CARNIVORA	Southern River Otter, Huillin	EN
4.234049723	3.734626846		Rattus_montanus	663	731	Rattus montanus	1	Muridae	RODENTIA	Sri Lankan Mountain Rat, Nellu Rat, Nillu Rat	EN
4.234049723	3.734626846		Rattus_ranjiniae	664	732	Rattus ranjiniae	1	Muridae	RODENTIA	Ranjini's Field Rat, Kerala Rat	EN
9.454898217	3.733364959		Cryptotis_obscura	665	733	Cryptotis obscura	1	Soricidae	SORICOMORPHA	Grizzled Mexican Small-eared Shrew	VU
9.454898217	3.733364959		Cryptotis_phillipsii	666	734	Cryptotis phillipsii	1	Soricidae	SORICOMORPHA	Phillip's Small-eared Shrew	VU
40.76592133	3.732080728		Condylura_cristata	667	735	Condylura cristata	1	Talpidae	SORICOMORPHA	Star-nosed Mole	LC
40.64042115	3.729071358		Castor_canadensis	668	736	Castor canadensis	1	Castoridae	RODENTIA	American Beaver	LC
40.64042115	3.729071358		Castor_fiber	669	737	Castor fiber	1	Castoridae	RODENTIA	Eurasian Beaver	LC
9.400031542	3.7281032		Dorcatragus_megalotis	670	738	Dorcatragus megalotis	1	Bovidae	ARTIODACTYLA	Beira, Beira Antelope	VU
4.188947443	3.725972413		Presbytis_potenziani	671	739	Presbytis potenziani	1	Cercopithecidae	PRIMATES	Mentawai Langur, Long-tailed Langur, Mentawai Leaf Monkey	EN
4.174088698	3.723104768		Rhogeessa_genowaysi	672	740	Rhogeessa genowaysi	1	Vespertilionidae	CHIROPTERA	Genoways's Yellow Bat	EN
9.326333729	3.720991666		Mormopterus_acetabulosus	673	741	Mormopterus acetabulosus	1	Molossidae	CHIROPTERA	Natal Free-tailed Bat	VU
9.326333729	3.720991666		Mormopterus_minutus	674	742	Mormopterus minutus	1	Molossidae	CHIROPTERA	Little Goblin Bat	VU
9.326333729	3.720991666		Mormopterus_phrudus	675	743	Mormopterus phrudus	1	Molossidae	CHIROPTERA	Incan Little Mastiff Bat	VU
9.323101067	3.720678567		Echiothrix_centrosa	676	744	Echiothrix centrosa	1	Muridae	RODENTIA	Central Sulawesi Echiothrix	VU
9.306798309	3.719098069	ED from genus mean	Cryptomys_kafuensis		745	Cryptomys kafuensis	1	Bathyergidae	RODENTIA		VU
4.141615764	3.716808923		Spermophilus_brunneus	677	746	Spermophilus brunneus	1	Sciuridae	RODENTIA	Idaho Ground Squirrel	EN
4.136782001	3.715868355		Tamias_palmeri	678	747	Tamias palmeri	1	Sciuridae	RODENTIA	Palmer's Chipmunk	EN
19.54391626	3.715712032		Manis_gigantea	679	748	Smutsia gigantea	1	Manidae	PHOLIDOTA	Giant Ground Pangolin, Giant Pangolin	NT
19.54391626	3.715712032		Manis_tricuspis	680	749	Phataginus tricuspis	1	Manidae	PHOLIDOTA	African White-bellied Pangolin, Three-cusped Pangolin, Tree Pangolin, White-bellied Pangolin	NT
9.271900147	3.715706387		Notomys_cervinus	681	750	Notomys cervinus	1	Muridae	RODENTIA	Fawn Hopping Mouse	VU
9.271900147	3.715706387		Notomys_fuscus	682	751	Notomys fuscus	1	Muridae	RODENTIA	Dusky Hopping Mouse	VU
9.214671703	3.71011945		Genetta_johnstoni	683	752	Genetta johnstoni	1	Viverridae	CARNIVORA	Johnston's Genet	VU
9.146294422	3.703402918		Viverra_megaspila	684	753	Viverra megaspila	1	Viverridae	CARNIVORA	Large-spotted Civet	VU
19.21604437	3.699623745		Tolypeutes_matacus	685	754	Tolypeutes matacus	1	Dasypodidae	CINGULATA	Southern Three-banded Armadillo	NT
9.083338459	3.697178765		Arvicola_sapidus	686	755	Arvicola sapidus	1	Cricetidae	RODENTIA	Southern Water Vole, Southwestern Water Vole	VU
4.036150585	3.696083559		Hippocamelus_bisulcus	687	756	Hippocamelus bisulcus	1	Cervidae	ARTIODACTYLA	Patagonian Huemul, Chilean Guemal, Chilean Huemul, South Andean Deer, South Andean Huemul	EN
8.990943978	3.687973442		Callicebus_melanochir	688	757	Callicebus melanochir	1	Pitheciidae	PRIMATES	Coastal Black-handed Titi, Southern Bahian Masked Titi	VU
8.990943978	3.687973442		Callicebus_personatus	689	758	Callicebus personatus	1	Pitheciidae	PRIMATES	Atlantic Titi, Masked Titi, Northern Masked Titi	VU
38.72896924	3.682080625		Muscardinus_avellanarius	690	759	Muscardinus avellanarius	1	Gliridae	RODENTIA	Common Dormouse, Hazel Dormouse	LC
18.83592352	3.680641794		Taphozous_australis	691	760	Taphozous australis	1	Emballonuridae	CHIROPTERA	Coastal Sheath-tailed Bat, Coastal Tomb Bat, Southern Sheath-tailed Bat	NT
8.901801704	3.679011092		Pteropus_mahaganus	692	761	Pteropus mahaganus	1	Pteropodidae	CHIROPTERA	Sanborn's Flying Fox, Lesser Flying Fox, Lesser Flying-fox	VU
8.901801704	3.679011092		Pteropus_woodfordi	693	762	Pteropus woodfordi	1	Pteropodidae	CHIROPTERA	Dwarf Flying Fox, Least Flying Fox, Least Flying-fox, Least Fruit Bat	VU
8.883088863	3.677119462		Pteropus_temminckii	694	763	Pteropus temminckii	1	Pteropodidae	CHIROPTERA	Temminck's Flying Fox	VU
3.931394486	3.675063347	ED from genus mean	Lophuromys_dieterleni		764	Lophuromys dieterleni	1	Muridae	RODENTIA	Dieterlen's Brush-furred Mouse, Mount Oku Brush-furred Rat, Mt Oku Brush-furred Mouse	EN
3.92575449	3.673919		Myotis_peninsularis	695	765	Myotis peninsularis	1	Vespertilionidae	CHIROPTERA	Peninsular Myotis	EN
8.827267767	3.671455308	ED from genus mean	Sorex_macrodon		766	Sorex macrodon	1	Soricidae	SORICOMORPHA	Large-toothed Shrew	VU
8.827267767	3.671455308	ED from genus mean	Sorex_milleri		767	Sorex milleri	1	Soricidae	SORICOMORPHA	Carmen Mountain Shrew	VU
38.15487001	3.667524808		Glirulus_japonicus	696	768	Glirulus japonicus	1	Gliridae	RODENTIA	Japanese Dormouse	LC
38.15487001	3.667524808		Glis_glis	697	769	Glis glis	1	Gliridae	RODENTIA	Edible Dormouse, Fat Dormouse	LC
8.778553586	3.666485939		Dendrolagus_inustus	698	770	Dendrolagus inustus	1	Macropodidae	DIPROTODONTIA	Grizzled Tree Kangaroo	VU
37.87652595	3.660390623		Neurotrichus_gibbsii	699	771	Neurotrichus gibbsii	1	Talpidae	SORICOMORPHA	Shrew-mole, American Shrew Mole, American Shrew-mole	LC
37.82520649	3.659069688		Metachirus_nudicaudatus	700	772	Metachirus nudicaudatus	1	Didelphidae	DIDELPHIMORPHIA	Brown Four-eyed Opossum	LC
18.37065419	3.656906431		Chilonatalus_micropus	701	773	Chilonatalus micropus	1	Natalidae	CHIROPTERA	Cuban Funnel-eared Bat, Cuban Lesser Funnel-eared Bat	NT
18.37065419	3.656906431		Chilonatalus_tumidifrons	702	774	Chilonatalus tumidifrons	1	Natalidae	CHIROPTERA	Bahaman Funnel-eared Bat, Bahamian Lesser Funnel-eared Bat	NT
8.583800446	3.646368581		Rattus_richardsoni	703	775	Rattus richardsoni	1	Muridae	RODENTIA	Glacier Rat, Richardson's Mountain Rat	VU
18.03962219	3.639669367		Callosciurus_quinquestriatus	704	776	Callosciurus quinquestriatus	1	Sciuridae	RODENTIA	Anderson's Squirrel	NT
3.754867891	3.638610454		Microtus_oaxacensis	705	777	Microtus oaxacensis	1	Cricetidae	RODENTIA	Tarabundi Vole	EN
3.754867891	3.638610454		Microtus_umbrosus	706	778	Microtus umbrosus	1	Cricetidae	RODENTIA	Zempoaltepec Vole	EN
3.749148847	3.637406954		Phyllotis_definitus	707	779	Phyllotis definitus	1	Cricetidae	RODENTIA	Definitive Leaf-eared Mouse	EN
3.746053656	3.636755005		Cynomys_parvidens	708	780	Cynomys parvidens	1	Sciuridae	RODENTIA	Banks Flying Fox, New Britain Naked-backed Fruit Bat, Utah Prairie Dog	EN
8.483940146	3.635894218		Dasyuroides_byrnei	709	781	Dasyuroides byrnei	1	Dasyuridae	DASYUROMORPHIA	Kowari	VU
17.94321907	3.634593215		Natalus_major	710	782	Natalus major	1	Natalidae	CHIROPTERA	Hispaniolan Greater Funnel-eared Bat	NT
36.83853378	3.633327996		Graphiurus_nagtglasii	711	783	Graphiurus nagtglasii	1	Gliridae	RODENTIA		LC
8.459465827	3.633310276		Margaretamys_beccarii	712	784	Margaretamys beccarii	1	Muridae	RODENTIA	Spiny Lowland Margaretamys, Beccari's Margareta Rat	VU
8.444078635	3.631682307		Niviventer_cremoriventer	713	785	Niviventer cremoriventer	1	Muridae	RODENTIA	Sundaic Arboreal Niviventer, Dark-tailed Tree Rat	VU
8.436613324	3.630891519		Sus_philippensis	714	786	Sus philippensis	1	Suidae	ARTIODACTYLA	Philippine Warty Pig	VU
36.70289714	3.629736939		Geogale_aurita	715	787	Geogale aurita	1	Tenrecidae	AFROSORICIDA	Large-eared Tenrec	LC
8.407389073	3.627789813		Macaca_arctoides	716	788	Macaca arctoides	1	Cercopithecidae	PRIMATES	Stump-tailed Macaque, Bear Macaque, Stumptail Macaque	VU
17.80219663	3.627120885		Lemur_catta	717	789	Lemur catta	1	Lemuridae	PRIMATES	Ring-tailed Lemur	NT
8.398808541	3.626877291		Hesperoptenus_tomesi	718	790	Hesperoptenus tomesi	1	Vespertilionidae	CHIROPTERA	Large False Serotine, Tomes' False Serotine	VU
3.691695983	3.625235676		Neotoma_angustapalata	719	791	Neotoma angustapalata	1	Cricetidae	RODENTIA	Tamaulipan Woodrat	EN
3.691695983	3.625235676		Neotoma_bryanti	720	792	Neotoma bryanti	1	Cricetidae	RODENTIA	Bryant's Woodrat	EN
8.369630058	3.623767975		Sousa_teuszii	721	793	Sousa teuszii	1	Delphinidae	CETACEA	Atlantic Humpbacked Dolphin, Atlantic Hump-backed Dolphin, Teusz's Dolphin	VU
8.365568301	3.623334379		Arielulus_societatis	722	794	Arielulus societatis	1	Vespertilionidae	CHIROPTERA	Social Sprite, Social Pipistrelle	VU
8.298827441	3.616182672		Surdisorex_norae	723	795	Surdisorex norae	1	Soricidae	SORICOMORPHA	Aberdare Mole Shrew, Aberdare Shrew	VU
8.298827441	3.616182672		Surdisorex_polulus	724	796	Surdisorex polulus	1	Soricidae	SORICOMORPHA	Mt. Kenya Mole Shrew, Mt. Kenya Shrew	VU
8.257246539	3.611701016	ED from genus mean	Aepeomys_reigi		797	Aepeomys reigi	1	Cricetidae	RODENTIA	Reig's Aepeomys	VU
8.250098145	3.610928523		Eropeplus_canus	725	798	Eropeplus canus	1	Muridae	RODENTIA	Sulawesi Soft-furred Rat	VU
8.250098145	3.610928523		Komodomys_rintjanus	726	799	Komodomys rintjanus	1	Muridae	RODENTIA	Nusa Tenggara Komodomys, Komodo Rat	VU
8.250098145	3.610928523		Phloeomys_cumingi	727	800	Phloeomys cumingi	1	Muridae	RODENTIA	Southern Luzon Phloeomys, Southern Giant Slender-tailed Cloud Rat, Southern Luzon Giant Cloud Rat	VU
8.250098145	3.610928523		Pithecheir_melanurus	728	801	Pithecheir melanurus	1	Muridae	RODENTIA	Javan Pithecheir, Red Tree Rat	VU
3.624046362	3.610711699	ED from genus mean	Kerivoula_africana		802	Kerivoula africana	1	Vespertilionidae	CHIROPTERA	Tanzanian Woolly Bat	EN
8.246404606	3.610529146		Genetta_cristata	729	803	Genetta cristata	1	Viverridae	CARNIVORA	Crested Genet	VU
17.46716984	3.609141733		Cabassous_chacoensis	730	804	Cabassous chacoensis	1	Dasypodidae	CINGULATA	Chacoan Naked-tailed Armadillo	NT
8.222270371	3.607915613		Bunomys_fratrorum	731	805	Bunomys fratrorum	1	Muridae	RODENTIA	Northeastern Peninsula Bunomys, Fraternal Hill Rat	VU
8.218964686	3.607557102		Colobus_satanas	732	806	Colobus satanas	1	Cercopithecidae	PRIMATES	Black Colobus	VU
35.86124364	3.607160691		Kerodon_rupestris	733	807	Kerodon rupestris	1	Caviidae	RODENTIA	Rock Cavy	LC
8.210382832	3.606625778	ED from genus mean	Mastomys_awashensis		808	Mastomys awashensis	1	Muridae	RODENTIA	Awash Mastomys, Awash Multimammate Mouse	VU
8.202648139	3.605785645		Hystrix_pumila	734	809	Hystrix pumila	1	Hystricidae	RODENTIA	Phillipine Porcupine, Indonesian Porcupine, Palawan Porcupine	VU
8.19257879	3.604690866	ED from genus mean	Bullimus_gamay		810	Bullimus gamay	1	Muridae	RODENTIA	Camiguin Bullimus, Camiguin Forest Rat	VU
8.19257879	3.604690866		Tarsomys_echinatus	735	811	Tarsomys echinatus	1	Muridae	RODENTIA	Spiny Tarsomys, Mindanao Spiny Rat, Spiny Long-footed Rat	VU
3.584328019	3.602085076		Ctenomys_australis	736	812	Ctenomys australis	1	Ctenomyidae	RODENTIA	Southern Tuco-tuco	EN
3.584328019	3.602085076		Ctenomys_bonettoi	737	813	Ctenomys bonettoi	1	Ctenomyidae	RODENTIA	Bonetto's Tuco-tuco	EN
3.584328019	3.602085076		Ctenomys_occultus	738	814	Ctenomys occultus	1	Ctenomyidae	RODENTIA	Furtive Tuco-tuco	EN
3.582459273	3.601677355		Spermophilus_perotensis	739	815	Spermophilus perotensis	1	Sciuridae	RODENTIA	Perote Ground Squirrel	EN
17.28143026	3.599032985		Tarsius_syrichta	740	816	Tarsius syrichta	1	Tarsiidae	PRIMATES	Philippine Tarsier, Phillipine Tarsier	NT
8.140464522	3.599005568		Mesocapromys_melanurus	741	817	Mesocapromys melanurus	1	Capromyidae	RODENTIA	Black-tailed Hutia, Bushy-tailed Hutia	VU
3.566733091	3.598239631		Cuon_alpinus	742	818	Cuon alpinus	1	Canidae	CARNIVORA	Dhole, Asiatic Wild Dog, Indian Wild Dog, Red Dog	EN
3.566733091	3.598239631		Lycaon_pictus	743	819	Lycaon pictus	1	Canidae	CARNIVORA	African Wild Dog, Cape Hunting Dog, Painted Hunting Dog, Wild Dog	EN
3.561782516	3.597154991		Peromyscus_madrensis	744	820	Peromyscus madrensis	1	Cricetidae	RODENTIA	Tres Marias Deer Mouse, Tres Marias Island Mouse	EN
3.561782516	3.597154991		Peromyscus_melanocarpus	745	821	Peromyscus melanocarpus	1	Cricetidae	RODENTIA	Black-wristed Deer Mouse, Tempoaltepec, Zempoaltepec	EN
3.561782516	3.597154991		Peromyscus_melanurus	746	822	Peromyscus melanurus	1	Cricetidae	RODENTIA	Black-tailed Deer Mouse, Black-tailed Mouse	EN
3.561782516	3.597154991		Peromyscus_ochraventer	747	823	Peromyscus ochraventer	1	Cricetidae	RODENTIA	El Carrizo Deer Mouse	EN
3.561782516	3.597154991		Peromyscus_sejugis	748	824	Peromyscus sejugis	1	Cricetidae	RODENTIA	Santa Cruz Mouse	EN
3.561782516	3.597154991		Peromyscus_winkelmanni	749	825	Peromyscus winkelmanni	1	Cricetidae	RODENTIA	Coalcolman Deer Mouse, Winkelmann's Deer Mouse, Winkelmann's Mouse	EN
3.555116113	3.595692563		Cercopithecus_preussi	750	826	Cercopithecus preussi	1	Cercopithecidae	PRIMATES	Preuss's Monkey, Preuss's Guenon, Preuss's Monkey	EN
8.099464308	3.594509906		Maxomys_inflatus	751	827	Maxomys inflatus	1	Muridae	RODENTIA	Broad-nosed Sumatran Maxomys, Fat-nosed Spiny Rat	VU
8.099464308	3.594509906		Maxomys_rajah	752	828	Maxomys rajah	1	Muridae	RODENTIA	Rajah Sundaic Maxomys, Rajah Spiny Rat	VU
8.099464308	3.594509906		Maxomys_whiteheadi	753	829	Maxomys whiteheadi	1	Muridae	RODENTIA	Whitehead's Sundaic Maxomys, Whitehead's Spiny Rat	VU
8.093182942	3.593819367		Funambulus_layardi	754	830	Funambulus layardi	1	Sciuridae	RODENTIA	Layard's Palm Squirrel	VU
8.093182942	3.593819367		Funambulus_sublineatus	755	831	Funambulus sublineatus	1	Sciuridae	RODENTIA	Dusky-striped Squirrel, Dusky Palm Squirrel	VU
3.542398068	3.592896623		Hylomyscus_baeri	756	832	Hylomyscus baeri	1	Muridae	RODENTIA	Baer's Hylomyscus, Baer's Wood Mouse	EN
8.083982752	3.592807087	ED from genus mean	Praomys_degraaffi		833	Praomys degraaffi	1	Muridae	RODENTIA	De Graaff's Praomys	VU
8.075734222	3.591898644		Reithrodontomys_microdon	757	834	Reithrodontomys microdon	1	Cricetidae	RODENTIA	Small-toothed Harvest Mouse	VU
8.075734222	3.591898644		Reithrodontomys_tenuirostris	758	835	Reithrodontomys tenuirostris	1	Cricetidae	RODENTIA	Narrow-nosed Harvest Mouse	VU
35.2044875	3.589183075		Parascaptor_leucura	759	836	Parascaptor leucura	1	Talpidae	SORICOMORPHA	White-tailed Mole, Assamese Mole, Indian Mole	LC
3.516958228	3.587280351		Lophuromys_rahmi	760	837	Lophuromys rahmi	1	Muridae	RODENTIA	Rahm's Brush-furred Rat	EN
8.010505343	3.584685518		Sminthopsis_leucopus	761	838	Sminthopsis leucopus	1	Dasyuridae	DASYUROMORPHIA	White-footed Dunnart	VU
35.03803612	3.58457494		Pedetes_capensis	762	839	Pedetes capensis	1	Pedetidae	RODENTIA	Spring Hare, Springhaas, Springhare	LC
35.03803612	3.58457494		Pedetes_surdaster	763	840	Pedetes surdaster	1	Pedetidae	RODENTIA	East African Spring-hare	LC
8.001466331	3.583681851		Thamnomys_kempi	764	841	Thamnomys kempi	1	Muridae	RODENTIA	Kemp's Thicket Rat	VU
7.970913736	3.580281898	ED from genus mean	Heteromys_teleus		842	Heteromys teleus	1	Heteromyidae	RODENTIA		VU
7.965794975	3.57971114		Grammomys_minnae	765	843	Grammomys minnae	1	Muridae	RODENTIA	Ethiopian Thicket Rat	VU
3.476476339	3.578277747		Ammospermophilus_nelsoni	766	844	Ammospermophilus nelsoni	1	Sciuridae	RODENTIA	Nelson's Antelope Squirrel, San Joaquin Antelope Ground Squirrel, San Joaquin Antelope Squirrel	EN
3.473952948	3.577713888		Callithrix_flaviceps	767	845	Callithrix flaviceps	1	Cebidae	PRIMATES	Buffy-headed Marmoset	EN
34.78177072	3.577438566		Lestoros_inca	768	846	Lestoros inca	1	Caenolestidae	PAUCITUBERCULATA	Incan Shrew Opossum	LC
7.931740061	3.575905593		Dendrolagus_ursinus	769	847	Dendrolagus ursinus	1	Macropodidae	DIPROTODONTIA	Vogelkop Tree Kangaroo, Black Tree-kangaroo, Vogelkop Tree-kangaroo, White-throated Tree Kangaroo	VU
3.461037909	3.574822996		Cynomys_mexicanus	770	848	Cynomys mexicanus	1	Sciuridae	RODENTIA	Mexican Prairie Dog, Mexican Prairie Marmot	EN
7.899512239	3.572290832		Sylvisorex_camerunensis	771	849	Sylvisorex camerunensis	1	Soricidae	SORICOMORPHA		VU
7.889988621	3.571220131		Geocapromys_brownii	772	850	Geocapromys brownii	1	Capromyidae	RODENTIA	Brown's Hutia, Indian Coney, Jamaican Hutia	VU
7.889988621	3.571220131		Geocapromys_ingrahami	773	851	Geocapromys ingrahami	1	Capromyidae	RODENTIA	Bahamian Hutia, Ingraham's Hutia	VU
34.54375897	3.570764584		Ptilocercus_lowii	774	852	Ptilocercus lowii	1	Ptilocercidae	SCANDENTIA	Pen-tailed Treeshrew, Pen-tailed Tree Shrew	LC
34.54052746	3.570673664		Rhynchonycteris_naso	775	853	Rhynchonycteris naso	1	Emballonuridae	CHIROPTERA	Proboscis Bat	LC
16.7630284	3.570266422		Pygeretmus_shitkovi	776	854	Pygeretmus zhitkovi	1	Dipodidae	RODENTIA	Greater Fat-tailed Jerboa, Zhitkov's Jerboa	NT
7.87080617	3.569060041		Uromys_hadrourus	777	855	Uromys hadrourus	1	Muridae	RODENTIA	Pygmy White-tailed Rat, Masked White-tailed Rat, Thornton Peak Melomys	VU
3.432088629	3.568312488		Semnopithecus_ajax	778	856	Semnopithecus ajax	1	Cercopithecidae	PRIMATES	Kashmir Gray Langur, Chamba Sacred Langur, Dark-eyed Himalayan Langur, Himalayan Gray Langur, Himalayan Grey Langur, Western Himalayan Langur	EN
7.852310246	3.566972831		Rousettus_bidens	779	857	Rousettus bidens	1	Pteropodidae	CHIROPTERA	Manado Rousette, Manado Fruit Bat, Manado Fruit-bat	VU
7.844842468	3.566128878		Lagothrix_lagotricha	780	858	Lagothrix lagotricha	1	Atelidae	PRIMATES	Common Woolly Monkey, Humboldt's Woolly Monkey, Woolly Monkey	VU
7.844842468	3.566128878		Lagothrix_poeppigii	781	859	Lagothrix poeppigii	1	Atelidae	PRIMATES	Poeppig's Woolly Monkey, Red Woolly Monkey, Silvery Woolly Monkey	VU
7.83631171	3.565163923		Niviventer_cameroni	782	860	Niviventer cameroni	1	Muridae	RODENTIA	Cameron Highlands Niviventer	VU
3.411633175	3.563686497	ED from genus mean	Rhinolophus_ziama		861	Rhinolophus ziama	1	Rhinolophidae	CHIROPTERA	Ziama Horseshoe Bat	EN
16.63679734	3.563134658		Hemibelideus_lemuroides	783	862	Hemibelideus lemuroides	1	Pseudocheiridae	DIPROTODONTIA	Lemuroid Ringtail Possum	NT
7.807603584	3.561909753		Sylvisorex_lunaris	784	863	Sylvisorex lunaris	1	Soricidae	SORICOMORPHA	Moon Forest Shrew, Crescent Shrew	VU
3.395765902	3.560083324		Spermophilus_atricapillus	785	864	Spermophilus atricapillus	1	Sciuridae	RODENTIA	Baja California Rock Squirrel	EN
34.10560723	3.558360868		Hypsiprymnodon_moschatus	786	865	Hypsiprymnodon moschatus	1	Hypsiprymnodontidae	DIPROTODONTIA	Musky Rat Kangaroo	LC
16.54480398	3.557905017		Okapia_johnstoni	787	866	Okapia johnstoni	1	Giraffidae	ARTIODACTYLA	Okapi	NT
7.761624536	3.556675698		Panthera_leo	788	867	Panthera leo	1	Felidae	CARNIVORA	Lion, African Lion	VU
3.369093468	3.553997085		Gazella_spekei	789	868	Gazella spekei	1	Bovidae	ARTIODACTYLA	Speke's Gazelle	EN
3.365861681	3.553257118		Presbytis_comata	790	869	Presbytis comata	1	Cercopithecidae	PRIMATES	Javan Surili, Grizzled Leaf Monkey, Java Leaf Monkey, Javan Grizzled Langur	EN
7.717369243	3.551611861		Kadarsanomys_sodyi	791	870	Kadarsanomys sodyi	1	Muridae	RODENTIA	Javan Bamboo Rat, Sody's Tree Rat	VU
7.717369243	3.551611861		Srilankamys_ohiensis	792	871	Srilankamys ohiensis	1	Muridae	RODENTIA	Ohiya Rat	VU
7.712131934	3.551010891		Pseudomys_australis	793	872	Pseudomys australis	1	Muridae	RODENTIA	Plains Mouse	VU
7.712131934	3.551010891		Pseudomys_fieldi	794	873	Pseudomys fieldi	1	Muridae	RODENTIA	Shark Bay Mouse, Alice Springs Mouse	VU
7.712131934	3.551010891		Pseudomys_novaehollandiae	795	874	Pseudomys novaehollandiae	1	Muridae	RODENTIA	New Holland Mouse	VU
7.712131934	3.551010891		Pseudomys_oralis	796	875	Pseudomys oralis	1	Muridae	RODENTIA	Hastings River Mouse	VU
7.702074251	3.549855778		Sminthopsis_butleri	797	876	Sminthopsis butleri	1	Dasyuridae	DASYUROMORPHIA	Butler's Dunnart	VU
16.40070076	3.549657659		Gulo_gulo	798	877	Gulo gulo	1	Mustelidae	CARNIVORA	Wolverine	NT
16.39269395	3.549197411		Platalina_genovensium	799	878	Platalina genovensium	1	Phyllostomidae	CHIROPTERA	Long-snouted Bat	NT
16.31870873	3.544934527		Pseudochirops_albertisii	800	879	Pseudochirops albertisii	1	Pseudocheiridae	DIPROTODONTIA	D'Albertis's Ringtail, D'Albertis Ringtail Possum	NT
7.639941569	3.542690181		Lagorchestes_hirsutus	801	880	Lagorchestes hirsutus	1	Macropodidae	DIPROTODONTIA	Rufous Hare Wallaby, Mala, Ormala, Rufous Hare-wallaby, Western Hare Wallaby, Western Hare-wallaby, Wurrup	VU
33.3875107	3.537693437		Heterocephalus_glaber	802	881	Heterocephalus glaber	1	Bathyergidae	RODENTIA	Naked Mole Rat	LC
16.15329218	3.5353373		Galago_orinus	803	882	Galagoides orinus	1	Galagidae	PRIMATES	Mountain Dwarf Galago, Amani Dwarf Galago, Uluguru Bushbaby	NT
7.573463109	3.534966109		Proedromys_bedfordi	804	883	Proedromys bedfordi	1	Cricetidae	RODENTIA	Duke Of Bedford's Vole	VU
7.55267028	3.532537909		Hybomys_lunaris	805	884	Hybomys lunaris	1	Muridae	RODENTIA	Moon Striped Mouse, Ruwenzori Hybomys	VU
33.02952097	3.527228412		Thyroptera_discifera	806	885	Thyroptera discifera	1	Thyropteridae	CHIROPTERA	Peter's Disk-winged Bat	LC
33.02952097	3.527228412		Thyroptera_tricolor	807	886	Thyroptera tricolor	1	Thyropteridae	CHIROPTERA	Spix's Disk-winged Bat	LC
7.494039479	3.525659041		Vampyressa_melissa	808	887	Vampyressa melissa	1	Phyllostomidae	CHIROPTERA	Melissa's Yellow-eared Bat	VU
3.245686162	3.525344988		Myotis_planiceps	809	888	Myotis planiceps	1	Vespertilionidae	CHIROPTERA	Flat-headed Myotis	EN
7.46340721	3.522046197		Mus_mayori	810	889	Mus mayori	1	Muridae	RODENTIA	Mayor's Mouse, Highland Rat, Mayor's Mouse	VU
7.46340721	3.522046197		Mus_vulcani	811	890	Mus vulcani	1	Muridae	RODENTIA	Javan Shrew-like Mouse, Volcano Mouse	VU
32.84856721	3.521896671		Scapanulus_oweni	812	891	Scapanulus oweni	1	Talpidae	SORICOMORPHA	Gansu Mole	LC
32.78902612	3.520136079		Taphozous_theobaldi	813	892	Taphozous theobaldi	1	Emballonuridae	CHIROPTERA	Theobold's Bat, Theobald's Tomb Bat	LC
7.444350783	3.519792033		Orcaella_brevirostris	814	893	Orcaella brevirostris	1	Delphinidae	CETACEA	Irrawaddy Dolphin, Snubfin Dolphin	VU
15.84326798	3.517098231		Barbastella_barbastellus	815	894	Barbastella barbastellus	1	Vespertilionidae	CHIROPTERA	Western Barbastelle	NT
3.206278124	3.516019742		Crocidura_ansellorum	816	895	Crocidura ansellorum	1	Soricidae	SORICOMORPHA	Ansell's Shrew	EN
3.206278124	3.516019742		Crocidura_baileyi	817	896	Crocidura baileyi	1	Soricidae	SORICOMORPHA	Bailey's Shrew	EN
3.206278124	3.516019742		Crocidura_bottegoides	818	897	Crocidura bottegoides	1	Soricidae	SORICOMORPHA	Bale Shrew	EN
3.206278124	3.516019742		Crocidura_canariensis	819	898	Crocidura canariensis	1	Soricidae	SORICOMORPHA	Canarian Shrew, Canary Shrew	EN
3.206278124	3.516019742		Crocidura_desperata	820	899	Crocidura desperata	1	Soricidae	SORICOMORPHA	Desperate Shrew	EN
3.206278124	3.516019742		Crocidura_lanosa	821	900	Crocidura lanosa	1	Soricidae	SORICOMORPHA	Kivu Long-haired Shrew, Lemara Shrew	EN
3.206278124	3.516019742		Crocidura_miya	822	901	Crocidura miya	1	Soricidae	SORICOMORPHA	Sri Lankan Long-tailed Shrew	EN
3.206278124	3.516019742		Crocidura_negrina	823	902	Crocidura negrina	1	Soricidae	SORICOMORPHA	Negros Shrew	EN
3.206278124	3.516019742		Crocidura_orii	824	903	Crocidura orii	1	Soricidae	SORICOMORPHA	Ryukyu Shrew, Amami Shrew, Orii's Shrew	EN
3.206278124	3.516019742		Crocidura_phaeura	825	904	Crocidura phaeura	1	Soricidae	SORICOMORPHA	Guramba Shrew	EN
3.206278124	3.516019742		Crocidura_picea	826	905	Crocidura picea	1	Soricidae	SORICOMORPHA	Cameroonian Shrew, Pitch Shrew	EN
3.206278124	3.516019742		Crocidura_stenocephala	827	906	Crocidura stenocephala	1	Soricidae	SORICOMORPHA	Kahuzi Swamp Shrew, Narrow-headed Shrew	EN
3.206278124	3.516019742		Crocidura_tansaniana	828	907	Crocidura tansaniana	1	Soricidae	SORICOMORPHA	Tanzanian Shrew	EN
3.206278124	3.516019742		Crocidura_tarella	829	908	Crocidura tarella	1	Soricidae	SORICOMORPHA	Tarella Shrew, Ugandan Shrew	EN
3.206278124	3.516019742		Crocidura_telfordi	830	909	Crocidura telfordi	1	Soricidae	SORICOMORPHA	Telford's Shrew	EN
3.206278124	3.516019742		Crocidura_thomensis	831	910	Crocidura thomensis	1	Soricidae	SORICOMORPHA	Sao Tom� Shrew, S�o Tom� Shrew	EN
3.206278124	3.516019742		Crocidura_usambarae	832	911	Crocidura usambarae	1	Soricidae	SORICOMORPHA	Usambara Shrew	EN
7.396618799	3.514123462		Leopardus_guigna	833	912	Leopardus guigna	1	Felidae	CARNIVORA	Gui�a, Chilean Cat, Kodkod	VU
7.396618799	3.514123462		Leopardus_tigrinus	834	913	Leopardus tigrinus	1	Felidae	CARNIVORA	Oncilla, Little Spotted Cat, Little Tiger Cat, Tiger Cat	VU
7.395754194	3.514020486		Pseudomys_calabyi	835	914	Pseudomys calabyi	1	Muridae	RODENTIA	Kakadu Pebble Mouse	VU
7.394911756	3.51392014		Ruwenzorisorex_suncoides	836	915	Ruwenzorisorex suncoides	1	Soricidae	SORICOMORPHA	Ruwenzori Shrew	VU
32.55472715	3.513177752		Lestodelphys_halli	837	916	Lestodelphys halli	1	Didelphidae	DIDELPHIMORPHIA	Patagonian Opossum	LC
7.378111423	3.511916883		Mustela_felipei	838	917	Mustela felipei	1	Mustelidae	CARNIVORA	Colombian Weasel	VU
32.44931448	3.510031292		Parascalops_breweri	839	918	Parascalops breweri	1	Talpidae	SORICOMORPHA	Hairy-tailed Mole	LC
7.350904578	3.508664227		Phocarctos_hookeri	840	919	Phocarctos hookeri	1	Otariidae	CARNIVORA	New Zealand Sea Lion, Hooker's Sea Lion, Hooker's Sealion, New Zealand Sealion	VU
7.312261961	3.50402613		Myosorex_longicaudatus	841	920	Myosorex longicaudatus	1	Soricidae	SORICOMORPHA	Long-tailed Forest Shrew	VU
7.312261961	3.50402613	ED from genus mean	Myosorex_zinki		921	Myosorex zinki	1	Soricidae	SORICOMORPHA	Kilimanjaro Mouse Shrew	VU
15.59386741	3.502180375		Blarinella_quadraticauda	842	922	Blarinella quadraticauda	1	Soricidae	SORICOMORPHA	Asiatic Short-tailed Shrew, Northern Short-tailed Shrew, Sichuan Short-tailed Shrew	NT
32.0156833	3.4969827		Oryzorictes_hova	843	923	Oryzorictes hova	1	Tenrecidae	AFROSORICIDA	Hova Mole Tenrec, Fossorial Tenrec, Hova Rice Tenrec, Mole-like Rice Tenrec	LC
3.118660379	3.494969502		Canis_simensis	844	924	Canis simensis	1	Canidae	CARNIVORA	Ethiopian Wolf, Simien Fox, Simien Jackal	EN
31.82306627	3.491131508		Ochotona_nubrica	845	925	Ochotona nubrica	1	Ochotonidae	LAGOMORPHA	Nubra Pika	LC
7.196548372	3.490007497	ED from genus mean	Eliurus_petteri		926	Eliurus petteri	1	Nesomyidae	RODENTIA	Petter's Tuft-tailed Rat	VU
7.187636873	3.488919679		Myotis_vivesi	846	927	Myotis vivesi	1	Vespertilionidae	CHIROPTERA	Fish-eating Bat, Fish-eating Myotis	VU
7.132108937	3.482114653		Lonchophylla_hesperia	847	928	Lonchophylla hesperia	1	Phyllostomidae	CHIROPTERA	Western Nectar Bat	VU
31.38769995	3.477778719		Mosia_nigrescens	848	929	Mosia nigrescens	1	Emballonuridae	CHIROPTERA	Lesser Sheath-tailed Bat, Dark Sheath-tailed Bat	LC
3.045497565	3.477046092	ED from genus mean	Oxymycterus_josei		930	Oxymycterus josei	1	Cricetidae	RODENTIA		EN
31.33105546	3.476028238		Tamandua_mexicana	849	931	Tamandua mexicana	1	Myrmecophagidae	PILOSA	Northern Tamandua	LC
31.33105546	3.476028238		Tamandua_tetradactyla	850	932	Tamandua tetradactyla	1	Myrmecophagidae	PILOSA	Collared Anteater, Lesser Anteater, Northern Tamandua, Southern Tamandua, Tamandua	LC
31.3012585	3.475106192		Allactodipus_bobrinskii	851	933	Allactodipus bobrinskii	1	Dipodidae	RODENTIA	Bobrinski's Jerboa	LC
7.072865407	3.474802849		Dyacopterus_brooksi	852	934	Dyacopterus brooksi	1	Pteropodidae	CHIROPTERA	Brooks's Dyak Fruit Bat	VU
15.08572107	3.471079169		Callosciurus_nigrovittatus	853	935	Callosciurus nigrovittatus	1	Sciuridae	RODENTIA	Black-striped Squirrel	NT
7.014297503	3.467521496		Lemniscomys_mittendorfi	854	936	Lemniscomys mittendorfi	1	Muridae	RODENTIA	Mittendorf's Lemniscomys, Mittendorf's Striped Grass Mouse, Mittendorf's Lemniscomys	VU
14.98911546	3.465055387		Zaedyus_pichiy	855	937	Zaedyus pichiy	1	Dasypodidae	CINGULATA	Pichi	NT
6.989760345	3.464455126		Bos_grunniens	856	938	Bos mutus	1	Bovidae	ARTIODACTYLA	Wild Yak, Yak	VU
6.978990079	3.463106208		Eidolon_dupreanum	857	939	Eidolon dupreanum	1	Pteropodidae	CHIROPTERA	Madagascan Fruit Bat	VU
30.85754692	3.461274306		Potamogale_velox	858	940	Potamogale velox	1	Tenrecidae	AFROSORICIDA	Giant Otter-shrew, Giant Otter Shrew	LC
14.92053538	3.46075699		Galidictis_fasciata	859	941	Galidictis fasciata	1	Eupleridae	CARNIVORA	Broad-striped Mongoose, Malagasy Broad-striped Mongoose	NT
30.63523297	3.454271467		Tarsipes_rostratus	860	942	Tarsipes rostratus	1	Tarsipedidae	DIPROTODONTIA	Honey Possum	LC
14.80004242	3.453159805		Mogera_tokudae	861	943	Mogera tokudae	1	Talpidae	SORICOMORPHA	Sado Mole, Tokuda's Mole	NT
30.57507616	3.45236808		Echinosorex_gymnura	862	944	Echinosorex gymnura	1	Erinaceidae	ERINACEOMORPHA	Moonrat, Gymnure	LC
6.891166504	3.452038331		Rhogeessa_mira	863	945	Rhogeessa mira	1	Vespertilionidae	CHIROPTERA	Least Yellow Bat	VU
30.50515265	3.450151109		Furipterus_horrens	864	946	Furipterus horrens	1	Furipteridae	CHIROPTERA	Thumbless Bat	LC
6.867379413	3.449019384		Megaerops_kusnotoi	865	947	Megaerops kusnotoi	1	Pteropodidae	CHIROPTERA	Javan Tailless Fruit Bat	VU
6.867379413	3.449019384		Megaerops_wetmorei	866	948	Megaerops wetmorei	1	Pteropodidae	CHIROPTERA	White-collared Fruit Bat, Mindanao Fruit Bat	VU
30.39570575	3.446671124		Procavia_capensis	867	949	Procavia capensis	1	Procaviidae	HYRACOIDEA	Rock Hyrax, Rock Dassie	LC
30.38668288	3.446383691		Pecari_tajacu	868	950	Pecari tajacu	1	Tayassuidae	ARTIODACTYLA	Collared Peccary	LC
6.827741202	3.44396835		Lasiurus_insularis	869	951	Lasiurus insularis	1	Vespertilionidae	CHIROPTERA	Cuban Yellow Bat	VU
30.30777253	3.44386639		Heterohyrax_brucei	870	952	Heterohyrax brucei	1	Procaviidae	HYRACOIDEA	Bush Hyrax, Hoggar Hyrax, Yellow-spotted Rock Hyrax	LC
30.22361984	3.441174854		Dendrohyrax_arboreus	871	953	Dendrohyrax arboreus	1	Procaviidae	HYRACOIDEA	Southern Tree Hyrax, Eastern Tree Dassie, Eastern Tree Hyrax, Southern Tree Dassie	LC
30.22361984	3.441174854		Dendrohyrax_dorsalis	872	954	Dendrohyrax dorsalis	1	Procaviidae	HYRACOIDEA	Western Tree Hyrax, Western Tree Dassie	LC
2.890547289	3.437991381		Marmota_sibirica	873	955	Marmota sibirica	1	Sciuridae	RODENTIA	Mongolian Marmot, Siberian Marmot, Tarbagan Marmot	EN
6.744488329	3.433275768		Pithecia_albicans	874	956	Pithecia albicans	1	Pitheciidae	PRIMATES	White Saki, Buffy Saki, Buffy Saki, White Saki	VU
6.712957719	3.429196096		Tamias_bulleri	875	957	Tamias bulleri	1	Sciuridae	RODENTIA	Buller's Chipmunk	VU
6.70218126	3.42779793		Cacajao_calvus	876	958	Cacajao calvus	1	Pitheciidae	PRIMATES	Bald Uakari, Bald-headed Uacari, Red Uakari, Red-and-white Uacari	VU
6.700921104	3.427634307		Eulemur_albifrons	877	959	Eulemur albifrons	1	Lemuridae	PRIMATES	White-fronted Brown Lemur, White-fronted Lemur	VU
6.700921104	3.427634307		Eulemur_collaris	878	960	Eulemur collaris	1	Lemuridae	PRIMATES	Collared Brown Lemur, Red-collared Lemur	VU
14.39163025	3.426971052		Hipposideros_lekaguli	879	961	Hipposideros lekaguli	1	Hipposideridae	CHIROPTERA	Large Asian Leaf-nosed Bat, Large Asian Roundleaf Bat	NT
14.39163025	3.426971052		Hipposideros_turpis	880	962	Hipposideros turpis	1	Hipposideridae	CHIROPTERA	Lesser Leaf-nosed Bat, Lesser Great Leaf-nosed Bat, Lesser Roundleaf Bat	NT
29.7297603	3.425231576		Spermophilopsis_leptodactylus	881	963	Spermophilopsis leptodactylus	1	Sciuridae	RODENTIA	Long-clawed Ground Squirrel	LC
6.673834403	3.424110774	ED from genus mean	Nyctimene_keasti		964	Nyctimene keasti	1	Pteropodidae	CHIROPTERA	Keast's Tube-nosed Fruit Bat	VU
6.67352815	3.424070864		Ichthyomys_pittieri	882	965	Ichthyomys pittieri	1	Cricetidae	RODENTIA	Pittier's Crab-eating Rat	VU
2.834877204	3.423578956		Oxymycterus_hucucha	883	966	Oxymycterus hucucha	1	Cricetidae	RODENTIA	Quechuan Hocicudo	EN
6.644166275	3.42023714		Myonycteris_relicta	884	967	Myonycteris relicta	1	Pteropodidae	CHIROPTERA	East African Little Collared Fruit Bat, Bergmans's Collared Fruit Bat	VU
6.640107559	3.419706043		Bison_bonasus	885	968	Bison bonasus	1	Bovidae	ARTIODACTYLA	European Bison, Wisent	VU
29.35222829	3.412869935		Octomys_mimax	886	969	Octomys mimax	1	Octodontidae	RODENTIA	Viscacha Rat	LC
14.16617794	3.412214994		Elaphodus_cephalophus	887	970	Elaphodus cephalophus	1	Cervidae	ARTIODACTYLA	Tufted Deer	NT
6.582504704	3.412137942		Nyctimene_minutus	888	971	Nyctimene minutus	1	Pteropodidae	CHIROPTERA	Lesser Tube-nosed Fruit Bat, Lesser Tube-nosed Bat	VU
29.25352865	3.409612827		Mormoops_blainvillei	889	972	Mormoops blainvillei	1	Mormoopidae	CHIROPTERA	Antillean Ghost-faced Bat	LC
29.25352865	3.409612827		Mormoops_megalophylla	890	973	Mormoops megalophylla	1	Mormoopidae	CHIROPTERA	Ghost-faced Bat, Peters's Ghost-faced Bat	LC
29.21298218	3.408271706		Vombatus_ursinus	891	974	Vombatus ursinus	1	Vombatidae	DIPROTODONTIA	Common Wombat, Coarse-haired Wombat	LC
29.20454569	3.407992433		Proteles_cristata	892	975	Proteles cristata	1	Hyaenidae	CARNIVORA	Aardwolf	LC
6.543340394	3.406959468		Gerbillus_hoogstraali	893	976	Gerbillus hoogstraali	1	Muridae	RODENTIA	Hoogstraal's Gerbil	VU
14.0694325	3.405815535		Lepus_yarkandensis	894	977	Lepus yarkandensis	1	Leporidae	LAGOMORPHA	Yarkand Hare, Yarkland Hare	NT
6.518673056	3.403684028		Dorcopsis_luctuosa	895	978	Dorcopsis luctuosa	1	Macropodidae	DIPROTODONTIA	Grey Dorcopsis, Gray Dorcopsis	VU
6.50875182	3.402363611		Neusticomys_venezuelae	896	979	Neusticomys venezuelae	1	Cricetidae	RODENTIA	Venezuelan Fish-eating Rat	VU
2.746374301	3.400230061		Trachypithecus_germaini	897	980	Trachypithecus germaini	1	Cercopithecidae	PRIMATES	Indochinese Lutung, Germain's Langur, Germain's Silver Langur, Indochinese Silvered Langur	EN
2.735024727	3.397195981		Trachypithecus_francoisi	898	981	Trachypithecus francoisi	1	Cercopithecidae	PRIMATES	Fran�ois's Langur, Francois's Langur, Fran�ois's Leaf Monkey, Tonkin Leaf Monkey, White Side-burned Black Langur	EN
2.735024727	3.397195981		Trachypithecus_hatinhensis	899	982	Trachypithecus hatinhensis	1	Cercopithecidae	PRIMATES	Hatinh Langur, Stripe-headed Black Langur	EN
6.454289696	3.395084026		Macaca_ochreata	900	983	Macaca ochreata	1	Cercopithecidae	PRIMATES	Booted Macaque	VU
6.451909173	3.394764625		Choeroniscus_periosus	901	984	Choeroniscus periosus	1	Phyllostomidae	CHIROPTERA	Greater Long-tailed Bat	VU
28.76773523	3.393425097		Scalopus_aquaticus	902	985	Scalopus aquaticus	1	Talpidae	SORICOMORPHA	Eastern Mole	LC
2.716391207	3.392194633		Trachypithecus_phayrei	903	986	Trachypithecus phayrei	1	Cercopithecidae	PRIMATES	Phayre's Leaf-monkey, Phayre's Langur, Phayre's Leaf Monkey	EN
28.72909849	3.392126313		Diphylla_ecaudata	904	987	Diphylla ecaudata	1	Phyllostomidae	CHIROPTERA	Hairy-legged Vampire Bat	LC
6.410497875	3.389191988		Ammodorcas_clarkei	905	988	Ammodorcas clarkei	1	Bovidae	ARTIODACTYLA	Clarke's Gazelle, Dibatag	VU
28.618111	3.388386032		Tenrec_ecaudatus	906	989	Tenrec ecaudatus	1	Tenrecidae	AFROSORICIDA	Common Tenrec, Tailess Tenrec	LC
6.384120797	3.385626217		Aonyx_cinerea	907	990	Aonyx cinerea	1	Mustelidae	CARNIVORA	Asian Small-clawed Otter, Oriental Small-clawed Otter, Small-clawed Otter	VU
28.52787962	3.385334889		Petrodromus_tetradactylus	908	991	Petrodromus tetradactylus	1	Macroscelididae	MACROSCELIDEA	Four-toed Sengi, Four-toed Elephant Shrew, Four-toed Elephant-shrew	LC
6.374766634	3.38435862		Ctenomys_magellanicus	909	992	Ctenomys magellanicus	1	Ctenomyidae	RODENTIA	Magellanic Tuco-tuco	VU
13.71458416	3.381986302		Rhinophylla_alethina	910	993	Rhinophylla alethina	1	Phyllostomidae	CHIROPTERA	Hairy Little Fruit Bat	NT
6.340721883	3.379731548		Saimiri_vanzolinii	911	994	Saimiri vanzolinii	1	Cebidae	PRIMATES	Black Squirrel Monkey, Black-headed Squirrel Monkey	VU
28.25579838	3.376077789		Dolichotis_salinicola	912	995	Dolichotis salinicola	1	Caviidae	RODENTIA	Chacoan Mara, Dwarf Mara, Dwarf Patagonian Cavy, Dwarf Patagonian Hare	LC
6.30922232	3.375431243		Scotonycteris_ophiodon	913	996	Scotonycteris ophiodon	1	Pteropodidae	CHIROPTERA	Pohle's Fruit Bat	VU
13.55351928	3.37098002		Perameles_gunnii	914	997	Perameles gunnii	1	Peramelidae	PERAMELEMORPHIA	Eastern Barred Bandicoot	NT
27.94778741	3.365493773		Zenkerella_insignis	915	998	Zenkerella insignis	1	Anomaluridae	RODENTIA	Cameroon Scaly-tail, Flightless Scaly-tailed Squirrel	LC
27.85257408	3.362199212		Podogymnura_truei	916	999	Podogymnura truei	1	Erinaceidae	ERINACEOMORPHA	Mindanao Gymnure, Mindanao Moonrat, Mindanao Wood Shrew	LC
6.193523021	3.359475402		Lutrogale_perspicillata	917	1000	Lutrogale perspicillata	1	Mustelidae	CARNIVORA	Smooth-coated Otter, Indian Smooth-coated Otter	VU
6.180006231	3.357594612		Crocidura_baluensis	918	1001	Crocidura baluensis	1	Soricidae	SORICOMORPHA	Kinabalu Shrew	VU
6.180006231	3.357594612		Crocidura_orientalis	919	1002	Crocidura orientalis	1	Soricidae	SORICOMORPHA	Oriental Shrew	VU
27.70478008	3.357063662		Hylomys_suillus	920	1003	Hylomys suillus	1	Erinaceidae	ERINACEOMORPHA	Short-tailed Gymnure, Lesser Gymnure	LC
27.70478008	3.357063662		Neotetracus_sinensis	921	1004	Neotetracus sinensis	1	Erinaceidae	ERINACEOMORPHA	Shrew Gymnure	LC
6.154716114	3.354066097	ED from genus mean	Macaca_siberu		1005	Macaca siberu	1	Cercopithecidae	PRIMATES	Siberut Macaque	VU
27.5496015	3.351642978		Macrophyllum_macrophyllum	922	1006	Macrophyllum macrophyllum	1	Phyllostomidae	CHIROPTERA	Long-legged Bat	LC
6.122294252	3.349524261		Felis_nigripes	923	1007	Felis nigripes	1	Felidae	CARNIVORA	Black-footed Cat, Small-spotted Cat	VU
13.23272141	3.348690819		Nycteris_tragata	924	1008	Nycteris tragata	1	Nycteridae	CHIROPTERA	Malayan Slit-faced Bat	NT
13.21140772	3.347192183		Neotoma_phenax	925	1009	Neotoma phenax	1	Cricetidae	RODENTIA	Sonoran Woodrat	NT
6.095258162	3.345721058		Callicebus_ornatus	926	1010	Callicebus ornatus	1	Pitheciidae	PRIMATES	Ornate Tit� Monkey, Ornate Titi Monkey	VU
13.18416016	3.345273041		Allactaga_vinogradovi	927	1011	Allactaga vinogradovi	1	Dipodidae	RODENTIA	Vinogradov's Jerboa	NT
6.090288024	3.345020325		Chaetodipus_goldmani	928	1012	Chaetodipus goldmani	1	Heteromyidae	RODENTIA	Goldman's Pocket Mouse	VU
[truncated: 3,417 more rows]
