# Supplementary material for: Global Patterns of Evolutionary Distinct and Globally Endangered Amphibians and Mammals
Source: PLoS One. 2013 May 15;8(5):e63582. doi: 10.1371/journal.pone.0063582 (PMC3655148; doi:10.1371/journal.pone.0063582)
Supplement: Data S1 — Zip compressed species level data of ED and EDGE scores for all mammals and amphibian species included in the analyses. (ZIP) [file pone.0063582.s004.zip › EDGE list 0.4.2_amphibia.csv]

phylorder	Frost et al Phylogeny::ASW5 Family	ASW5 genus	ASW5 name	rlcabb	ED_v0.4.2	EDGE	Rank EDGE v0.4	Rank EDGE v0.3	Threatened?
1	Rhinatrematidae	Epicrionops	Epicrionops bicolor	LC	86.4613856043	4.4711973886	871	1141
2	Rhinatrematidae	Epicrionops	Epicrionops columbianus	DD	86.4613856043
3	Rhinatrematidae	Epicrionops	Epicrionops lativittatus	DD	86.4613856043
4	Rhinatrematidae	Epicrionops	Epicrionops marmoratus	DD	86.4613856043
5	Rhinatrematidae	Epicrionops	Epicrionops niger	LC	86.4613856043	4.4711973886	872	1142
6	Rhinatrematidae	Epicrionops	Epicrionops parkeri	DD	86.4613856043
7	Rhinatrematidae	Epicrionops	Epicrionops peruvianus	DD	86.4613856043
8	Rhinatrematidae	Epicrionops	Epicrionops petersi	LC	86.4613856043	4.4711973886	873	1143
9	Rhinatrematidae	Rhinatrema	Rhinatrema bivittatum	LC	157.0044294294	5.062623067	304	636
10	Ichthyophiidae	Ichthyophis	Ichthyophis glandulosus	DD	15.6562282135
11	Ichthyophiidae	Ichthyophis	Ichthyophis mindanaoensis	DD	15.6562282135
12	Ichthyophiidae	Ichthyophis	Ichthyophis acuminatus	DD	15.6562282135
13	Ichthyophiidae	Ichthyophis	Ichthyophis atricollaris	DD	15.6562282135
14	Ichthyophiidae	Ichthyophis	Ichthyophis bannanicus	LC	15.6562282135	2.8127842134	2545	1847
15	Ichthyophiidae	Ichthyophis	Ichthyophis beddomei	LC	15.6562282135	2.8127842134	2546	1848
16	Ichthyophiidae	Ichthyophis	Ichthyophis bernisi	DD	15.6562282135
17	Ichthyophiidae	Ichthyophis	Ichthyophis biangularis	DD	15.6562282135
18	Ichthyophiidae	Ichthyophis	Ichthyophis billitonensis	DD	15.6562282135
19	Ichthyophiidae	Ichthyophis	Ichthyophis bombayensis	DD	15.6562282135
20	Ichthyophiidae	Ichthyophis	Ichthyophis dulitensis	DD	15.6562282135
21	Ichthyophiidae	Ichthyophis	Ichthyophis elongatus	DD	15.6562282135
22	Ichthyophiidae	Ichthyophis	Ichthyophis garoensis	DD	15.6562282135
23	Ichthyophiidae	Ichthyophis	Ichthyophis glutinosus	LC	15.6562282135	2.8127842134	2547	1849
24	Ichthyophiidae	Ichthyophis	Ichthyophis humphreyi	DD	15.6562282135
25	Ichthyophiidae	Ichthyophis	Ichthyophis husaini	DD	15.6562282135
26	Ichthyophiidae	Ichthyophis	Ichthyophis hypocyaneus	DD	15.6562282135
27	Ichthyophiidae	Ichthyophis	Ichthyophis javanicus	DD	15.6562282135
28	Ichthyophiidae	Ichthyophis	Ichthyophis kohtaoensis	LC	15.6562282135	2.8127842134	2548	1850
29	Ichthyophiidae	Ichthyophis	Ichthyophis laosensis	DD	15.6562282135
30	Ichthyophiidae	Ichthyophis	Ichthyophis longicephalus	DD	15.6562282135
31	Ichthyophiidae	Ichthyophis	Ichthyophis malabarensis	DD	15.6562282135
32	Ichthyophiidae	Ichthyophis	Ichthyophis monochrous	DD	15.6562282135
33	Ichthyophiidae	Ichthyophis	Ichthyophis orthoplicatus	VU	15.6562282135	4.1990785745	1154	591
34	Ichthyophiidae	Ichthyophis	Ichthyophis paucisulcus	DD	15.6562282135
35	Ichthyophiidae	Ichthyophis	Ichthyophis peninsularis	DD	15.6562282135
36	Ichthyophiidae	Ichthyophis	Ichthyophis pseudangularis	VU	15.6562282135	4.1990785745	1155	592
37	Ichthyophiidae	Ichthyophis	Ichthyophis sikkimensis	DD	15.6562282135
38	Ichthyophiidae	Ichthyophis	Ichthyophis singaporensis	DD	15.6562282135
39	Ichthyophiidae	Ichthyophis	Ichthyophis subterrestris	DD	15.6562282135
40	Ichthyophiidae	Ichthyophis	Ichthyophis sumatranus	DD	15.6562282135
41	Ichthyophiidae	Ichthyophis	Ichthyophis supachaii	DD	15.6562282135
42	Ichthyophiidae	Ichthyophis	Ichthyophis tricolor	LC	15.6562282135	2.8127842134	2549	1851
43	Ichthyophiidae	Ichthyophis	Ichthyophis youngorum	DD	15.6562282135
44	Ichthyophiidae	Caudacaecilia	Caudacaecilia asplenia	DD	19.3039199473
45	Ichthyophiidae	Caudacaecilia	Caudacaecilia larutensis	DD	19.3039199473
46	Ichthyophiidae	Caudacaecilia	Caudacaecilia nigroflava	DD	19.3039199473
47	Ichthyophiidae	Caudacaecilia	Caudacaecilia paucidentula	DD	19.3039199473
48	Ichthyophiidae	Caudacaecilia	Caudacaecilia weberi	DD	19.3039199473
49	Ichthyophiidae	Uraeotyphlus	Uraeotyphlus interruptus	DD	36.6627889163
50	Ichthyophiidae	Uraeotyphlus	Uraeotyphlus malabaricus	DD	36.6627889163
51	Ichthyophiidae	Uraeotyphlus	Uraeotyphlus menoni	DD	36.6627889163
52	Ichthyophiidae	Uraeotyphlus	Uraeotyphlus narayani	DD	36.6627889163
53	Ichthyophiidae	Uraeotyphlus	Uraeotyphlus oxyurus	DD	36.6627889163
54	Caeciliidae	Boulengerula	Boulengerula boulengeri	LC	60.069819686	4.1120177947	1277	1756
55	Caeciliidae	Boulengerula	Boulengerula changamwensis	DD	60.069819686
56	Caeciliidae	Boulengerula	Boulengerula denhardti	DD	60.069819686
57	Caeciliidae	Boulengerula	Boulengerula fischeri	DD	60.069819686
58	Caeciliidae	Boulengerula	Boulengerula taitana	LC	60.069819686	4.1120177947	1278	1757
59	Caeciliidae	Boulengerula	Boulengerula uluguruensis	LC	60.069819686	4.1120177947	1279	1758
60	Caeciliidae	Boulengerula	Boulengerula niedeni	CR	60.069819686	6.8846065169	3	7	Y
61	Caeciliidae	Herpele	Herpele multiplicata	DD	73.1665107323
62	Caeciliidae	Herpele	Herpele squalostoma	LC	73.1665107323	4.3063127105	1031	1755
63	Caeciliidae	Atretochoana	Atretochoana eiselti	DD	37.5991510088
64	Caeciliidae	Chthonerpeton	Chthonerpeton arii	DD	27.049129811
65	Caeciliidae	Chthonerpeton	Chthonerpeton braestrupi	DD	27.049129811
66	Caeciliidae	Chthonerpeton	Chthonerpeton exile	DD	27.049129811
67	Caeciliidae	Chthonerpeton	Chthonerpeton indistinctum	LC	27.049129811	3.3339576087	1972	2126
68	Caeciliidae	Chthonerpeton	Chthonerpeton noctinectes	DD	27.049129811
69	Caeciliidae	Chthonerpeton	Chthonerpeton onorei	DD	27.049129811
70	Caeciliidae	Chthonerpeton	Chthonerpeton perissodus	DD	27.049129811
71	Caeciliidae	Chthonerpeton	Chthonerpeton viviparum	DD	27.049129811
72	Caeciliidae	Nectocaecilia	Nectocaecilia petersii	LC	37.5991510088	3.6532302816	1682	2127
73	Caeciliidae	Potomotyphlus	Potomotyphlus kaupii	LC	37.5991510088	3.6532302816	1683	2128
74	Caeciliidae	Typhlonectes	Typhlonectes compressicauda	LC	27.7439543749	3.3584274625	1954	2129
75	Caeciliidae	Typhlonectes	Typhlonectes cunhai	DD	27.7439543749
76	Caeciliidae	Typhlonectes	Typhlonectes natans	LC	27.7439543749	3.3584274625	1955	2130
77	Caeciliidae	Caecilia	Caecilia abitaguae	DD	21.7190236743
78	Caeciliidae	Caecilia	Caecilia albiventris	DD	21.7190236743
79	Caeciliidae	Caecilia	Caecilia antioquiaensis	DD	21.7190236743
80	Caeciliidae	Caecilia	Caecilia armata	DD	21.7190236743
81	Caeciliidae	Caecilia	Caecilia attenuata	DD	21.7190236743
82	Caeciliidae	Caecilia	Caecilia bokermanni	DD	21.7190236743
83	Caeciliidae	Caecilia	Caecilia caribea	DD	21.7190236743
84	Caeciliidae	Caecilia	Caecilia corpulenta	DD	21.7190236743
85	Caeciliidae	Caecilia	Caecilia crassisquama	DD	21.7190236743
86	Caeciliidae	Caecilia	Caecilia degenerata	DD	21.7190236743
87	Caeciliidae	Caecilia	Caecilia disossea	LC	21.7190236743	3.1232026208	2165	2131
88	Caeciliidae	Caecilia	Caecilia dunni	DD	21.7190236743
89	Caeciliidae	Caecilia	Caecilia flavopunctata	DD	21.7190236743
90	Caeciliidae	Caecilia	Caecilia gracilis	LC	21.7190236743	3.1232026208	2166	2132
91	Caeciliidae	Caecilia	Caecilia guntheri	DD	21.7190236743
92	Caeciliidae	Caecilia	Caecilia inca	DD	21.7190236743
93	Caeciliidae	Caecilia	Caecilia isthmica	DD	21.7190236743
94	Caeciliidae	Caecilia	Caecilia leucocephala	LC	21.7190236743	3.1232026208	2167	2133
95	Caeciliidae	Caecilia	Caecilia marcusi	LC	21.7190236743	3.1232026208	2168	2134
96	Caeciliidae	Caecilia	Caecilia mertensi	DD	21.7190236743
97	Caeciliidae	Caecilia	Caecilia nigricans	LC	21.7190236743	3.1232026208	2169	2135
98	Caeciliidae	Caecilia	Caecilia occidentalis	DD	21.7190236743
99	Caeciliidae	Caecilia	Caecilia orientalis	LC	21.7190236743	3.1232026208	2170	2136
100	Caeciliidae	Caecilia	Caecilia pachynema	DD	21.7190236743
101	Caeciliidae	Caecilia	Caecilia perdita	LC	21.7190236743	3.1232026208	2171	2137
102	Caeciliidae	Caecilia	Caecilia pressula	DD	21.7190236743
103	Caeciliidae	Caecilia	Caecilia subdermalis	LC	21.7190236743	3.1232026208	2172	2138
104	Caeciliidae	Caecilia	Caecilia subnigricans	LC	21.7190236743	3.1232026208	2173	2139
105	Caeciliidae	Caecilia	Caecilia subterminalis	DD	21.7190236743
106	Caeciliidae	Caecilia	Caecilia tentaculata	LC	21.7190236743	3.1232026208	2174	2140
107	Caeciliidae	Caecilia	Caecilia tenuissima	DD	21.7190236743
108	Caeciliidae	Caecilia	Caecilia thompsoni	DD	21.7190236743
109	Caeciliidae	Caecilia	Caecilia volcani	DD	21.7190236743
110	Caeciliidae	Scolecomorphus	Scolecomorphus kirkii	LC	37.123480665	3.6408303827	1687	1771
111	Caeciliidae	Scolecomorphus	Scolecomorphus uluguruensis	LC	37.123480665	3.6408303827	1688	1772
112	Caeciliidae	Scolecomorphus	Scolecomorphus vittatus	LC	37.123480665	3.6408303827	1689	1773
113	Caeciliidae	Crotaphatrema	Crotaphatrema bornmuelleri	DD	37.123480665
114	Caeciliidae	Crotaphatrema	Crotaphatrema lamottei	DD	37.123480665
115	Caeciliidae	Crotaphatrema	Crotaphatrema tchabalmbaboensis	DD	37.123480665
116	Caeciliidae	Geotrypetes	Geotrypetes angeli	DD	59.4253874861
117	Caeciliidae	Geotrypetes	Geotrypetes pseudoangeli	DD	59.4253874861
118	Caeciliidae	Geotrypetes	Geotrypetes seraphini	LC	59.4253874861	4.1014093392	1283	1820
119	Caeciliidae	Schistometopum	Schistometopum gregorii	LC	64.9825030285	4.1893896013	1201	1905
120	Caeciliidae	Schistometopum	Schistometopum thomense	LC	64.9825030285	4.1893896013	1202	1906
121	Caeciliidae	Dermophis	Dermophis costaricensis	DD	52.997046374
122	Caeciliidae	Dermophis	Dermophis glandulosus	DD	52.997046374
123	Caeciliidae	Dermophis	Dermophis gracilior	DD	52.997046374
124	Caeciliidae	Dermophis	Dermophis mexicanus	LC	52.997046374	3.9889293483	1389	1907
125	Caeciliidae	Dermophis	Dermophis oaxacae	DD	52.997046374
126	Caeciliidae	Dermophis	Dermophis occidentalis	DD	52.997046374
127	Caeciliidae	Dermophis	Dermophis parviceps	LC	52.997046374	3.9889293483	1390	1908
128	Caeciliidae	Gegeneophis	Gegeneophis carnosus	DD	48.4663931561
129	Caeciliidae	Gegeneophis	Gegeneophis danieli	DD	48.4663931561
130	Caeciliidae	Gegeneophis	Gegeneophis fulleri	DD	48.4663931561
131	Caeciliidae	Gegeneophis	Gegeneophis krishni	DD	48.4663931561
132	Caeciliidae	Gegeneophis	Gegeneophis ramaswamii	LC	48.4663931561	3.9012935129	1476	1894
133	Caeciliidae	Gegeneophis	Gegeneophis seshachari	DD	48.4663931561
134	Caeciliidae	Gegeneophis	Gegeneophis madhavaorum	DD	48.4663931561
135	Caeciliidae	Gegeneophis	Gegeneophis nadkarnii	DD	48.4663931561
136	Caeciliidae	Luetkenotyphlus	Luetkenotyphlus brasiliensis	DD	63.6998833931
137	Caeciliidae	Siphonops	Siphonops annulatus	LC	43.2320831636	3.7894503892	1564	1895
138	Caeciliidae	Siphonops	Siphonops hardyi	LC	43.2320831636	3.7894503892	1565	1896
139	Caeciliidae	Siphonops	Siphonops insulanus	DD	43.2320831636
140	Caeciliidae	Siphonops	Siphonops leucoderus	DD	43.2320831636
141	Caeciliidae	Siphonops	Siphonops paulensis	LC	43.2320831636	3.7894503892	1566	1897
142	Caeciliidae	Microcaecilia	Microcaecilia albiceps	LC	51.752229219	3.9656060315	1414
143	Caeciliidae	Microcaecilia	Microcaecilia rabei	DD	51.752229219
144	Caeciliidae	Microcaecilia	Microcaecilia supernumeraria	DD	51.752229219
145	Caeciliidae	Microcaecilia	Microcaecilia taylori	LC	51.752229219	3.9656060315	1415
146	Caeciliidae	Microcaecilia	Microcaecilia unicolor	LC	51.752229219	3.9656060315	1416
147	Caeciliidae	Hypogeophis	Hypogeophis rostratus	LC	80.8044288476	4.4043313845	935	1881
148	Caeciliidae	Praslinia	Praslinia cooperi	VU	80.8044288476	5.7906257457	54		Y
149	Hynobiidae	Batrachuperus	Batrachuperus cochranae	EN	17.3568491529	4.9894442974	411	102
150	Hynobiidae	Batrachuperus	Batrachuperus karlschmidti	VU	17.3568491529	4.2962971168	1067	637
151	Hynobiidae	Batrachuperus	Batrachuperus londongensis	EN	17.3568491529	4.9894442974	412	103
152	Hynobiidae	Batrachuperus	Batrachuperus pinchonii	VU	17.3568491529	4.2962971168	1068	638
153	Hynobiidae	Batrachuperus	Batrachuperus taibaiensis	DD	17.3568491529
154	Hynobiidae	Batrachuperus	Batrachuperus tibetanus	VU	17.3568491529	4.2962971168	1069	639
155	Hynobiidae	Batrachuperus	Batrachuperus yenyuanensis	VU	17.3568491529	4.2962971168	1070	640
156	Hynobiidae	Liua	Liua shihi	NT	18.6070025395	3.6690339554	1664
157	Hynobiidae	Liua	Liua tsinpaensis	VU	18.6070025395	4.362181136	986
158	Hynobiidae	Pseudohynobius	Pseudohynobius flavomaculatus	VU	20.5926862298	4.458649018	884
159	Hynobiidae	Salamandrella	Salamandrella keyserlingii	LC	29.2944776034	3.4109654386	1921
160	Hynobiidae	Hynobius	Hynobius abei	CR	15.7688905418	5.5921141386	101
161	Hynobiidae	Hynobius	Hynobius dunni	EN	15.7688905418	4.898966958	498
162	Hynobiidae	Hynobius	Hynobius hidamontanus	EN	15.7688905418	4.898966958	499
163	Hynobiidae	Hynobius	Hynobius okiensis	CR	15.7688905418	5.5921141386	102
164	Hynobiidae	Hynobius	Hynobius stejnegeri	VU	15.7688905418	4.2058197775	1148
165	Hynobiidae	Hynobius	Hynobius takedai	EN	15.7688905418	4.898966958	500
166	Hynobiidae	Hynobius	Hynobius amjiensis	CR	15.7688905418	5.5921141386	103
167	Hynobiidae	Hynobius	Hynobius arisanensis	VU	15.7688905418	4.2058197775	1149
168	Hynobiidae	Hynobius	Hynobius boulengeri	VU	15.7688905418	4.2058197775	1150
169	Hynobiidae	Hynobius	Hynobius chinensis	EN	15.7688905418	4.898966958	501
170	Hynobiidae	Hynobius	Hynobius formosanus	EN	15.7688905418	4.898966958	502
171	Hynobiidae	Hynobius	Hynobius kimurae	LC	15.7688905418	2.8195254163	2534
172	Hynobiidae	Hynobius	Hynobius leechii	LC	15.7688905418	2.8195254163	2535
173	Hynobiidae	Hynobius	Hynobius lichenatus	LC	15.7688905418	2.8195254163	2536
174	Hynobiidae	Hynobius	Hynobius naevius	LC	15.7688905418	2.8195254163	2537
175	Hynobiidae	Hynobius	Hynobius nebulosus	LC	15.7688905418	2.8195254163	2538
176	Hynobiidae	Hynobius	Hynobius nigrescens	LC	15.7688905418	2.8195254163	2539
177	Hynobiidae	Hynobius	Hynobius quelpaertensis	DD	15.7688905418
178	Hynobiidae	Hynobius	Hynobius retardatus	LC	15.7688905418	2.8195254163	2540
179	Hynobiidae	Hynobius	Hynobius sonani	EN	15.7688905418	4.898966958	503
180	Hynobiidae	Hynobius	Hynobius tokyoensis	VU	15.7688905418	4.2058197775	1151
181	Hynobiidae	Hynobius	Hynobius tsuensis	LC	15.7688905418	2.8195254163	2541
182	Hynobiidae	Hynobius	Hynobius turkestanicus	DD	15.7688905418
183	Hynobiidae	Hynobius	Hynobius yiwuensis	VU	15.7688905418	4.2058197775	1152
184	Hynobiidae	Hynobius	Hynobius yunanicus	EN	15.7688905418	4.898966958	504
185	Hynobiidae	Hynobius	Hynobius guabangshanensis	DD	15.7688905418
186	Hynobiidae	Hynobius	Hynobius katoi	DD	15.7688905418
187	Hynobiidae	Pachyhynobius	Pachyhynobius shangchengensis	VU	40.5806315909	5.1139288332	255
188	Hynobiidae	Ranodon	Ranodon sibiricus	EN	24.0665059952	5.3009740742	187	101
189	Hynobiidae	Paradactylodon	Paradactylodon mustersi	CR	20.0457110881	5.8192855128	46	15
190	Hynobiidae	Paradactylodon	Paradactylodon persicus	NT	20.0457110881	3.7398439711	1608	1353
191	Hynobiidae	Paradactylodon	Paradactylodon gorganensis	CR	20.0457110881	5.8192855128	47	14
192	Hynobiidae	Onychodactylus	Onychodactylus fischeri	LC	26.6995559114	3.321416381	1981
193	Hynobiidae	Onychodactylus	Onychodactylus japonicus	LC	26.6995559114	3.321416381	1982
194	Hynobiidae	Protohynobius	Protohynobius puxiongensis	DD	42.1578606114
195	Cryptobranchidae	Cryptobranchus	Cryptobranchus alleganiensis	NT	92.4857998703	5.2309567323	208	12
196	Cryptobranchidae	Andrias	Andrias japonicus	NT	83.416589332	5.1289111189	253	30
197	Cryptobranchidae	Andrias	Andrias davidianus	CR	83.416589332	7.2083526606	2	1	Y
198	Proteidae	Necturus	Necturus alabamensis	EN	63.2896389375	6.2428400237	26	8	Y
199	Proteidae	Necturus	Necturus beyeri	LC	63.2896389375	4.163398482	1219	1152
200	Proteidae	Necturus	Necturus punctatus	LC	63.2896389375	4.163398482	1220	1154
201	Proteidae	Necturus	Necturus lewisi	NT	103.0085381875	5.3376201743	164	452
202	Proteidae	Necturus	Necturus maculosus	LC	103.0085381875	4.6444729937	709	1153
203	Proteidae	Proteus	Proteus anguinus	VU	150.0677366991	6.4040226848	18	33	Y
204	Sirenidae	Pseudobranchus	Pseudobranchus axanthus	LC	107.4937262004	4.6866923483	676	479
205	Sirenidae	Pseudobranchus	Pseudobranchus striatus	LC	107.4937262004	4.6866923483	677	480
206	Sirenidae	Siren	Siren lacertina	LC	79.4098981164	4.3871372795	951	482
207	Sirenidae	Siren	Siren intermedia	LC	79.4098981164	4.3871372795	952	481
208	Ambystomatidae	Dicamptodon	Dicamptodon aterrimus	LC	57.7618368857	4.0734926116	1296	1163
209	Ambystomatidae	Dicamptodon	Dicamptodon copei	LC	57.7618368857	4.0734926116	1297	1164
210	Ambystomatidae	Dicamptodon	Dicamptodon ensatus	NT	57.7618368857	4.7666397922	633	457
211	Ambystomatidae	Dicamptodon	Dicamptodon tenebrosus	LC	57.7618368857	4.0734926116	1298	1165
212	Ambystomatidae	Ambystoma	Ambystoma lermaense	CR	42.6227668284	6.5481679113	6	23
213	Ambystomatidae	Ambystoma	Ambystoma mexicanum	CR	42.6227668284	6.5481679113	7	24
214	Ambystomatidae	Ambystoma	Ambystoma californiense	VU	42.6227668284	5.1618735502	231	668
215	Ambystomatidae	Ambystoma	Ambystoma cingulatum	VU	42.6227668284	5.1618735502	232	669
216	Ambystomatidae	Ambystoma	Ambystoma altamirani	EN	42.6227668284	5.8550207307	40	119
217	Ambystomatidae	Ambystoma	Ambystoma amblycephalum	CR	42.6227668284	6.5481679113	8	17
218	Ambystomatidae	Ambystoma	Ambystoma andersoni	CR	42.6227668284	6.5481679113	9	18
219	Ambystomatidae	Ambystoma	Ambystoma annulatum	LC	42.6227668284	3.775579189	1574	1918
220	Ambystomatidae	Ambystoma	Ambystoma barbouri	NT	42.6227668284	4.4687263696	874	1382
221	Ambystomatidae	Ambystoma	Ambystoma bombypellum	CR	42.6227668284	6.5481679113	10	19
222	Ambystomatidae	Ambystoma	Ambystoma dumerilii	CR	42.6227668284	6.5481679113	11	20
223	Ambystomatidae	Ambystoma	Ambystoma flavipiperatum	DD	42.6227668284
224	Ambystomatidae	Ambystoma	Ambystoma gracile	LC	42.6227668284	3.775579189	1575	1919
225	Ambystomatidae	Ambystoma	Ambystoma granulosum	CR	42.6227668284	6.5481679113	12	21
226	Ambystomatidae	Ambystoma	Ambystoma jeffersonianum	LC	42.6227668284	3.775579189	1576	1920
227	Ambystomatidae	Ambystoma	Ambystoma laterale	LC	42.6227668284	3.775579189	1577	1921
228	Ambystomatidae	Ambystoma	Ambystoma leorae	CR	42.6227668284	6.5481679113	13	22
229	Ambystomatidae	Ambystoma	Ambystoma mabeei	LC	42.6227668284	3.775579189	1578	1922
230	Ambystomatidae	Ambystoma	Ambystoma macrodactylum	LC	42.6227668284	3.775579189	1579	1923
231	Ambystomatidae	Ambystoma	Ambystoma maculatum	LC	42.6227668284	3.775579189	1580	1924
232	Ambystomatidae	Ambystoma	Ambystoma opacum	LC	42.6227668284	3.775579189	1581	1925
233	Ambystomatidae	Ambystoma	Ambystoma ordinarium	EN	42.6227668284	5.8550207307	41	120
234	Ambystomatidae	Ambystoma	Ambystoma rivulare	DD	42.6227668284
235	Ambystomatidae	Ambystoma	Ambystoma rosaceum	LC	42.6227668284	3.775579189	1582	1926
236	Ambystomatidae	Ambystoma	Ambystoma talpoideum	LC	42.6227668284	3.775579189	1583	1927
237	Ambystomatidae	Ambystoma	Ambystoma taylori	CR	42.6227668284	6.5481679113	14	25
238	Ambystomatidae	Ambystoma	Ambystoma texanum	LC	42.6227668284	3.775579189	1584	1928
239	Ambystomatidae	Ambystoma	Ambystoma tigrinum	LC	42.6227668284	3.775579189	1585	1929
240	Ambystomatidae	Ambystoma	Ambystoma velasci	LC	42.6227668284	3.775579189	1586	1930
241	Ambystomatidae	Ambystoma	Ambystoma silvensis	DD	42.6227668284
242	Salamandridae	Chioglossa	Chioglossa lusitanica	VU	36.7037126811	5.0160529303	340	782
243	Salamandridae	Lyciasalamandra	Lyciasalamandra luschani	EN	24.1564216703	5.3045547404	182	168
244	Salamandridae	Lyciasalamandra	Lyciasalamandra antalyana	EN	24.1564216703	5.3045547404	183	164
245	Salamandridae	Lyciasalamandra	Lyciasalamandra atifi	EN	24.1564216703	5.3045547404	184	165
246	Salamandridae	Lyciasalamandra	Lyciasalamandra billae	CR	24.1564216703	5.997701921	35	26
247	Salamandridae	Lyciasalamandra	Lyciasalamandra fazilae	EN	24.1564216703	5.3045547404	185	166
248	Salamandridae	Lyciasalamandra	Lyciasalamandra flavimembris	EN	24.1564216703	5.3045547404	186	167
249	Salamandridae	Lyciasalamandra	Lyciasalamandra helverseni	VU	24.1564216703	4.6114075599	745	783
250	Salamandridae	Mertensiella	Mertensiella caucasica	VU	36.7037126811	5.0160529303	341	784
251	Salamandridae	Salamandra	Salamandra atra	LC	24.2717534892	3.2296873091	2080	2013
252	Salamandridae	Salamandra	Salamandra lanzai	VU	24.2717534892	4.6159816703	743	786
253	Salamandridae	Salamandra	Salamandra algira	VU	24.2717534892	4.6159816703	744	785
254	Salamandridae	Salamandra	Salamandra corsica	LC	24.2717534892	3.2296873091	2081	2014
255	Salamandridae	Salamandra	Salamandra infraimmaculata	NT	24.2717534892	3.9228344897	1461	1491
256	Salamandridae	Salamandra	Salamandra salamandra	LC	24.2717534892	3.2296873091	2082	2015
257	Salamandridae	Tylototriton	Tylototriton asperrimus	NT	15.7736144743	3.5129542653	1792	1734
258	Salamandridae	Tylototriton	Tylototriton hainanensis	EN	15.7736144743	4.8992486264	497	444
259	Salamandridae	Tylototriton	Tylototriton kweichowensis	VU	15.7736144743	4.2061014459	1145	1138
260	Salamandridae	Tylototriton	Tylototriton shanjing	NT	15.7736144743	3.5129542653	1793	1735
261	Salamandridae	Tylototriton	Tylototriton taliangensis	NT	15.7736144743	3.5129542653	1794	1736
262	Salamandridae	Tylototriton	Tylototriton verrucosus	LC	15.7736144743	2.8198070848	2533	2125
263	Salamandridae	Tylototriton	Tylototriton wenxianensis	VU	15.7736144743	4.2061014459	1146	1139
264	Salamandridae	Echinotriton	Echinotriton andersoni	EN	18.5225124417	5.0510098255	313
265	Salamandridae	Echinotriton	Echinotriton chinhaiensis	CR	18.5225124417	5.7441570061	68
266	Salamandridae	Pleurodeles	Pleurodeles poireti	EN	17.24425723	4.9832918999	418	442
267	Salamandridae	Pleurodeles	Pleurodeles waltl	NT	17.24425723	3.5969975387	1723	1732
268	Salamandridae	Pleurodeles	Pleurodeles nebulosus	VU	17.24425723	4.2901447193	1077	1137
269	Salamandridae	Notophthalmus	Notophthalmus perstriatus	NT	18.3979883539	3.6583165482	1674	1733
270	Salamandridae	Notophthalmus	Notophthalmus meridionalis	EN	18.3979883539	5.0446109093	314	443
271	Salamandridae	Notophthalmus	Notophthalmus viridescens	LC	18.3979883539	2.9651693676	2344	2121
272	Salamandridae	Taricha	Taricha granulosa	LC	18.3979883539	2.9651693676	2345	2122
273	Salamandridae	Taricha	Taricha rivularis	LC	18.3979883539	2.9651693676	2346	2123
274	Salamandridae	Taricha	Taricha torosa	LC	18.3979883539	2.9651693676	2347	2124
275	Salamandridae	Paramesotriton	Paramesotriton deloustali	VU	16.5784918101	4.2529704596	1115	1147
276	Salamandridae	Paramesotriton	Paramesotriton caudopunctatus	NT	16.5784918101	3.559823279	1754	1746
277	Salamandridae	Paramesotriton	Paramesotriton chinensis	LC	16.5784918101	2.8666760985	2448	2151
278	Salamandridae	Paramesotriton	Paramesotriton fuzhongensis	VU	16.5784918101	4.2529704596	1116	1148
279	Salamandridae	Paramesotriton	Paramesotriton guanxiensis	EN	16.5784918101	4.9461176402	469	448
280	Salamandridae	Paramesotriton	Paramesotriton hongkongensis	NT	16.5784918101	3.559823279	1755	1747
281	Salamandridae	Paramesotriton	Paramesotriton laoensis	DD	16.5784918101
282	Salamandridae	Pachytriton	Pachytriton brevipes	LC	19.9832083478	3.0437225154	2263	2149
283	Salamandridae	Pachytriton	Pachytriton labiatus	LC	19.9832083478	3.0437225154	2264	2150
284	Salamandridae	Cynops	Cynops chenggongensis	DD	16.5784918101
285	Salamandridae	Cynops	Cynops cyanurus	LC	16.5784918101	2.8666760985	2449
286	Salamandridae	Cynops	Cynops ensicauda	EN	16.5784918101	4.9461176402	470
287	Salamandridae	Cynops	Cynops orientalis	LC	16.5784918101	2.8666760985	2450
288	Salamandridae	Cynops	Cynops orphicus	EN	16.5784918101	4.9461176402	471
289	Salamandridae	Cynops	Cynops pyrrhogaster	LC	16.5784918101	2.8666760985	2451
290	Salamandridae	Cynops	Cynops wolterstorffi	EX	16.5784918101
291	Salamandridae	Neurergus	Neurergus crocatus	VU	17.5651812028	4.3075822092	1022	1145
292	Salamandridae	Neurergus	Neurergus strauchii	VU	17.5651812028	4.3075822092	1023	1146
293	Salamandridae	Neurergus	Neurergus kaiseri	CR	17.5651812028	5.6938765703	80	31
294	Salamandridae	Neurergus	Neurergus microspilotus	EN	17.5651812028	5.0007293897	348	447
295	Salamandridae	Ommatotriton	Ommatotriton vittatus	LC	23.680438104	3.2060109503	2093
296	Salamandridae	Triturus	Triturus cristatus	LC	12.7694304402	2.6224509495	2902	2153
297	Salamandridae	Triturus	Triturus dobrogicus	NT	12.7694304402	3.3155981301	1997	1749
298	Salamandridae	Triturus	Triturus karelinii	LC	12.7694304402	2.6224509495	2903	2154
299	Salamandridae	Triturus	Triturus carnifex	LC	12.7694304402	2.6224509495	2904	2152
300	Salamandridae	Triturus	Triturus marmoratus	LC	12.7694304402	2.6224509495	2905	2155
301	Salamandridae	Triturus	Triturus pygmaeus	NT	12.7694304402	3.3155981301	1998	1750
302	Salamandridae	Calotriton	Calotriton asper	NT	19.6283977992	3.719815841	1623	1748
303	Salamandridae	Euproctus	Euproctus platycephalus	EN	14.4461890726	4.8168038526	618
304	Salamandridae	Euproctus	Euproctus montanus	LC	14.4461890726	2.7373623109	2687
305	Salamandridae	Mesotriton	Mesotriton alpestris	LC	17.7110976551	2.9291168053	2402
306	Salamandridae	Lissotriton	Lissotriton boscai	LC	12.6714811304	2.6153119938	2922
307	Salamandridae	Lissotriton	Lissotriton helveticus	LC	12.6714811304	2.6153119938	2923
308	Salamandridae	Lissotriton	Lissotriton italicus	LC	12.6714811304	2.6153119938	2924
309	Salamandridae	Lissotriton	Lissotriton montandoni	LC	12.6714811304	2.6153119938	2925
310	Salamandridae	Lissotriton	Lissotriton vulgaris	LC	12.6714811304	2.6153119938	2926
311	Salamandridae	Salamandrina	Salamandrina terdigitata	LC	49.4251809216	3.9204906718	1462
312	Rhyacotritonidae	Rhyacotriton	Rhyacotriton cascadae	NT	59.0023459659	4.7875308414	625	445
313	Rhyacotritonidae	Rhyacotriton	Rhyacotriton kezeri	NT	59.0023459659	4.7875308414	626	446
314	Rhyacotritonidae	Rhyacotriton	Rhyacotriton olympicus	VU	59.0023459659	5.480678022	126	29	Y
315	Rhyacotritonidae	Rhyacotriton	Rhyacotriton variegatus	LC	59.0023459659	4.0943836609	1286	1144
316	Amphiumidae	Amphiuma	Amphiuma means	LC	64.3472987409	4.179716104	1206	1149
317	Amphiumidae	Amphiuma	Amphiuma pholeter	NT	64.3472987409	4.8728632845	514	451
318	Amphiumidae	Amphiuma	Amphiuma tridactylum	LC	64.3472987409	4.179716104	1207	1150
319	Plethodontidae	Plethodon	Plethodon cinereus	LC	18.8060968251	2.9859898108	2330	2256
320	Plethodontidae	Plethodon	Plethodon electromorphus	LC	18.8060968251	2.9859898108	2331	2260
321	Plethodontidae	Plethodon	Plethodon hoffmani	LC	18.8060968251	2.9859898108	2332	2262
322	Plethodontidae	Plethodon	Plethodon hubrichti	VU	18.8060968251	4.3722841719	965	1209
323	Plethodontidae	Plethodon	Plethodon nettingi	NT	18.8060968251	3.6791369913	1648	1804
324	Plethodontidae	Plethodon	Plethodon richmondi	LC	18.8060968251	2.9859898108	2333	2268
325	Plethodontidae	Plethodon	Plethodon serratus	LC	18.8060968251	2.9859898108	2334	2269
326	Plethodontidae	Plethodon	Plethodon shenandoah	VU	18.8060968251	4.3722841719	966	1212
327	Plethodontidae	Plethodon	Plethodon sherando	VU	18.8060968251	4.3722841719	967	1213
328	Plethodontidae	Plethodon	Plethodon virginia	NT	18.8060968251	3.6791369913	1649	1807
329	Plethodontidae	Plethodon	Plethodon asupak	VU	20.6533107636	4.461452726	877	1206
330	Plethodontidae	Plethodon	Plethodon elongatus	NT	20.6533107636	3.7683055454	1587	1800
331	Plethodontidae	Plethodon	Plethodon stormi	EN	20.6533107636	5.1545999065	233	489
332	Plethodontidae	Plethodon	Plethodon albagula	LC	17.743621728	2.93085352	2393	2254
333	Plethodontidae	Plethodon	Plethodon amplus	VU	17.743621728	4.3171478812	1009	1205
334	Plethodontidae	Plethodon	Plethodon aureolus	DD	17.743621728
335	Plethodontidae	Plethodon	Plethodon caddoensis	NT	17.743621728	3.6240007006	1697	1799
336	Plethodontidae	Plethodon	Plethodon cheoah	VU	17.743621728	4.3171478812	1010	1207
337	Plethodontidae	Plethodon	Plethodon cylindraceus	LC	17.743621728	2.93085352	2394	2257
338	Plethodontidae	Plethodon	Plethodon fourchensis	VU	17.743621728	4.3171478812	1011	1208
339	Plethodontidae	Plethodon	Plethodon glutinosus	LC	17.743621728	2.93085352	2395	2261
340	Plethodontidae	Plethodon	Plethodon jordani	NT	17.743621728	3.6240007006	1698	1801
341	Plethodontidae	Plethodon	Plethodon kentucki	LC	17.743621728	2.93085352	2396	2264
342	Plethodontidae	Plethodon	Plethodon kiamichi	DD	17.743621728
343	Plethodontidae	Plethodon	Plethodon kisatchie	LC	17.743621728	2.93085352	2397	2265
344	Plethodontidae	Plethodon	Plethodon meridianus	VU	17.743621728	4.3171478812	1012	1210
345	Plethodontidae	Plethodon	Plethodon metcalfi	LC	17.743621728	2.93085352	2398	2266
346	Plethodontidae	Plethodon	Plethodon montanus	LC	17.743621728	2.93085352	2399	2267
347	Plethodontidae	Plethodon	Plethodon ouachitae	NT	17.743621728	3.6240007006	1699	1805
348	Plethodontidae	Plethodon	Plethodon petraeus	VU	17.743621728	4.3171478812	1013	1211
349	Plethodontidae	Plethodon	Plethodon sequoyah	DD	17.743621728
350	Plethodontidae	Plethodon	Plethodon shermani	VU	17.743621728	4.3171478812	1014	1214
351	Plethodontidae	Plethodon	Plethodon teyahalee	LC	17.743621728	2.93085352	2400	2270
352	Plethodontidae	Plethodon	Plethodon yonahlossee	LC	17.743621728	2.93085352	2401	2276
353	Plethodontidae	Plethodon	Plethodon larselli	NT	22.9483226009	3.8690454644	1495	1802
354	Plethodontidae	Plethodon	Plethodon neomexicanus	NT	22.9483226009	3.8690454644	1496	1803
355	Plethodontidae	Plethodon	Plethodon idahoensis	LC	22.9483226009	3.1758982839	2118	2263
356	Plethodontidae	Plethodon	Plethodon vandykei	LC	22.9483226009	3.1758982839	2119	2271
357	Plethodontidae	Plethodon	Plethodon dunni	LC	22.9483226009	3.1758982839	2120	2259
358	Plethodontidae	Plethodon	Plethodon vehiculum	LC	22.9483226009	3.1758982839	2121	2272
359	Plethodontidae	Plethodon	Plethodon punctatus	NT	22.9483226009	3.8690454644	1497	1806
360	Plethodontidae	Plethodon	Plethodon wehrlei	LC	22.9483226009	3.1758982839	2122	2275
361	Plethodontidae	Plethodon	Plethodon angusticlavius	LC	19.6426663451	3.0273601157	2287	2255
362	Plethodontidae	Plethodon	Plethodon dorsalis	LC	19.6426663451	3.0273601157	2288	2258
363	Plethodontidae	Plethodon	Plethodon ventralis	LC	19.6426663451	3.0273601157	2289	2273
364	Plethodontidae	Plethodon	Plethodon websteri	LC	19.6426663451	3.0273601157	2290	2274
365	Plethodontidae	Plethodon	Plethodon welleri	EN	19.6426663451	5.1068016573	266	490
366	Plethodontidae	Plethodon	Plethodon ainsworthi	EX	30.0771882214
367	Plethodontidae	Ensatina	Ensatina eschscholtzii	LC	59.9468191234	4.1100016663	1280	1781
368	Plethodontidae	Aneides	Aneides aeneus	NT	23.8735217738	3.9069510357	1467	1761
369	Plethodontidae	Aneides	Aneides ferreus	NT	23.8735217738	3.9069510357	1468	1762
370	Plethodontidae	Aneides	Aneides flavipunctatus	NT	23.8735217738	3.9069510357	1469	1763
371	Plethodontidae	Aneides	Aneides hardii	LC	23.8735217738	3.2138038551	2088	2168
372	Plethodontidae	Aneides	Aneides lugubris	LC	23.8735217738	3.2138038551	2089	2169
373	Plethodontidae	Aneides	Aneides vagrans	NT	23.8735217738	3.9069510357	1470	1764
374	Plethodontidae	Desmognathus	Desmognathus aeneus	NT	20.6149092556	3.7665305005	1591	1783
375	Plethodontidae	Desmognathus	Desmognathus apalachicolae	LC	20.6149092556	3.0733833199	2225	2225
376	Plethodontidae	Desmognathus	Desmognathus auriculatus	LC	20.6149092556	3.0733833199	2226	2226
377	Plethodontidae	Desmognathus	Desmognathus brimleyorum	LC	20.6149092556	3.0733833199	2227	2227
378	Plethodontidae	Desmognathus	Desmognathus carolinensis	LC	20.6149092556	3.0733833199	2228	2228
379	Plethodontidae	Desmognathus	Desmognathus folkertsi	DD	20.6149092556
380	Plethodontidae	Desmognathus	Desmognathus fuscus	LC	20.6149092556	3.0733833199	2229	2229
381	Plethodontidae	Desmognathus	Desmognathus imitator	LC	20.6149092556	3.0733833199	2230	2230
382	Plethodontidae	Desmognathus	Desmognathus marmoratus	LC	20.6149092556	3.0733833199	2231	2231
383	Plethodontidae	Desmognathus	Desmognathus monticola	LC	20.6149092556	3.0733833199	2232	2232
384	Plethodontidae	Desmognathus	Desmognathus ochrophaeus	LC	20.6149092556	3.0733833199	2233	2233
385	Plethodontidae	Desmognathus	Desmognathus ocoee	LC	20.6149092556	3.0733833199	2234	2234
386	Plethodontidae	Desmognathus	Desmognathus orestes	LC	20.6149092556	3.0733833199	2235	2235
387	Plethodontidae	Desmognathus	Desmognathus quadramaculatus	LC	20.6149092556	3.0733833199	2236	2236
388	Plethodontidae	Desmognathus	Desmognathus santeetlah	LC	20.6149092556	3.0733833199	2237	2237
389	Plethodontidae	Desmognathus	Desmognathus welteri	LC	20.6149092556	3.0733833199	2238	2238
390	Plethodontidae	Desmognathus	Desmognathus wrighti	LC	20.6149092556	3.0733833199	2239	2239
391	Plethodontidae	Desmognathus	Desmognathus abditus	NT	20.6149092556	3.7665305005	1592	1782
392	Plethodontidae	Phaeognathus	Phaeognathus hubrichti	EN	42.3472582785	5.8486849967	42	453
393	Plethodontidae	Hydromantes	Hydromantes brunus	VU	20.6884360161	4.4630735771	875	1178
394	Plethodontidae	Hydromantes	Hydromantes shastae	VU	20.6884360161	4.4630735771	876	1179
395	Plethodontidae	Hydromantes	Hydromantes platycephalus	LC	20.6884360161	3.076779216	2223	2197
396	Plethodontidae	Hydromantes	Hydromantes genei	VU	30.2922523145	4.8296648981	616	1181
397	Plethodontidae	Hydromantes	Hydromantes ambrosii	NT	19.2054138807	3.699097763	1636	1774
398	Plethodontidae	Hydromantes	Hydromantes flavus	VU	19.2054138807	4.3922449435	940	1180
399	Plethodontidae	Hydromantes	Hydromantes imperialis	NT	19.2054138807	3.699097763	1637	1775
400	Plethodontidae	Hydromantes	Hydromantes italicus	NT	19.2054138807	3.699097763	1638	1776
401	Plethodontidae	Hydromantes	Hydromantes supramontis	EN	19.2054138807	5.0853921241	275	467
402	Plethodontidae	Hydromantes	Hydromantes strinatii	NT	19.2054138807	3.699097763	1639	1777
403	Plethodontidae	Batrachoseps	Batrachoseps simatus	VU	19.8713988209	4.4246741054	897	1169
404	Plethodontidae	Batrachoseps	Batrachoseps stebbinsi	VU	19.8713988209	4.4246741054	898	1170
405	Plethodontidae	Batrachoseps	Batrachoseps campi	EN	19.8713988209	5.117821286	254	465
406	Plethodontidae	Batrachoseps	Batrachoseps relictus	DD	19.8713988209
407	Plethodontidae	Batrachoseps	Batrachoseps attenuatus	LC	19.8713988209	3.0383797443	2273	2179
408	Plethodontidae	Batrachoseps	Batrachoseps diabolicus	DD	19.8713988209
409	Plethodontidae	Batrachoseps	Batrachoseps gabrieli	DD	19.8713988209
410	Plethodontidae	Batrachoseps	Batrachoseps gavilanensis	LC	19.8713988209	3.0383797443	2274	2180
411	Plethodontidae	Batrachoseps	Batrachoseps gregarius	LC	19.8713988209	3.0383797443	2275	2181
412	Plethodontidae	Batrachoseps	Batrachoseps incognitus	DD	19.8713988209
413	Plethodontidae	Batrachoseps	Batrachoseps kawia	DD	19.8713988209
414	Plethodontidae	Batrachoseps	Batrachoseps luciae	LC	19.8713988209	3.0383797443	2276	2182
415	Plethodontidae	Batrachoseps	Batrachoseps major	LC	19.8713988209	3.0383797443	2277	2183
416	Plethodontidae	Batrachoseps	Batrachoseps minor	DD	19.8713988209
417	Plethodontidae	Batrachoseps	Batrachoseps nigriventris	LC	19.8713988209	3.0383797443	2278	2184
418	Plethodontidae	Batrachoseps	Batrachoseps pacificus	LC	19.8713988209	3.0383797443	2279	2185
419	Plethodontidae	Batrachoseps	Batrachoseps regius	VU	19.8713988209	4.4246741054	899	1168
420	Plethodontidae	Batrachoseps	Batrachoseps robustus	NT	19.8713988209	3.7315269248	1609	1768
421	Plethodontidae	Batrachoseps	Batrachoseps wrightorum	VU	19.8713988209	4.4246741054	900	1171
422	Plethodontidae	Hemidactylium	Hemidactylium scutatum	LC	83.7346649933	4.4395247859	888	1765
423	Plethodontidae	Eurycea	Eurycea nana	VU	19.1345670681	4.3887324537	941	1225
424	Plethodontidae	Eurycea	Eurycea sosorum	VU	19.1345670681	4.3887324537	942	1228
425	Plethodontidae	Eurycea	Eurycea tridentifera	VU	19.1345670681	4.3887324537	943	1229
426	Plethodontidae	Eurycea	Eurycea spelaea	LC	19.1345670681	3.0024380926	2305	2304
427	Plethodontidae	Eurycea	Eurycea rathbuni	VU	19.1345670681	4.3887324537	944	1227
428	Plethodontidae	Eurycea	Eurycea robusta	DD	19.1345670681
429	Plethodontidae	Eurycea	Eurycea bislineata	LC	19.1345670681	3.0024380926	2306	2296
430	Plethodontidae	Eurycea	Eurycea chamberlaini	DD	19.1345670681
431	Plethodontidae	Eurycea	Eurycea chisholmensis	VU	19.1345670681	4.3887324537	945	1222
432	Plethodontidae	Eurycea	Eurycea cirrigera	LC	19.1345670681	3.0024380926	2307	2297
433	Plethodontidae	Eurycea	Eurycea guttolineata	LC	19.1345670681	3.0024380926	2308	2298
434	Plethodontidae	Eurycea	Eurycea junaluska	VU	19.1345670681	4.3887324537	946	1223
435	Plethodontidae	Eurycea	Eurycea latitans	VU	19.1345670681	4.3887324537	947	1224
436	Plethodontidae	Eurycea	Eurycea longicauda	LC	19.1345670681	3.0024380926	2309	2299
437	Plethodontidae	Eurycea	Eurycea lucifuga	LC	19.1345670681	3.0024380926	2310	2300
438	Plethodontidae	Eurycea	Eurycea multiplicata	LC	19.1345670681	3.0024380926	2311	2301
439	Plethodontidae	Eurycea	Eurycea naufragia	EN	19.1345670681	5.0818796343	276	495
440	Plethodontidae	Eurycea	Eurycea neotenes	VU	19.1345670681	4.3887324537	948	1226
441	Plethodontidae	Eurycea	Eurycea pterophila	DD	19.1345670681
442	Plethodontidae	Eurycea	Eurycea quadridigitata	LC	19.1345670681	3.0024380926	2312	2302
443	Plethodontidae	Eurycea	Eurycea tonkawae	EN	19.1345670681	5.0818796343	277	496
444	Plethodontidae	Eurycea	Eurycea troglodytes	DD	19.1345670681
445	Plethodontidae	Eurycea	Eurycea tynerensis	NT	19.1345670681	3.6955852732	1640	1814
446	Plethodontidae	Eurycea	Eurycea waterlooensis	VU	19.1345670681	4.3887324537	949	1230
447	Plethodontidae	Eurycea	Eurycea wilderae	LC	19.1345670681	3.0024380926	2313	2303
448	Plethodontidae	Eurycea	Eurycea wallacei	VU	19.1345670681	4.3887324537	950	1231
449	Plethodontidae	Gyrinophilus	Gyrinophilus gulolineatus	EN	22.3643238239	5.2306517777	209	492
450	Plethodontidae	Gyrinophilus	Gyrinophilus palleucus	VU	22.3643238239	4.5375045972	806	1219
451	Plethodontidae	Gyrinophilus	Gyrinophilus porphyriticus	LC	22.3643238239	3.151210236	2144	2281
452	Plethodontidae	Gyrinophilus	Gyrinophilus subterraneus	EN	22.3643238239	5.2306517777	210	493
453	Plethodontidae	Stereochilus	Stereochilus marginatus	LC	31.1339156214	3.4699120338	1859
454	Plethodontidae	Pseudotriton	Pseudotriton montanus	LC	25.5559720873	3.2792546598	2034
455	Plethodontidae	Pseudotriton	Pseudotriton ruber	LC	25.5559720873	3.2792546598	2035
456	Plethodontidae	Nototriton	Nototriton brodiei	DD	19.5948685899
457	Plethodontidae	Nototriton	Nototriton abscondens	NT	19.5948685899	3.7181891277	1624	1815
458	Plethodontidae	Nototriton	Nototriton barbouri	EN	19.5948685899	5.1044834889	267	497
459	Plethodontidae	Nototriton	Nototriton gamezi	VU	19.5948685899	4.4113363083	923	1233
460	Plethodontidae	Nototriton	Nototriton guanacaste	VU	19.5948685899	4.4113363083	924	1234
461	Plethodontidae	Nototriton	Nototriton lignicola	CR	19.5948685899	5.7976306694	53	48
462	Plethodontidae	Nototriton	Nototriton limnospectator	EN	19.5948685899	5.1044834889	268	498
463	Plethodontidae	Nototriton	Nototriton major	DD	19.5948685899
464	Plethodontidae	Nototriton	Nototriton picadoi	NT	19.5948685899	3.7181891277	1625	1816
465	Plethodontidae	Nototriton	Nototriton richardi	NT	19.5948685899	3.7181891277	1626	1817
466	Plethodontidae	Nototriton	Nototriton saslaya	VU	19.5948685899	4.4113363083	925	1235
467	Plethodontidae	Nototriton	Nototriton stuarti	DD	19.5948685899
468	Plethodontidae	Nototriton	Nototriton tapanti	DD	19.5948685899
469	Plethodontidae	Oedipina	Oedipina alfaroi	VU	18.2659423823	4.3446332548	1001	1240
470	Plethodontidae	Oedipina	Oedipina alleni	LC	18.2659423823	2.9583388937	2352	2348
471	Plethodontidae	Oedipina	Oedipina altura	CR	18.2659423823	5.7309276159	74	60
472	Plethodontidae	Oedipina	Oedipina carablanca	DD	18.2659423823
473	Plethodontidae	Oedipina	Oedipina collaris	DD	18.2659423823
474	Plethodontidae	Oedipina	Oedipina complex	LC	18.2659423823	2.9583388937	2353	2349
475	Plethodontidae	Oedipina	Oedipina cyclocauda	LC	18.2659423823	2.9583388937	2354	2350
476	Plethodontidae	Oedipina	Oedipina elongata	LC	18.2659423823	2.9583388937	2355	2351
477	Plethodontidae	Oedipina	Oedipina gephyra	EN	18.2659423823	5.0377804354	322	525
478	Plethodontidae	Oedipina	Oedipina gracilis	EN	18.2659423823	5.0377804354	323	526
479	Plethodontidae	Oedipina	Oedipina grandis	EN	18.2659423823	5.0377804354	324	527
480	Plethodontidae	Oedipina	Oedipina ignea	DD	18.2659423823
481	Plethodontidae	Oedipina	Oedipina maritima	CR	18.2659423823	5.7309276159	75	61
482	Plethodontidae	Oedipina	Oedipina pacificensis	LC	18.2659423823	2.9583388937	2356	2352
483	Plethodontidae	Oedipina	Oedipina parvipes	LC	18.2659423823	2.9583388937	2357	2353
484	Plethodontidae	Oedipina	Oedipina paucidentata	CR	18.2659423823	5.7309276159	76	62
485	Plethodontidae	Oedipina	Oedipina poelzi	EN	18.2659423823	5.0377804354	325	528
486	Plethodontidae	Oedipina	Oedipina pseudouniformis	EN	18.2659423823	5.0377804354	326	529
487	Plethodontidae	Oedipina	Oedipina savagei	DD	18.2659423823
488	Plethodontidae	Oedipina	Oedipina stenopodia	EN	18.2659423823	5.0377804354	327	530
489	Plethodontidae	Oedipina	Oedipina stuarti	DD	18.2659423823
490	Plethodontidae	Oedipina	Oedipina taylori	DD	18.2659423823
491	Plethodontidae	Oedipina	Oedipina uniformis	VU	18.2659423823	4.3446332548	1002	1241
492	Plethodontidae	Cryptotriton	Cryptotriton monzoni	CR	20.4827705871	5.8398399681	43	57
493	Plethodontidae	Cryptotriton	Cryptotriton wakei	DD	20.4827705871
494	Plethodontidae	Cryptotriton	Cryptotriton adelos	EN	20.4827705871	5.1466927875	242	513
495	Plethodontidae	Cryptotriton	Cryptotriton alvarezdeltoroi	EN	20.4827705871	5.1466927875	243	514
496	Plethodontidae	Cryptotriton	Cryptotriton nasalis	EN	20.4827705871	5.1466927875	244	515
497	Plethodontidae	Cryptotriton	Cryptotriton veraepacis	EN	20.4827705871	5.1466927875	245	516
498	Plethodontidae	Dendrotriton	Dendrotriton bromeliacius	EN	20.4827705871	5.1466927875	246	517
499	Plethodontidae	Dendrotriton	Dendrotriton cuchumatanus	CR	20.4827705871	5.8398399681	44	58
500	Plethodontidae	Dendrotriton	Dendrotriton megarhinus	VU	20.4827705871	4.4535456069	885	1236
501	Plethodontidae	Dendrotriton	Dendrotriton rabbi	EN	20.4827705871	5.1466927875	247	518
502	Plethodontidae	Dendrotriton	Dendrotriton sanctibarbarus	EN	20.4827705871	5.1466927875	248	519
503	Plethodontidae	Dendrotriton	Dendrotriton xolocalcae	VU	20.4827705871	4.4535456069	886	1237
504	Plethodontidae	Chiropterotriton	Chiropterotriton arboreus	DD	19.7846793406
505	Plethodontidae	Chiropterotriton	Chiropterotriton chiropterus	DD	19.7846793406
506	Plethodontidae	Chiropterotriton	Chiropterotriton chondrostega	EN	19.7846793406	5.1136576868	256
507	Plethodontidae	Chiropterotriton	Chiropterotriton cracens	EN	19.7846793406	5.1136576868	257
508	Plethodontidae	Chiropterotriton	Chiropterotriton dimidiatus	EN	19.7846793406	5.1136576868	258
509	Plethodontidae	Chiropterotriton	Chiropterotriton lavae	CR	19.7846793406	5.8068048674	49
510	Plethodontidae	Chiropterotriton	Chiropterotriton magnipes	CR	19.7846793406	5.8068048674	50
511	Plethodontidae	Chiropterotriton	Chiropterotriton mosaueri	CR	19.7846793406	5.8068048674	51
512	Plethodontidae	Chiropterotriton	Chiropterotriton multidentatus	EN	19.7846793406	5.1136576868	259
513	Plethodontidae	Chiropterotriton	Chiropterotriton orculus	VU	19.7846793406	4.4205105063	902
514	Plethodontidae	Chiropterotriton	Chiropterotriton priscus	NT	19.7846793406	3.7273633257	1610
515	Plethodontidae	Chiropterotriton	Chiropterotriton terrestris	DD	19.7846793406
516	Plethodontidae	Thorius	Thorius arboreus	EN	18.785581205	5.0643949921	291	500
517	Plethodontidae	Thorius	Thorius aureus	CR	18.785581205	5.7575421727	60	49
518	Plethodontidae	Thorius	Thorius boreas	EN	18.785581205	5.0643949921	292	501
519	Plethodontidae	Thorius	Thorius dubitus	EN	18.785581205	5.0643949921	293	502
520	Plethodontidae	Thorius	Thorius grandis	EN	18.785581205	5.0643949921	294	503
521	Plethodontidae	Thorius	Thorius infernalis	CR	18.785581205	5.7575421727	61	50
522	Plethodontidae	Thorius	Thorius insperatus	DD	18.785581205
523	Plethodontidae	Thorius	Thorius lunaris	EN	18.785581205	5.0643949921	295	504
524	Plethodontidae	Thorius	Thorius macdougalli	EN	18.785581205	5.0643949921	296	505
525	Plethodontidae	Thorius	Thorius magnipes	CR	18.785581205	5.7575421727	62	51
526	Plethodontidae	Thorius	Thorius minutissimus	CR	18.785581205	5.7575421727	63	52
527	Plethodontidae	Thorius	Thorius minydemus	CR	18.785581205	5.7575421727	64	53
528	Plethodontidae	Thorius	Thorius munificus	EN	18.785581205	5.0643949921	297	506
529	Plethodontidae	Thorius	Thorius narismagnus	CR	18.785581205	5.7575421727	65	54
530	Plethodontidae	Thorius	Thorius narisovalis	CR	18.785581205	5.7575421727	66	55
531	Plethodontidae	Thorius	Thorius omiltemi	EN	18.785581205	5.0643949921	298	507
532	Plethodontidae	Thorius	Thorius papaloae	EN	18.785581205	5.0643949921	299	508
533	Plethodontidae	Thorius	Thorius pennatulus	CR	18.785581205	5.7575421727	67	56
534	Plethodontidae	Thorius	Thorius pulmonaris	EN	18.785581205	5.0643949921	300	509
535	Plethodontidae	Thorius	Thorius schmidti	EN	18.785581205	5.0643949921	301	510
536	Plethodontidae	Thorius	Thorius smithi	DD	18.785581205
537	Plethodontidae	Thorius	Thorius spilogaster	EN	18.785581205	5.0643949921	302	511
538	Plethodontidae	Thorius	Thorius troglodytes	EN	18.785581205	5.0643949921	303	512
539	Plethodontidae	Bolitoglossa	Bolitoglossa adspersa	LC	14.9022194109	2.7664586851	2637	2376
540	Plethodontidae	Bolitoglossa	Bolitoglossa alberchi	LC	14.9022194109	2.7664586851	2638	2377
541	Plethodontidae	Bolitoglossa	Bolitoglossa altamazonica	LC	14.9022194109	2.7664586851	2639	2378
542	Plethodontidae	Bolitoglossa	Bolitoglossa alvaradoi	EN	14.9022194109	4.8459002268	522	557
543	Plethodontidae	Bolitoglossa	Bolitoglossa anthracina	DD	14.9022194109
544	Plethodontidae	Bolitoglossa	Bolitoglossa biseriata	LC	14.9022194109	2.7664586851	2640	2379
545	Plethodontidae	Bolitoglossa	Bolitoglossa borburata	NT	14.9022194109	3.4596058656	1866	1825
546	Plethodontidae	Bolitoglossa	Bolitoglossa capitana	CR	14.9022194109	5.5390474073	113	74
547	Plethodontidae	Bolitoglossa	Bolitoglossa carri	CR	14.9022194109	5.5390474073	114	75
548	Plethodontidae	Bolitoglossa	Bolitoglossa celaque	EN	14.9022194109	4.8459002268	523	558
549	Plethodontidae	Bolitoglossa	Bolitoglossa cerroensis	LC	14.9022194109	2.7664586851	2641	2380
550	Plethodontidae	Bolitoglossa	Bolitoglossa chica	VU	14.9022194109	4.1527530462	1229	1254
551	Plethodontidae	Bolitoglossa	Bolitoglossa colonnea	LC	14.9022194109	2.7664586851	2642	2381
552	Plethodontidae	Bolitoglossa	Bolitoglossa compacta	EN	14.9022194109	4.8459002268	524	559
553	Plethodontidae	Bolitoglossa	Bolitoglossa conanti	EN	14.9022194109	4.8459002268	525	560
554	Plethodontidae	Bolitoglossa	Bolitoglossa cuchumatana	NT	14.9022194109	3.4596058656	1867	1826
555	Plethodontidae	Bolitoglossa	Bolitoglossa cuna	DD	14.9022194109
556	Plethodontidae	Bolitoglossa	Bolitoglossa decora	CR	14.9022194109	5.5390474073	115	76
557	Plethodontidae	Bolitoglossa	Bolitoglossa diaphora	CR	14.9022194109	5.5390474073	116	77
558	Plethodontidae	Bolitoglossa	Bolitoglossa digitigrada	DD	14.9022194109
559	Plethodontidae	Bolitoglossa	Bolitoglossa diminuta	VU	14.9022194109	4.1527530462	1230	1255
560	Plethodontidae	Bolitoglossa	Bolitoglossa dofleini	NT	14.9022194109	3.4596058656	1868	1827
561	Plethodontidae	Bolitoglossa	Bolitoglossa dunni	EN	14.9022194109	4.8459002268	526	561
562	Plethodontidae	Bolitoglossa	Bolitoglossa engelhardti	EN	14.9022194109	4.8459002268	527	562
563	Plethodontidae	Bolitoglossa	Bolitoglossa epimela	DD	14.9022194109
564	Plethodontidae	Bolitoglossa	Bolitoglossa equatoriana	LC	14.9022194109	2.7664586851	2643	2382
565	Plethodontidae	Bolitoglossa	Bolitoglossa flavimembris	EN	14.9022194109	4.8459002268	528	563
566	Plethodontidae	Bolitoglossa	Bolitoglossa flaviventris	NT	14.9022194109	3.4596058656	1869	1828
567	Plethodontidae	Bolitoglossa	Bolitoglossa franklini	EN	14.9022194109	4.8459002268	529	564
568	Plethodontidae	Bolitoglossa	Bolitoglossa gracilis	VU	14.9022194109	4.1527530462	1231	1256
569	Plethodontidae	Bolitoglossa	Bolitoglossa guaramacalensis	VU	14.9022194109	4.1527530462	1232	1257
570	Plethodontidae	Bolitoglossa	Bolitoglossa hartwegi	NT	14.9022194109	3.4596058656	1870	1829
571	Plethodontidae	Bolitoglossa	Bolitoglossa helmrichi	NT	14.9022194109	3.4596058656	1871	1830
572	Plethodontidae	Bolitoglossa	Bolitoglossa hermosa	DD	14.9022194109
573	Plethodontidae	Bolitoglossa	Bolitoglossa hiemalis	VU	14.9022194109	4.1527530462	1233	1258
574	Plethodontidae	Bolitoglossa	Bolitoglossa hypacra	VU	14.9022194109	4.1527530462	1234	1259
575	Plethodontidae	Bolitoglossa	Bolitoglossa jacksoni	CR	14.9022194109	5.5390474073	117	79
576	Plethodontidae	Bolitoglossa	Bolitoglossa lignicolor	VU	14.9022194109	4.1527530462	1235	1260
577	Plethodontidae	Bolitoglossa	Bolitoglossa lincolni	NT	14.9022194109	3.4596058656	1872	1831
578	Plethodontidae	Bolitoglossa	Bolitoglossa longissima	CR	14.9022194109	5.5390474073	118	80
579	Plethodontidae	Bolitoglossa	Bolitoglossa lozanoi	DD	14.9022194109
580	Plethodontidae	Bolitoglossa	Bolitoglossa macrinii	VU	14.9022194109	4.1527530462	1236	1261
581	Plethodontidae	Bolitoglossa	Bolitoglossa marmorea	EN	14.9022194109	4.8459002268	530	566
582	Plethodontidae	Bolitoglossa	Bolitoglossa medemi	VU	14.9022194109	4.1527530462	1237	1262
583	Plethodontidae	Bolitoglossa	Bolitoglossa meliana	EN	14.9022194109	4.8459002268	531	567
584	Plethodontidae	Bolitoglossa	Bolitoglossa mexicana	LC	14.9022194109	2.7664586851	2644	2383
585	Plethodontidae	Bolitoglossa	Bolitoglossa minutula	EN	14.9022194109	4.8459002268	532	568
586	Plethodontidae	Bolitoglossa	Bolitoglossa mombachoensis	VU	14.9022194109	4.1527530462	1238	1263
587	Plethodontidae	Bolitoglossa	Bolitoglossa morio	LC	14.9022194109	2.7664586851	2645	2384
588	Plethodontidae	Bolitoglossa	Bolitoglossa mulleri	VU	14.9022194109	4.1527530462	1239	1264
589	Plethodontidae	Bolitoglossa	Bolitoglossa nicefori	LC	14.9022194109	2.7664586851	2646	2385
590	Plethodontidae	Bolitoglossa	Bolitoglossa nigrescens	DD	14.9022194109
591	Plethodontidae	Bolitoglossa	Bolitoglossa oaxacensis	DD	14.9022194109
592	Plethodontidae	Bolitoglossa	Bolitoglossa occidentalis	LC	14.9022194109	2.7664586851	2647	2386
593	Plethodontidae	Bolitoglossa	Bolitoglossa odonnelli	EN	14.9022194109	4.8459002268	533	569
594	Plethodontidae	Bolitoglossa	Bolitoglossa orestes	VU	14.9022194109	4.1527530462	1240	1265
595	Plethodontidae	Bolitoglossa	Bolitoglossa palmata	VU	14.9022194109	4.1527530462	1241	1266
596	Plethodontidae	Bolitoglossa	Bolitoglossa pandi	EN	14.9022194109	4.8459002268	534	570
597	Plethodontidae	Bolitoglossa	Bolitoglossa peruviana	LC	14.9022194109	2.7664586851	2648	2387
598	Plethodontidae	Bolitoglossa	Bolitoglossa pesrubra	EN	14.9022194109	4.8459002268	535	571
599	Plethodontidae	Bolitoglossa	Bolitoglossa phalarosoma	DD	14.9022194109
600	Plethodontidae	Bolitoglossa	Bolitoglossa platydactyla	NT	14.9022194109	3.4596058656	1873	1832
601	Plethodontidae	Bolitoglossa	Bolitoglossa porrasorum	EN	14.9022194109	4.8459002268	536	572
602	Plethodontidae	Bolitoglossa	Bolitoglossa ramosi	LC	14.9022194109	2.7664586851	2649	2388
603	Plethodontidae	Bolitoglossa	Bolitoglossa riletti	EN	14.9022194109	4.8459002268	537	573
604	Plethodontidae	Bolitoglossa	Bolitoglossa robusta	LC	14.9022194109	2.7664586851	2650	2389
605	Plethodontidae	Bolitoglossa	Bolitoglossa rostrata	VU	14.9022194109	4.1527530462	1242	1267
606	Plethodontidae	Bolitoglossa	Bolitoglossa rufescens	LC	14.9022194109	2.7664586851	2651	2390
607	Plethodontidae	Bolitoglossa	Bolitoglossa salvinii	EN	14.9022194109	4.8459002268	538	574
608	Plethodontidae	Bolitoglossa	Bolitoglossa savagei	DD	14.9022194109
609	Plethodontidae	Bolitoglossa	Bolitoglossa schizodactyla	LC	14.9022194109	2.7664586851	2652	2391
610	Plethodontidae	Bolitoglossa	Bolitoglossa silverstonei	VU	14.9022194109	4.1527530462	1243	1268
611	Plethodontidae	Bolitoglossa	Bolitoglossa sima	VU	14.9022194109	4.1527530462	1244	1269
612	Plethodontidae	Bolitoglossa	Bolitoglossa sooyorum	EN	14.9022194109	4.8459002268	539	575
613	Plethodontidae	Bolitoglossa	Bolitoglossa spongai	EN	14.9022194109	4.8459002268	540	576
614	Plethodontidae	Bolitoglossa	Bolitoglossa striatula	LC	14.9022194109	2.7664586851	2653	2392
615	Plethodontidae	Bolitoglossa	Bolitoglossa stuarti	EN	14.9022194109	4.8459002268	541	577
616	Plethodontidae	Bolitoglossa	Bolitoglossa subpalmata	EN	14.9022194109	4.8459002268	542	578
617	Plethodontidae	Bolitoglossa	Bolitoglossa synoria	CR	14.9022194109	5.5390474073	119	82
618	Plethodontidae	Bolitoglossa	Bolitoglossa taylori	DD	14.9022194109
619	Plethodontidae	Bolitoglossa	Bolitoglossa vallecula	LC	14.9022194109	2.7664586851	2654	2393
620	Plethodontidae	Bolitoglossa	Bolitoglossa veracrucis	DD	14.9022194109
621	Plethodontidae	Bolitoglossa	Bolitoglossa walkeri	NT	14.9022194109	3.4596058656	1874	1833
622	Plethodontidae	Bolitoglossa	Bolitoglossa yucatana	LC	14.9022194109	2.7664586851	2655	2394
623	Plethodontidae	Bolitoglossa	Bolitoglossa zapoteca	DD	14.9022194109
624	Plethodontidae	Bolitoglossa	Bolitoglossa copia	DD	14.9022194109
625	Plethodontidae	Bolitoglossa	Bolitoglossa heiroreias	CR	14.9022194109	5.5390474073	120	78
626	Plethodontidae	Bolitoglossa	Bolitoglossa magnifica	EN	14.9022194109	4.8459002268	543	565
627	Plethodontidae	Bolitoglossa	Bolitoglossa obscura	DD	14.9022194109
628	Plethodontidae	Bolitoglossa	Bolitoglossa oresbia	CR	14.9022194109	5.5390474073	121	81
629	Plethodontidae	Bolitoglossa	Bolitoglossa sombra	DD	14.9022194109
630	Plethodontidae	Parvimolge	Parvimolge townsendi	EN	68.0275040883	6.3139465768	24	533	Y
631	Plethodontidae	Pseudoeurycea	Pseudoeurycea nigra	CR	16.5020856351	5.6349087752	89	65
632	Plethodontidae	Pseudoeurycea	Pseudoeurycea parva	CR	16.5020856351	5.6349087752	90	66
633	Plethodontidae	Pseudoeurycea	Pseudoeurycea lineola	EN	16.5020856351	4.9417615947	472	540
634	Plethodontidae	Pseudoeurycea	Pseudoeurycea orchimelas	EN	16.5020856351	4.9417615947	473	542
635	Plethodontidae	Pseudoeurycea	Pseudoeurycea orchileucos	EN	16.5020856351	4.9417615947	474	541
636	Plethodontidae	Pseudoeurycea	Pseudoeurycea ahuitzotl	DD	16.5020856351
637	Plethodontidae	Pseudoeurycea	Pseudoeurycea altamontana	EN	16.5020856351	4.9417615947	475	543
638	Plethodontidae	Pseudoeurycea	Pseudoeurycea amuzga	DD	16.5020856351
639	Plethodontidae	Pseudoeurycea	Pseudoeurycea anitae	DD	16.5020856351
640	Plethodontidae	Pseudoeurycea	Pseudoeurycea aquatica	CR	16.5020856351	5.6349087752	91	67
641	Plethodontidae	Pseudoeurycea	Pseudoeurycea aurantia	DD	16.5020856351
642	Plethodontidae	Pseudoeurycea	Pseudoeurycea bellii	VU	16.5020856351	4.2486144141	1120	1249
643	Plethodontidae	Pseudoeurycea	Pseudoeurycea brunnata	EN	16.5020856351	4.9417615947	476	544
644	Plethodontidae	Pseudoeurycea	Pseudoeurycea sulcata	NT	16.5020856351	3.5554672335	1760	1822
645	Plethodontidae	Pseudoeurycea	Pseudoeurycea cochranae	EN	16.5020856351	4.9417615947	477	545
646	Plethodontidae	Pseudoeurycea	Pseudoeurycea conanti	DD	16.5020856351
647	Plethodontidae	Pseudoeurycea	Pseudoeurycea exspectata	CR	16.5020856351	5.6349087752	92	68
648	Plethodontidae	Pseudoeurycea	Pseudoeurycea firscheini	EN	16.5020856351	4.9417615947	478	546
649	Plethodontidae	Pseudoeurycea	Pseudoeurycea gadovii	EN	16.5020856351	4.9417615947	479	547
650	Plethodontidae	Pseudoeurycea	Pseudoeurycea galeanae	NT	16.5020856351	3.5554672335	1761	1823
651	Plethodontidae	Pseudoeurycea	Pseudoeurycea gigantea	EN	16.5020856351	4.9417615947	480	548
652	Plethodontidae	Pseudoeurycea	Pseudoeurycea goebeli	EN	16.5020856351	4.9417615947	481	549
653	Plethodontidae	Pseudoeurycea	Pseudoeurycea juarezi	EN	16.5020856351	4.9417615947	482	550
654	Plethodontidae	Pseudoeurycea	Pseudoeurycea leprosa	VU	16.5020856351	4.2486144141	1121	1251
655	Plethodontidae	Pseudoeurycea	Pseudoeurycea longicauda	EN	16.5020856351	4.9417615947	483	551
656	Plethodontidae	Pseudoeurycea	Pseudoeurycea lynchi	CR	16.5020856351	5.6349087752	93	69
657	Plethodontidae	Pseudoeurycea	Pseudoeurycea melanomolga	EN	16.5020856351	4.9417615947	484	552
658	Plethodontidae	Pseudoeurycea	Pseudoeurycea mixcoatl	DD	16.5020856351
659	Plethodontidae	Pseudoeurycea	Pseudoeurycea mystax	EN	16.5020856351	4.9417615947	485	553
660	Plethodontidae	Pseudoeurycea	Pseudoeurycea naucampatepetl	CR	16.5020856351	5.6349087752	94	70
661	Plethodontidae	Pseudoeurycea	Pseudoeurycea nigromaculata	CR	16.5020856351	5.6349087752	95	71
662	Plethodontidae	Pseudoeurycea	Pseudoeurycea praecellens	CR	16.5020856351	5.6349087752	96	72
663	Plethodontidae	Pseudoeurycea	Pseudoeurycea rex	LC	16.5020856351	2.862320053	2461	2375
664	Plethodontidae	Pseudoeurycea	Pseudoeurycea robertsi	VU	16.5020856351	4.2486144141	1122	1252
665	Plethodontidae	Pseudoeurycea	Pseudoeurycea ruficauda	DD	16.5020856351
666	Plethodontidae	Pseudoeurycea	Pseudoeurycea saltator	EN	16.5020856351	4.9417615947	486	554
667	Plethodontidae	Pseudoeurycea	Pseudoeurycea scandens	VU	16.5020856351	4.2486144141	1123	1253
668	Plethodontidae	Pseudoeurycea	Pseudoeurycea smithi	CR	16.5020856351	5.6349087752	97	73
669	Plethodontidae	Pseudoeurycea	Pseudoeurycea tenchalli	DD	16.5020856351
670	Plethodontidae	Pseudoeurycea	Pseudoeurycea teotepec	DD	16.5020856351
671	Plethodontidae	Pseudoeurycea	Pseudoeurycea tlahcuiloh	DD	16.5020856351
672	Plethodontidae	Pseudoeurycea	Pseudoeurycea unguidentis	EN	16.5020856351	4.9417615947	487	555
673	Plethodontidae	Pseudoeurycea	Pseudoeurycea werleri	EN	16.5020856351	4.9417615947	488	556
674	Plethodontidae	Pseudoeurycea	Pseudoeurycea boneti	VU	16.5020856351	4.2486144141	1124	1250
675	Plethodontidae	Pseudoeurycea	Pseudoeurycea maxima	DD	16.5020856351
676	Plethodontidae	Pseudoeurycea	Pseudoeurycea mixteca	LC	16.5020856351	2.862320053	2462	2374
677	Plethodontidae	Pseudoeurycea	Pseudoeurycea obesa	DD	16.5020856351
678	Plethodontidae	Pseudoeurycea	Pseudoeurycea papenfussi	NT	16.5020856351	3.5554672335	1762	1824
679	Plethodontidae	Pseudoeurycea	Pseudoeurycea quetzalanensis	DD	16.5020856351
680	Plethodontidae	Pseudoeurycea	Pseudoeurycea tlilicxitl	DD	16.5020856351
681	Leiopelmatidae	Ascaphus	Ascaphus montanus	LC	109.8929049304	4.7085649151	662	128
682	Leiopelmatidae	Ascaphus	Ascaphus truei	LC	109.8929049304	4.7085649151	663	129
683	Leiopelmatidae	Leiopelma	Leiopelma archeyi	CR	85.9277936922	7.2376665387	1	2	Y
684	Leiopelmatidae	Leiopelma	Leiopelma hamiltoni	EN	78.7766271209	6.45867211	17	3	Y
685	Leiopelmatidae	Leiopelma	Leiopelma pakeka	VU	78.7766271209	5.7655249295	58	10	Y
686	Leiopelmatidae	Leiopelma	Leiopelma hochstetteri	VU	92.6929049304	5.9263168264	38	9	Y
687	Pipidae	Hymenochirus	Hymenochirus boettgeri	LC	53.7317749981	4.0024444365	1365	1172
688	Pipidae	Hymenochirus	Hymenochirus boulengeri	DD	53.7317749981
689	Pipidae	Hymenochirus	Hymenochirus curtipes	LC	53.7317749981	4.0024444365	1366	1173
690	Pipidae	Hymenochirus	Hymenochirus feae	DD	53.7317749981
691	Pipidae	Pseudhymenochirus	Pseudhymenochirus merlini	LC	73.7768672011	4.3145085751	1015
692	Pipidae	Pipa	Pipa parva	LC	58.245622023	4.0816918874	1290	1743
693	Pipidae	Pipa	Pipa myersi	EN	58.245622023	6.1611334291	27	28	Y
694	Pipidae	Pipa	Pipa carvalhoi	LC	71.2181982302	4.2796920672	1078	1742
695	Pipidae	Pipa	Pipa aspera	LC	65.1402654593	4.1917777211	1156	1741
696	Pipidae	Pipa	Pipa arrabali	LC	58.1750937453	4.0805007396	1291	1740
697	Pipidae	Pipa	Pipa pipa	LC	50.8124501211	3.9476304702	1437	1744
698	Pipidae	Pipa	Pipa snethlageae	LC	50.8124501211	3.9476304702	1438	1745
699	Pipidae	Silurana	Silurana epitropicalis	LC	32.9012729892	3.523452565	1783	1766
700	Pipidae	Silurana	Silurana tropicalis	LC	32.9012729892	3.523452565	1784	1767
701	Pipidae	Xenopus	Xenopus amieti	NT	24.8275244613	3.9445879434	1440	1200
702	Pipidae	Xenopus	Xenopus andrei	LC	24.8275244613	3.2514407628	2064	1789
703	Pipidae	Xenopus	Xenopus boumbaensis	DD	24.8275244613
704	Pipidae	Xenopus	Xenopus fraseri	LC	24.8275244613	3.2514407628	2065	1792
705	Pipidae	Xenopus	Xenopus pygmaeus	LC	24.8275244613	3.2514407628	2066	1796
706	Pipidae	Xenopus	Xenopus clivii	LC	24.8275244613	3.2514407628	2067	1791
707	Pipidae	Xenopus	Xenopus largeni	DD	24.8275244613
708	Pipidae	Xenopus	Xenopus longipes	CR	24.8275244613	6.0240294851	34	11
709	Pipidae	Xenopus	Xenopus gilli	EN	25.7418037873	5.3656695676	161	45
710	Pipidae	Xenopus	Xenopus laevis	LC	25.7418037873	3.2862280259	2019	1793
711	Pipidae	Xenopus	Xenopus petersii	LC	25.7418037873	3.2862280259	2020	1795
712	Pipidae	Xenopus	Xenopus ruwenzoriensis	DD	25.7418037873
713	Pipidae	Xenopus	Xenopus muelleri	LC	25.7418037873	3.2862280259	2021	1794
714	Pipidae	Xenopus	Xenopus borealis	LC	25.7418037873	3.2862280259	2022	1790
715	Pipidae	Xenopus	Xenopus vestitus	LC	25.7418037873	3.2862280259	2023	1797
716	Pipidae	Xenopus	Xenopus wittei	LC	25.7418037873	3.2862280259	2024	1798
717	Rhinophrynidae	Rhinophrynus	Rhinophrynus dorsalis	LC	190.6732646335	5.2557921757	195	32
718	Alytidae	Alytes	Alytes muletensis	VU	79.863637857	5.7790586139	55	47	Y
719	Alytidae	Alytes	Alytes dickhilleni	VU	79.863637857	5.7790586139	56	46	Y
720		Alytes	Alytes cisternasii	NT	79.863637857	5.0859114333	273	477
721	Alytidae	Alytes	Alytes maurus	NT	79.863637857	5.0859114333	274	478
722	Alytidae	Alytes	Alytes obstetricans	LC	79.863637857	4.3927642528	939	1201
723	Alytidae	Discoglossus	Discoglossus montalentii	NT	78.764884126	5.0722305396	280	604
724	Alytidae	Discoglossus	Discoglossus nigriventer	EX	78.764884126
725	Alytidae	Discoglossus	Discoglossus galganoi	LC	78.764884126	4.3790833591	957	1306
726	Alytidae	Discoglossus	Discoglossus pictus	LC	78.764884126	4.3790833591	958	1307
727	Alytidae	Discoglossus	Discoglossus sardus	LC	78.764884126	4.3790833591	959	1308
728	Alytidae	Discoglossus	Discoglossus scovazzi	LC	78.764884126	4.3790833591	960	1309
729	Bombinatoridae	Bombina	Bombina bombina	LC	25.0349518563	3.2594399374	2059	1549
730	Bombinatoridae	Bombina	Bombina lichuanensis	VU	25.0349518563	4.6457342985	708	268
731	Bombinatoridae	Bombina	Bombina orientalis	LC	25.0349518563	3.2594399374	2060	1551
732	Bombinatoridae	Bombina	Bombina pachypus	LC	25.0349518563	3.2594399374	2061	1552
733	Bombinatoridae	Bombina	Bombina variegata	LC	25.0349518563	3.2594399374	2062	1553
734	Bombinatoridae	Bombina	Bombina fortinuptialis	VU	25.2792919977	4.6550756136	697	267
735	Bombinatoridae	Bombina	Bombina maxima	LC	25.2792919977	3.2687812525	2042	1550
736	Bombinatoridae	Bombina	Bombina microdeladigitora	VU	25.2792919977	4.6550756136	698	269
737	Bombinatoridae	Barbourula	Barbourula busuangensis	VU	26.3992439248	4.6968097801	673	266
738	Bombinatoridae	Barbourula	Barbourula kalimantanensis	EN	26.3992439248	5.3899569607	152	27
739	Pelodytidae	Pelodytes	Pelodytes caucasicus	LC	86.7754799644	4.4747821902	866	1174
740	Pelodytidae	Pelodytes	Pelodytes ibericus	LC	86.7754799644	4.4747821902	867	1175
741	Pelodytidae	Pelodytes	Pelodytes punctatus	LC	86.7754799644	4.4747821902	868	1176
742	Scaphiopodidae	Spea	Spea bombifrons	LC	48.6327581609	3.9046510625	1471	1737
743	Scaphiopodidae	Spea	Spea hammondii	NT	48.6327581609	4.5977982431	749	1140
744	Scaphiopodidae	Spea	Spea intermontana	LC	48.6327581609	3.9046510625	1472	1738
745	Scaphiopodidae	Spea	Spea multiplicata	LC	48.6327581609	3.9046510625	1473	1739
746	Scaphiopodidae	Scaphiopus	Scaphiopus couchii	LC	49.5438477789	3.9228412324	1458	1554
747	Scaphiopodidae	Scaphiopus	Scaphiopus holbrookii	LC	49.5438477789	3.9228412324	1459	1555
748	Scaphiopodidae	Scaphiopus	Scaphiopus hurterii	LC	49.5438477789	3.9228412324	1460	1556
749	Pelobatidae	Pelobates	Pelobates fuscus	LC	46.3644189921	3.8578712926	1513	1375
750	Pelobatidae	Pelobates	Pelobates cultripes	NT	46.3644189921	4.5510184732	791	661
751	Pelobatidae	Pelobates	Pelobates syriacus	LC	46.3644189921	3.8578712926	1514	1376
752	Pelobatidae	Pelobates	Pelobates varaldii	EN	46.3644189921	5.9373128343	36	16
753	Megophryidae	Leptolalax	Leptolalax alpinus	EN	15.8530511896	4.9039732616	496	476
754	Megophryidae	Leptolalax	Leptolalax arayai	VU	15.8530511896	4.210826081	1140	1193
755	Megophryidae	Leptolalax	Leptolalax bourreti	DD	15.8530511896
756	Megophryidae	Leptolalax	Leptolalax dringi	NT	15.8530511896	3.5176789005	1789	1785
757	Megophryidae	Leptolalax	Leptolalax gracilis	NT	15.8530511896	3.5176789005	1790	1786
758	Megophryidae	Leptolalax	Leptolalax hamidi	VU	15.8530511896	4.210826081	1141	1194
759	Megophryidae	Leptolalax	Leptolalax heteropus	LC	15.8530511896	2.8245317199	2519	2242
760	Megophryidae	Leptolalax	Leptolalax liui	LC	15.8530511896	2.8245317199	2520	2243
761	Megophryidae	Leptolalax	Leptolalax maurus	NT	15.8530511896	3.5176789005	1791	1787
762	Megophryidae	Leptolalax	Leptolalax nahangensis	DD	15.8530511896
763	Megophryidae	Leptolalax	Leptolalax oshanensis	LC	15.8530511896	2.8245317199	2521	2244
764	Megophryidae	Leptolalax	Leptolalax pelodytoides	LC	15.8530511896	2.8245317199	2522	2245
765	Megophryidae	Leptolalax	Leptolalax pictus	VU	15.8530511896	4.210826081	1142	1196
766	Megophryidae	Leptolalax	Leptolalax pluvialis	DD	15.8530511896
767	Megophryidae	Leptolalax	Leptolalax sungi	DD	15.8530511896
768	Megophryidae	Leptolalax	Leptolalax tuberosus	VU	15.8530511896	4.210826081	1143	1197
769	Megophryidae	Leptolalax	Leptolalax ventripunctatus	DD	15.8530511896
770	Megophryidae	Leptolalax	Leptolalax kajangensis	VU	15.8530511896	4.210826081	1144	1195
771	Megophryidae	Leptobrachium	Leptobrachium abbotti	LC	16.1646113552	2.842849785	2485	2216
772	Megophryidae	Leptobrachium	Leptobrachium banae	VU	16.1646113552	4.2291441461	1128	1188
773	Megophryidae	Leptobrachium	Leptobrachium chapaense	LC	16.1646113552	2.842849785	2486	2217
774	Megophryidae	Leptobrachium	Leptobrachium gunungense	VU	16.1646113552	4.2291441461	1129	1189
775	Megophryidae	Leptobrachium	Leptobrachium hainanense	VU	16.1646113552	4.2291441461	1130	1190
776	Megophryidae	Leptobrachium	Leptobrachium hasseltii	LC	16.1646113552	2.842849785	2487	2218
777	Megophryidae	Leptobrachium	Leptobrachium hendricksoni	LC	16.1646113552	2.842849785	2488	2219
778	Megophryidae	Leptobrachium	Leptobrachium montanum	LC	16.1646113552	2.842849785	2489	2221
779	Megophryidae	Leptobrachium	Leptobrachium nigrops	LC	16.1646113552	2.842849785	2490	2222
780	Megophryidae	Leptobrachium	Leptobrachium pullum	DD	16.1646113552
781	Megophryidae	Leptobrachium	Leptobrachium smithi	LC	16.1646113552	2.842849785	2491	2223
782	Megophryidae	Leptobrachium	Leptobrachium xanthospilum	DD	16.1646113552
783	Megophryidae	Leptobrachium	Leptobrachium buchardi	DD	16.1646113552
784	Megophryidae	Leptobrachium	Leptobrachium huashen	LC	16.1646113552	2.842849785	2492	2220
785	Megophryidae	Vibrissaphora	Vibrissaphora leishanensis	EN	19.0425260163	5.0772978587	278
786	Megophryidae	Vibrissaphora	Vibrissaphora liui	LC	19.0425260163	2.997856317	2317
787	Megophryidae	Vibrissaphora	Vibrissaphora boringiae	EN	20.4533460995	5.1453221702	249
788	Megophryidae	Vibrissaphora	Vibrissaphora ailaonica	NT	18.0211059518	3.6386963828	1692
789	Megophryidae	Vibrissaphora	Vibrissaphora echinata	EN	18.0211059518	5.0249907439	336
790	Megophryidae	Leptobrachella	Leptobrachella baluensis	VU	17.5458696724	4.3065414662	1027
791	Megophryidae	Leptobrachella	Leptobrachella brevicrus	VU	17.5458696724	4.3065414662	1028
792	Megophryidae	Leptobrachella	Leptobrachella mjobergi	LC	17.5458696724	2.9202471051	2412
793	Megophryidae	Leptobrachella	Leptobrachella natunae	DD	17.5458696724
794	Megophryidae	Leptobrachella	Leptobrachella palmata	CR	17.5458696724	5.6928358273	81
795	Megophryidae	Leptobrachella	Leptobrachella parva	VU	17.5458696724	4.3065414662	1029
796	Megophryidae	Leptobrachella	Leptobrachella serasanae	VU	17.5458696724	4.3065414662	1030
797	Megophryidae	Brachytarsophrys	Brachytarsophrys carinensis	LC	21.4460174148	3.1111132004	2181	2194
798	Megophryidae	Brachytarsophrys	Brachytarsophrys chuannanensis	DD	21.4460174148
799	Megophryidae	Brachytarsophrys	Brachytarsophrys feae	LC	21.4460174148	3.1111132004	2182	2195
800	Megophryidae	Brachytarsophrys	Brachytarsophrys intermedia	VU	21.4460174148	4.4974075616	844	1177
801	Megophryidae	Brachytarsophrys	Brachytarsophrys platyparietus	LC	21.4460174148	3.1111132004	2183	2196
802	Megophryidae	Xenophrys	Xenophrys aceras	LC	16.3184845613	2.8517744028	2473	2284
803	Megophryidae	Xenophrys	Xenophrys auralensis	DD	16.3184845613
804	Megophryidae	Xenophrys	Xenophrys baluensis	NT	16.3184845613	3.5449215834	1766	1809
805	Megophryidae	Xenophrys	Xenophrys boettgeri	LC	16.3184845613	2.8517744028	2474	2285
806	Megophryidae	Xenophrys	Xenophrys brachykolos	EN	16.3184845613	4.9312159445	489	494
807	Megophryidae	Xenophrys	Xenophrys caudoprocta	DD	16.3184845613
808	Megophryidae	Xenophrys	Xenophrys daweimontis	DD	16.3184845613
809	Megophryidae	Xenophrys	Xenophrys dringi	NT	16.3184845613	3.5449215834	1767	1810
810	Megophryidae	Xenophrys	Xenophrys glandulosa	LC	16.3184845613	2.8517744028	2475	2286
811	Megophryidae	Xenophrys	Xenophrys jingdongensis	LC	16.3184845613	2.8517744028	2476	2287
812	Megophryidae	Xenophrys	Xenophrys kempii	DD	16.3184845613
813	Megophryidae	Xenophrys	Xenophrys kuatunensis	LC	16.3184845613	2.8517744028	2477	2288
814	Megophryidae	Xenophrys	Xenophrys longipes	NT	16.3184845613	3.5449215834	1768	1811
815	Megophryidae	Xenophrys	Xenophrys major	LC	16.3184845613	2.8517744028	2478	2289
816	Megophryidae	Xenophrys	Xenophrys mangshanensis	NT	16.3184845613	3.5449215834	1769	1812
817	Megophryidae	Xenophrys	Xenophrys medogensis	DD	16.3184845613
818	Megophryidae	Xenophrys	Xenophrys minor	LC	16.3184845613	2.8517744028	2479	2290
819	Megophryidae	Xenophrys	Xenophrys nankiangensis	VU	16.3184845613	4.238068764	1126	1221
820	Megophryidae	Xenophrys	Xenophrys omeimontis	NT	16.3184845613	3.5449215834	1770	1813
821	Megophryidae	Xenophrys	Xenophrys pachyproctus	DD	16.3184845613
822	Megophryidae	Xenophrys	Xenophrys palpebralespinosa	LC	16.3184845613	2.8517744028	2480	2291
823	Megophryidae	Xenophrys	Xenophrys parva	LC	16.3184845613	2.8517744028	2481	2292
824	Megophryidae	Xenophrys	Xenophrys robusta	DD	16.3184845613
825	Megophryidae	Xenophrys	Xenophrys shuichengensis	DD	16.3184845613
826	Megophryidae	Xenophrys	Xenophrys spinata	LC	16.3184845613	2.8517744028	2482	2294
827	Megophryidae	Xenophrys	Xenophrys wawuensis	DD	16.3184845613
828	Megophryidae	Xenophrys	Xenophrys wuliangshanensis	DD	16.3184845613
829	Megophryidae	Xenophrys	Xenophrys wushanensis	LC	16.3184845613	2.8517744028	2483	2295
830	Megophryidae	Xenophrys	Xenophrys zhangi	DD	16.3184845613
831	Megophryidae	Xenophrys	Xenophrys huangshanensis	DD	16.3184845613
832	Megophryidae	Xenophrys	Xenophrys parallela	DD	16.3184845613
833	Megophryidae	Scutiger	Scutiger adungensis	DD	17.3340643495
834	Megophryidae	Scutiger	Scutiger bhutanensis	DD	17.3340643495
835	Megophryidae	Scutiger	Scutiger boulengeri	LC	17.3340643495	2.9087607694	2418
836	Megophryidae	Scutiger	Scutiger brevipes	DD	17.3340643495
837	Megophryidae	Scutiger	Scutiger chintingensis	EN	17.3340643495	4.9882023111	413
838	Megophryidae	Scutiger	Scutiger glandulatus	LC	17.3340643495	2.9087607694	2419
839	Megophryidae	Scutiger	Scutiger gongshanensis	VU	17.3340643495	4.2950551305	1071
840	Megophryidae	Scutiger	Scutiger jiulongensis	DD	17.3340643495
841	Megophryidae	Scutiger	Scutiger liupanensis	VU	17.3340643495	4.2950551305	1072
842	Megophryidae	Scutiger	Scutiger maculatus	CR	17.3340643495	5.6813494916	83
843	Megophryidae	Scutiger	Scutiger mammatus	LC	17.3340643495	2.9087607694	2420
844	Megophryidae	Scutiger	Scutiger muliensis	EN	17.3340643495	4.9882023111	414
845	Megophryidae	Scutiger	Scutiger nepalensis	VU	17.3340643495	4.2950551305	1073
846	Megophryidae	Scutiger	Scutiger ningshanensis	EN	17.3340643495	4.9882023111	415
847	Megophryidae	Scutiger	Scutiger nyingchiensis	LC	17.3340643495	2.9087607694	2421
848	Megophryidae	Scutiger	Scutiger pingwuensis	EN	17.3340643495	4.9882023111	416
849	Megophryidae	Scutiger	Scutiger mammatus	VU	17.3340643495	4.2950551305	1074
850	Megophryidae	Scutiger	Scutiger sikimmensis	LC	17.3340643495	2.9087607694	2422
851	Megophryidae	Scutiger	Scutiger tuberculatus	VU	17.3340643495	4.2950551305	1075
852	Megophryidae	Oreolalax	Oreolalax chuanbeiensis	EN	17.5656503527	5.0007546598	344
853	Megophryidae	Oreolalax	Oreolalax granulosus	VU	17.5656503527	4.3076074793	1017
854	Megophryidae	Oreolalax	Oreolalax jingdongensis	VU	17.5656503527	4.3076074793	1018
855	Megophryidae	Oreolalax	Oreolalax liangbeiensis	CR	17.5656503527	5.6939018404	79
856	Megophryidae	Oreolalax	Oreolalax lichuanensis	NT	17.5656503527	3.6144602987	1701
857	Megophryidae	Oreolalax	Oreolalax major	VU	17.5656503527	4.3076074793	1019
858	Megophryidae	Oreolalax	Oreolalax multipunctatus	VU	17.5656503527	4.3076074793	1020
859	Megophryidae	Oreolalax	Oreolalax nanjiangensis	DD	17.5656503527
860	Megophryidae	Oreolalax	Oreolalax omeimontis	EN	17.5656503527	5.0007546598	345
861	Megophryidae	Oreolalax	Oreolalax pingii	EN	17.5656503527	5.0007546598	346
862	Megophryidae	Oreolalax	Oreolalax popei	LC	17.5656503527	2.9213131181	2410
863	Megophryidae	Oreolalax	Oreolalax puxiongensis	EN	17.5656503527	5.0007546598	347
864	Megophryidae	Oreolalax	Oreolalax rhodostigmatus	VU	17.5656503527	4.3076074793	1021
865	Megophryidae	Oreolalax	Oreolalax rugosus	NT	17.5656503527	3.6144602987	1702
866	Megophryidae	Oreolalax	Oreolalax schmidti	NT	17.5656503527	3.6144602987	1703
867	Megophryidae	Oreolalax	Oreolalax weigoldi	DD	17.5656503527
868	Megophryidae	Oreolalax	Oreolalax xiangchengensis	LC	17.5656503527	2.9213131181	2411
869	Megophryidae	Megophrys	Megophrys edwardinae	VU	18.9666318037	4.3803568315	955	1191
870	Megophryidae	Megophrys	Megophrys kobayashii	NT	18.9666318037	3.687209651	1646	1784
871	Megophryidae	Megophrys	Megophrys ligayae	EN	18.9666318037	5.0735040121	279	475
872	Megophryidae	Megophrys	Megophrys montana	LC	18.9666318037	2.9940624704	2318	2240
873	Megophryidae	Megophrys	Megophrys nasuta	LC	18.9666318037	2.9940624704	2319	2241
874	Megophryidae	Megophrys	Megophrys stejnegeri	VU	18.9666318037	4.3803568315	956	1192
875	Megophryidae	Atympanophrys	Atympanophrys gigantica	VU	22.2442921517	4.5323539642	815	1220
876	Megophryidae	Atympanophrys	Atympanophrys shapingensis	LC	22.2442921517	3.146059603	2147	2293
877	Megophryidae	Ophryophryne	Ophryophryne gerti	DD	20.5993110588
878	Megophryidae	Ophryophryne	Ophryophryne hansi	DD	20.5993110588
879	Megophryidae	Ophryophryne	Ophryophryne microstoma	LC	20.5993110588	3.0726614188	2240	2200
880	Megophryidae	Ophryophryne	Ophryophryne pachyproctus	LC	20.5993110588	3.0726614188	2241	2201
881	Heleophrynidae	Heleophryne	Heleophryne hewitti	CR	41.940573651	6.532405874	15	5
882	Heleophrynidae	Heleophryne	Heleophryne rosei	CR	41.940573651	6.532405874	16	6
883	Heleophrynidae	Heleophryne	Heleophryne natalensis	LC	41.940573651	3.7598171517	1593	1324
884	Heleophrynidae	Heleophryne	Heleophryne orientalis	LC	41.940573651	3.7598171517	1594	1325
885	Heleophrynidae	Heleophryne	Heleophryne purcelli	LC	41.940573651	3.7598171517	1595	1326
886	Heleophrynidae	Heleophryne	Heleophryne regis	LC	41.940573651	3.7598171517	1596	1327
887	Sooglossidae	Nasikabatrachus	Nasikabatrachus sahyadrensis	EN	107.503992546	6.7662285116	4	4	Y
888	Sooglossidae	Sooglossus	Sooglossus sechellensis	VU	76.7850774327	5.7402439671	69	441	Y
889	Sooglossidae	Sooglossus	Sooglossus pipilodryas	VU	76.7850774327	5.7402439671	70	440	Y
890	Sooglossidae	Sooglossus	Sooglossus thomasseti	VU	76.7850774327	5.7402439671	71	438	Y
891	Sooglossidae	Sooglossus	Sooglossus gardineri	VU	76.7850774327	5.7402439671	72	439	Y
892	Calyptocephalellidae	Telmatobufo	Telmatobufo australis	VU	47.8543369091	5.2751375158	189	617
893	Calyptocephalellidae	Telmatobufo	Telmatobufo bullocki	CR	47.8543369091	6.6614318769	5	13
894	Calyptocephalellidae	Telmatobufo	Telmatobufo venustus	EN	53.0605622828	6.0695464836	30	92	Y
895	Calyptocephalellidae	Caudiverbera	Caudiverbera caudiverbera	VU	57.9857298667	5.4635899091	134	605	Y
896	Limnodynastidae	Philoria	Philoria frosti	CR	32.2342819655	6.2761706547	25	36
897	Limnodynastidae	Philoria	Philoria kundagungan	EN	32.2342819655	5.5830234742	104	460
898	Limnodynastidae	Philoria	Philoria loveridgei	EN	32.2342819655	5.5830234742	105	461
899	Limnodynastidae	Philoria	Philoria sphagnicolus	EN	32.2342819655	5.5830234742	106	464
900	Limnodynastidae	Philoria	Philoria pughi	EN	32.2342819655	5.5830234742	107	462
901	Limnodynastidae	Philoria	Philoria richmondensis	EN	32.2342819655	5.5830234742	108	463
902	Limnodynastidae	Adelotus	Adelotus brevis	NT	80.9859294365	5.0996948209	270	1286
903	Limnodynastidae	Neobatrachus	Neobatrachus albipes	LC	28.4867044	3.3839394634	1934	2334
904	Limnodynastidae	Neobatrachus	Neobatrachus aquilonius	LC	28.4867044	3.3839394634	1935	2335
905	Limnodynastidae	Neobatrachus	Neobatrachus centralis	LC	28.4867044	3.3839394634	1936	2336
906	Limnodynastidae	Neobatrachus	Neobatrachus fulvus	LC	28.4867044	3.3839394634	1937	2337
907	Limnodynastidae	Neobatrachus	Neobatrachus kunapalari	LC	28.4867044	3.3839394634	1938	2338
908	Limnodynastidae	Neobatrachus	Neobatrachus pelobatoides	LC	28.4867044	3.3839394634	1939	2339
909	Limnodynastidae	Neobatrachus	Neobatrachus pictus	LC	28.4867044	3.3839394634	1940	2340
910	Limnodynastidae	Neobatrachus	Neobatrachus sudelli	LC	28.4867044	3.3839394634	1941	2341
911	Limnodynastidae	Neobatrachus	Neobatrachus sutor	LC	28.4867044	3.3839394634	1942	2342
912	Limnodynastidae	Neobatrachus	Neobatrachus wilsmorei	LC	28.4867044	3.3839394634	1943	2343
913	Limnodynastidae	Notaden	Notaden weigeli	DD	30.0260581126
914	Limnodynastidae	Notaden	Notaden bennettii	LC	30.0260581126	3.4348274357	1899	2277
915	Limnodynastidae	Notaden	Notaden melanoscaphus	LC	30.0260581126	3.4348274357	1900	2278
916	Limnodynastidae	Notaden	Notaden nichollsi	LC	30.0260581126	3.4348274357	1901	2279
917	Limnodynastidae	Opisthodon	Opisthodon ornatus	LC	32.3688540663	3.5076229519	1795	2313
918	Limnodynastidae	Opisthodon	Opisthodon spenceri	LC	32.3688540663	3.5076229519	1796	2314
919	Limnodynastidae	Lechriodus	Lechriodus fletcheri	LC	29.0892618893	3.4041683602	1927	2316
920	Limnodynastidae	Lechriodus	Lechriodus aganoposis	LC	29.0892618893	3.4041683602	1928	2315
921	Limnodynastidae	Lechriodus	Lechriodus melanopyga	LC	29.0892618893	3.4041683602	1929	2317
922	Limnodynastidae	Lechriodus	Lechriodus platyceps	LC	29.0892618893	3.4041683602	1930	2318
923	Limnodynastidae	Heleioporus	Heleioporus albopunctatus	LC	29.8538245477	3.429260715	1904	2308
924	Limnodynastidae	Heleioporus	Heleioporus australiacus	VU	29.8538245477	4.8155550762	619	1232
925	Limnodynastidae	Heleioporus	Heleioporus barycragus	LC	29.8538245477	3.429260715	1905	2309
926	Limnodynastidae	Heleioporus	Heleioporus eyrei	LC	29.8538245477	3.429260715	1906	2310
927	Limnodynastidae	Heleioporus	Heleioporus inornatus	LC	29.8538245477	3.429260715	1907	2311
928	Limnodynastidae	Heleioporus	Heleioporus psammophilus	LC	29.8538245477	3.429260715	1908	2312
929	Limnodynastidae	Limnodynastes	Limnodynastes dorsalis	LC	30.2257736934	3.4412438337	1892	2360
930	Limnodynastidae	Limnodynastes	Limnodynastes dumerilii	LC	30.2257736934	3.4412438337	1893	2361
931	Limnodynastidae	Limnodynastes	Limnodynastes interioris	LC	30.2257736934	3.4412438337	1894	2363
932	Limnodynastidae	Limnodynastes	Limnodynastes terraereginae	LC	30.2257736934	3.4412438337	1895	2368
933	Limnodynastidae	Limnodynastes	Limnodynastes convexiusculus	LC	29.8281329767	3.4284276814	1909	2358
934	Limnodynastidae	Limnodynastes	Limnodynastes salmini	LC	29.8281329767	3.4284276814	1910	2366
935	Limnodynastidae	Limnodynastes	Limnodynastes lignarius	LC	29.8281329767	3.4284276814	1911	2364
936	Limnodynastidae	Limnodynastes	Limnodynastes depressus	LC	29.1600587201	3.4065184901	1923	2359
937	Limnodynastidae	Limnodynastes	Limnodynastes fletcheri	LC	29.1600587201	3.4065184901	1924	2362
938	Limnodynastidae	Limnodynastes	Limnodynastes peronii	LC	29.1600587201	3.4065184901	1925	2365
939	Limnodynastidae	Limnodynastes	Limnodynastes tasmaniensis	LC	29.1600587201	3.4065184901	1926	2367
940	Myobatrachidae	Mixophyes	Mixophyes balbus	VU	53.0412006475	5.3760410917	160	1166	Y
941	Myobatrachidae	Mixophyes	Mixophyes fasciolatus	LC	53.0412006475	3.9897467306	1387	2171
942	Myobatrachidae	Mixophyes	Mixophyes fleayi	EN	53.0412006475	6.0691882723	31	458	Y
943	Myobatrachidae	Mixophyes	Mixophyes iteratus	EN	53.0412006475	6.0691882723	32	459	Y
944	Myobatrachidae	Mixophyes	Mixophyes schevilli	LC	53.0412006475	3.9897467306	1388	2172
945	Myobatrachidae	Mixophyes	Mixophyes hihihorlo	DD	53.0412006475
946	Myobatrachidae	Rheobatrachus	Rheobatrachus silus	EX	64.1429534391
947	Myobatrachidae	Rheobatrachus	Rheobatrachus vitellinus	EX	64.1429534391
948	Myobatrachidae	Taudactylus	Taudactylus acutirostris	CR	35.0416439194	6.3572637677	19	37
949	Myobatrachidae	Taudactylus	Taudactylus diurnus	EX	35.0416439194
950	Myobatrachidae	Taudactylus	Taudactylus eungellensis	CR	35.0416439194	6.3572637677	20	38
951	Myobatrachidae	Taudactylus	Taudactylus liemi	NT	35.0416439194	4.277822226	1079	1769
952	Myobatrachidae	Taudactylus	Taudactylus pleione	CR	35.0416439194	6.3572637677	21	39
953	Myobatrachidae	Taudactylus	Taudactylus rheophilus	CR	35.0416439194	6.3572637677	22	40
954	Myobatrachidae	Crinia	Crinia sloanei	DD	14.3816046461
955	Myobatrachidae	Crinia	Crinia tinnula	VU	14.3816046461	4.1194666531	1274	1277
956	Myobatrachidae	Crinia	Crinia bilingua	LC	14.3816046461	2.7331722919	2695	2449
957	Myobatrachidae	Crinia	Crinia deserticola	LC	14.3816046461	2.7331722919	2696	2450
958	Myobatrachidae	Crinia	Crinia georgiana	LC	14.3816046461	2.7331722919	2697	2451
959	Myobatrachidae	Crinia	Crinia glauerti	LC	14.3816046461	2.7331722919	2698	2452
960	Myobatrachidae	Crinia	Crinia insignifera	LC	14.3816046461	2.7331722919	2699	2453
961	Myobatrachidae	Crinia	Crinia parinsignifera	LC	14.3816046461	2.7331722919	2700	2455
962	Myobatrachidae	Crinia	Crinia pseudinsignifera	LC	14.3816046461	2.7331722919	2701	2456
963	Myobatrachidae	Crinia	Crinia remota	LC	14.3816046461	2.7331722919	2702	2457
964	Myobatrachidae	Crinia	Crinia riparia	LC	14.3816046461	2.7331722919	2703	2458
965	Myobatrachidae	Crinia	Crinia signifera	LC	14.3816046461	2.7331722919	2704	2459
966	Myobatrachidae	Crinia	Crinia subinsignifera	LC	14.3816046461	2.7331722919	2705	2460
967	Myobatrachidae	Crinia	Crinia tasmaniensis	LC	14.3816046461	2.7331722919	2706	2461
968	Myobatrachidae	Crinia	Crinia nimbus	LC	14.3816046461	2.7331722919	2707	2454
969	Myobatrachidae	Paracrinia	Paracrinia haswelli	LC	26.344236594	3.3085057788	2005	2193
970	Myobatrachidae	Assa	Assa darlingtoni	LC	25.2431209884	3.2674038971	2043	2347
971	Myobatrachidae	Geocrinia	Geocrinia alba	CR	15.1812492181	5.5564418384	111	63
972	Myobatrachidae	Geocrinia	Geocrinia vitellina	VU	15.1812492181	4.1701474773	1218	1242
973	Myobatrachidae	Geocrinia	Geocrinia laevis	LC	15.1812492181	2.7838531162	2591	2369
974	Myobatrachidae	Geocrinia	Geocrinia leai	LC	15.1812492181	2.7838531162	2592	2370
975	Myobatrachidae	Geocrinia	Geocrinia lutea	NT	15.1812492181	3.4770002968	1858	1819
976	Myobatrachidae	Geocrinia	Geocrinia rosea	LC	15.1812492181	2.7838531162	2593	2371
977	Myobatrachidae	Geocrinia	Geocrinia victoriana	LC	15.1812492181	2.7838531162	2594	2372
978	Myobatrachidae	Uperoleia	Uperoleia marmorata	DD	12.3848686578
979	Myobatrachidae	Uperoleia	Uperoleia orientalis	DD	12.3848686578
980	Myobatrachidae	Uperoleia	Uperoleia arenicola	DD	12.3848686578
981	Myobatrachidae	Uperoleia	Uperoleia aspera	LC	12.3848686578	2.5941248643	3007	2492
982	Myobatrachidae	Uperoleia	Uperoleia borealis	LC	12.3848686578	2.5941248643	3008	2493
983	Myobatrachidae	Uperoleia	Uperoleia crassa	LC	12.3848686578	2.5941248643	3009	2495
984	Myobatrachidae	Uperoleia	Uperoleia martini	DD	12.3848686578
985	Myobatrachidae	Uperoleia	Uperoleia micromeles	LC	12.3848686578	2.5941248643	3010	2502
986	Myobatrachidae	Uperoleia	Uperoleia minima	LC	12.3848686578	2.5941248643	3011	2504
987	Myobatrachidae	Uperoleia	Uperoleia mjobergi	LC	12.3848686578	2.5941248643	3012	2505
988	Myobatrachidae	Uperoleia	Uperoleia talpa	LC	12.3848686578	2.5941248643	3013	2508
989	Myobatrachidae	Uperoleia	Uperoleia trachyderma	LC	12.3848686578	2.5941248643	3014	2509
990	Myobatrachidae	Uperoleia	Uperoleia tyleri	DD	12.3848686578
991	Myobatrachidae	Uperoleia	Uperoleia altissima	LC	12.3848686578	2.5941248643	3015	2491
992	Myobatrachidae	Uperoleia	Uperoleia capitulata	LC	12.3848686578	2.5941248643	3016	2494
993	Myobatrachidae	Uperoleia	Uperoleia fusca	LC	12.3848686578	2.5941248643	3017	2496
994	Myobatrachidae	Uperoleia	Uperoleia glandulosa	LC	12.3848686578	2.5941248643	3018	2497
995	Myobatrachidae	Uperoleia	Uperoleia inundata	LC	12.3848686578	2.5941248643	3019	2498
996	Myobatrachidae	Uperoleia	Uperoleia laevigata	LC	12.3848686578	2.5941248643	3020	2499
997	Myobatrachidae	Uperoleia	Uperoleia lithomoda	LC	12.3848686578	2.5941248643	3021	2500
998	Myobatrachidae	Uperoleia	Uperoleia littlejohni	LC	12.3848686578	2.5941248643	3022	2501
999	Myobatrachidae	Uperoleia	Uperoleia mimula	LC	12.3848686578	2.5941248643	3023	2503
1000	Myobatrachidae	Uperoleia	Uperoleia rugosa	LC	12.3848686578	2.5941248643	3024	2506
1001	Myobatrachidae	Uperoleia	Uperoleia russelli	LC	12.3848686578	2.5941248643	3025	2507
1002	Myobatrachidae	Spicospina	Spicospina flammocaerulea	VU	32.1884585252	4.8884965418	505	1279
1003	Myobatrachidae	Pseudophryne	Pseudophryne bibronii	NT	13.1676914674	3.3441113041	1964	1843
1004	Myobatrachidae	Pseudophryne	Pseudophryne corroboree	CR	13.1676914674	5.4235528458	147	85
1005	Myobatrachidae	Pseudophryne	Pseudophryne australis	VU	13.1676914674	4.0372584846	1316	1278
1006	Myobatrachidae	Pseudophryne	Pseudophryne covacevichae	EN	13.1676914674	4.7304056652	644	583
1007	Myobatrachidae	Pseudophryne	Pseudophryne douglasi	LC	13.1676914674	2.6509641235	2803	2469
1008	Myobatrachidae	Pseudophryne	Pseudophryne pengilleyi	EN	13.1676914674	4.7304056652	645	584
1009	Myobatrachidae	Pseudophryne	Pseudophryne semimarmorata	LC	13.1676914674	2.6509641235	2804	2474
1010	Myobatrachidae	Pseudophryne	Pseudophryne coriacea	LC	13.1676914674	2.6509641235	2805	2467
1011	Myobatrachidae	Pseudophryne	Pseudophryne dendyi	LC	13.1676914674	2.6509641235	2806	2468
1012	Myobatrachidae	Pseudophryne	Pseudophryne guentheri	LC	13.1676914674	2.6509641235	2807	2470
1013	Myobatrachidae	Pseudophryne	Pseudophryne major	LC	13.1676914674	2.6509641235	2808	2471
1014	Myobatrachidae	Pseudophryne	Pseudophryne occidentalis	LC	13.1676914674	2.6509641235	2809	2472
1015	Myobatrachidae	Pseudophryne	Pseudophryne raveni	LC	13.1676914674	2.6509641235	2810	2473
1016	Myobatrachidae	Myobatrachus	Myobatrachus gouldii	LC	17.7499823157	2.9311928093	2390	2280
1017	Myobatrachidae	Metacrinia	Metacrinia nichollsi	LC	15.8283322778	2.8230639111	2523	2283
1018	Myobatrachidae	Arenophryne	Arenophryne rotunda	LC	15.8283322778	2.8230639111	2524	2282
1019	Hemiphractidae	Hemiphractus	Hemiphractus bubalus	NT	16.9466944898	3.5805531276	1728	1752
1020	Hemiphractidae	Hemiphractus	Hemiphractus fasciatus	NT	16.9466944898	3.5805531276	1729	1753
1021	Hemiphractidae	Hemiphractus	Hemiphractus helioi	LC	16.9466944898	2.887405947	2435	2156
1022	Hemiphractidae	Hemiphractus	Hemiphractus johnsoni	EN	16.9466944898	4.9668474887	420	449
1023	Hemiphractidae	Hemiphractus	Hemiphractus proboscideus	LC	16.9466944898	2.887405947	2436	2157
1024	Hemiphractidae	Hemiphractus	Hemiphractus scutatus	LC	16.9466944898	2.887405947	2437	2158
1025	Brachycephalidae	Oreobates	Oreobates quixensis	LC	15.6833623829	2.8144119583	2542	3781
1026	Brachycephalidae	Oreobates	Oreobates sanctaecrucis	LC	15.6833623829	2.8144119583	2543	3782
1027	Brachycephalidae	Oreobates	Oreobates saxatilis	DD	15.6833623829
1028	Brachycephalidae	Oreobates	Oreobates simmonsi	VU	15.6833623829	4.2007063194	1153	1615
1029	Brachycephalidae	Oreobates	Oreobates choristolemma	DD	15.6833623829
1030	Brachycephalidae	Oreobates	Oreobates sanderi	LC	15.6833623829	2.8144119583	2544	3783
1031	Brachycephalidae	Eleutherodactylus	Eleutherodactylus abbotti	LC	10.9416714682	2.4800340871	3257	3834
1032	Brachycephalidae	Eleutherodactylus	Eleutherodactylus acutirostris	EN	10.9416714682	4.5594756288	780	978
1033	Brachycephalidae	Eleutherodactylus	Eleutherodactylus aemulatus	DD	10.9416714682
1034	Brachycephalidae	Eleutherodactylus	Eleutherodactylus albericoi	CR	10.9416714682	5.2526228094	198	341
1035	Brachycephalidae	Eleutherodactylus	Eleutherodactylus audanti	VU	10.9416714682	3.8663284482	1503	1631
1036	Brachycephalidae	Eleutherodactylus	Eleutherodactylus corona	CR	10.9416714682	5.2526228094	199	346
1037	Brachycephalidae	Eleutherodactylus	Eleutherodactylus deinops	EN	10.9416714682	4.5594756288	781	1002
1038	Brachycephalidae	Eleutherodactylus	Eleutherodactylus eunaster	CR	10.9416714682	5.2526228094	200	348
1039	Brachycephalidae	Eleutherodactylus	Eleutherodactylus haitianus	EN	10.9416714682	4.5594756288	782	1017
1040	Brachycephalidae	Eleutherodactylus	Eleutherodactylus mariposa	CR	10.9416714682	5.2526228094	201	356
1041	Brachycephalidae	Eleutherodactylus	Eleutherodactylus crepitans	DD	11.3824336442
1042	Brachycephalidae	Eleutherodactylus	Eleutherodactylus ginesi	EN	11.3824336442	4.5957203683	750	1012
1043	Brachycephalidae	Eleutherodactylus	Eleutherodactylus glamyrus	EN	11.3824336442	4.5957203683	751	1014
1044	Brachycephalidae	Eleutherodactylus	Eleutherodactylus lancinii	EN	11.3824336442	4.5957203683	752	1028
1045	Brachycephalidae	Eleutherodactylus	Eleutherodactylus wightmanae	EN	11.3824336442	4.5957203683	753	1085
1046	Brachycephalidae	Eleutherodactylus	Eleutherodactylus zophus	EN	11.3824336442	4.5957203683	754	1086
1047	Brachycephalidae	Eleutherodactylus	Eleutherodactylus binotatus	LC	10.6240378923	2.4530751861	3309	3844
1048	Brachycephalidae	Eleutherodactylus	Eleutherodactylus epipedus	NT	10.6240378923	3.1462223667	2145	2077
1049	Brachycephalidae	Eleutherodactylus	Eleutherodactylus erythromerus	DD	10.6240378923
1050	Brachycephalidae	Eleutherodactylus	Eleutherodactylus gualteri	LC	10.6240378923	2.4530751861	3310	3877
1051	Brachycephalidae	Eleutherodactylus	Eleutherodactylus guentheri	LC	10.6240378923	2.4530751861	3311	3878
1052	Brachycephalidae	Eleutherodactylus	Eleutherodactylus heterodactylus	DD	10.6240378923
1053	Brachycephalidae	Eleutherodactylus	Eleutherodactylus izecksohni	DD	10.6240378923
1054	Brachycephalidae	Eleutherodactylus	Eleutherodactylus juipoca	LC	10.6240378923	2.4530751861	3312	3886
1055	Brachycephalidae	Eleutherodactylus	Eleutherodactylus nasutus	LC	10.6240378923	2.4530751861	3313	3906
1056	Brachycephalidae	Eleutherodactylus	Eleutherodactylus octavioi	LC	10.6240378923	2.4530751861	3314	3912
1057	Brachycephalidae	Eleutherodactylus	Eleutherodactylus oeus	NT	10.6240378923	3.1462223667	2146	2089
1058	Brachycephalidae	Eleutherodactylus	Eleutherodactylus plicifer	DD	10.6240378923
1059	Brachycephalidae	Eleutherodactylus	Eleutherodactylus spanios	DD	10.6240378923
1060	Brachycephalidae	Eleutherodactylus	Eleutherodactylus verrucosus	DD	10.6240378923
1061	Brachycephalidae	Eleutherodactylus	Eleutherodactylus actinolaimus	EN	10.855139675	4.5522030431	784	977
1062	Brachycephalidae	Eleutherodactylus	Eleutherodactylus cerasinus	LC	10.855139675	2.4727615014	3261	3264
1063	Brachycephalidae	Eleutherodactylus	Eleutherodactylus crenunguis	EN	10.855139675	4.5522030431	785	998
1064	Brachycephalidae	Eleutherodactylus	Eleutherodactylus labiosus	LC	10.855139675	2.4727615014	3262	3887
1065	Brachycephalidae	Eleutherodactylus	Eleutherodactylus ocellatus	DD	10.855139675
1066	Brachycephalidae	Eleutherodactylus	Eleutherodactylus orpacobates	VU	10.855139675	3.8590558625	1509	1670
1067	Brachycephalidae	Eleutherodactylus	Eleutherodactylus parectatus	EN	10.855139675	4.5522030431	786	1045
1068	Brachycephalidae	Eleutherodactylus	Eleutherodactylus rubicundus	EN	10.855139675	4.5522030431	787	1062
1069	Brachycephalidae	Eleutherodactylus	Eleutherodactylus suetus	EN	10.855139675	4.5522030431	788	1074
1070	Brachycephalidae	Eleutherodactylus	Eleutherodactylus tenebrionis	EN	10.855139675	4.5522030431	789	1077
1071	Brachycephalidae	Eleutherodactylus	Eleutherodactylus turpinorum	VU	10.855139675	3.8590558625	1510	1691
1072	Brachycephalidae	Eleutherodactylus	Eleutherodactylus achatinus	LC	9.2918154121	2.3313489592	3507	3836
1073	Brachycephalidae	Eleutherodactylus	Eleutherodactylus actites	VU	9.2918154121	3.7176433203	1627	1627
1074	Brachycephalidae	Eleutherodactylus	Eleutherodactylus avicuporum	DD	9.2918154121
1075	Brachycephalidae	Eleutherodactylus	Eleutherodactylus babax	LC	9.2918154121	2.3313489592	3508	3842
1076	Brachycephalidae	Eleutherodactylus	Eleutherodactylus bipunctatus	DD	9.2918154121
1077	Brachycephalidae	Eleutherodactylus	Eleutherodactylus bisignatus	EN	9.2918154121	4.4107905009	926	988
1078	Brachycephalidae	Eleutherodactylus	Eleutherodactylus buccinator	LC	9.2918154121	2.3313489592	3509	3850
1079	Brachycephalidae	Eleutherodactylus	Eleutherodactylus caliginosus	DD	9.2918154121
1080	Brachycephalidae	Eleutherodactylus	Eleutherodactylus caprifer	LC	9.2918154121	2.3313489592	3510	3853
1081	Brachycephalidae	Eleutherodactylus	Eleutherodactylus carmelitae	DD	9.2918154121
1082	Brachycephalidae	Eleutherodactylus	Eleutherodactylus carranguerorum	DD	9.2918154121
1083	Brachycephalidae	Eleutherodactylus	Eleutherodactylus chiastonotus	LC	9.2918154121	2.3313489592	3511	3858
1084	Brachycephalidae	Eleutherodactylus	Eleutherodactylus citriogaster	DD	9.2918154121
1085	Brachycephalidae	Eleutherodactylus	Eleutherodactylus condor	VU	9.2918154121	3.7176433203	1628	1641
1086	Brachycephalidae	Eleutherodactylus	Eleutherodactylus conspicillatus	LC	9.2918154121	2.3313489592	3512	3861
1087	Brachycephalidae	Eleutherodactylus	Eleutherodactylus cosnipatae	EN	9.2918154121	4.4107905009	927	996
1088	Brachycephalidae	Eleutherodactylus	Eleutherodactylus cuneirostris	DD	9.2918154121
1089	Brachycephalidae	Eleutherodactylus	Eleutherodactylus fenestratus	LC	9.2918154121	2.3313489592	3513	3874
1090	Brachycephalidae	Eleutherodactylus	Eleutherodactylus gaigeae	LC	9.2918154121	2.3313489592	3514	3876
1091	Brachycephalidae	Eleutherodactylus	Eleutherodactylus gutturalis	LC	9.2918154121	2.3313489592	3515	3880
1092	Brachycephalidae	Eleutherodactylus	Eleutherodactylus illotus	NT	9.2918154121	3.0244961397	2296	2081
1093	Brachycephalidae	Eleutherodactylus	Eleutherodactylus insignitus	EN	9.2918154121	4.4107905009	928	1023
1094	Brachycephalidae	Eleutherodactylus	Eleutherodactylus ixalus	DD	9.2918154121
1095	Brachycephalidae	Eleutherodactylus	Eleutherodactylus johannesdei	EN	9.2918154121	4.4107905009	929	1025
1096	Brachycephalidae	Eleutherodactylus	Eleutherodactylus lanthanites	LC	9.2918154121	2.3313489592	3516	3890
1097	Brachycephalidae	Eleutherodactylus	Eleutherodactylus lymani	LC	9.2918154121	2.3313489592	3517	3895
1098	Brachycephalidae	Eleutherodactylus	Eleutherodactylus malkini	LC	9.2918154121	2.3313489592	3518	3898
1099	Brachycephalidae	Eleutherodactylus	Eleutherodactylus medemi	LC	9.2918154121	2.3313489592	3519	3902
1100	Brachycephalidae	Eleutherodactylus	Eleutherodactylus metabates	DD	9.2918154121
1101	Brachycephalidae	Eleutherodactylus	Eleutherodactylus mnionaetes	EN	9.2918154121	4.4107905009	930	1038
1102	Brachycephalidae	Eleutherodactylus	Eleutherodactylus paisa	LC	9.2918154121	2.3313489592	3520	3914
1103	Brachycephalidae	Eleutherodactylus	Eleutherodactylus paramerus	EN	9.2918154121	4.4107905009	931	1044
1104	Brachycephalidae	Eleutherodactylus	Eleutherodactylus pedimontanus	DD	9.2918154121
1105	Brachycephalidae	Eleutherodactylus	Eleutherodactylus peruvianus	LC	9.2918154121	2.3313489592	3521	3922
1106	Brachycephalidae	Eleutherodactylus	Eleutherodactylus ruedai	VU	9.2918154121	3.7176433203	1629	1685
1107	Brachycephalidae	Eleutherodactylus	Eleutherodactylus samaipatae	LC	9.2918154121	2.3313489592	3522	3938
1108	Brachycephalidae	Eleutherodactylus	Eleutherodactylus skydmainos	LC	9.2918154121	2.3313489592	3523	3939
1109	Brachycephalidae	Eleutherodactylus	Eleutherodactylus terraebolivaris	LC	9.2918154121	2.3313489592	3524	3943
1110	Brachycephalidae	Eleutherodactylus	Eleutherodactylus thectopternus	LC	9.2918154121	2.3313489592	3525	3944
1111	Brachycephalidae	Eleutherodactylus	Eleutherodactylus vilarsi	LC	9.2918154121	2.3313489592	3526	3954
1112	Brachycephalidae	Eleutherodactylus	Eleutherodactylus viridicans	EN	9.2918154121	4.4107905009	932	1084
1113	Brachycephalidae	Eleutherodactylus	Eleutherodactylus w-nigrum	LC	9.2918154121	2.3313489592	3527	3957
1114	Brachycephalidae	Eleutherodactylus	Eleutherodactylus zeuctotylus	LC	9.2918154121	2.3313489592	3528	3959
1115	Brachycephalidae	Eleutherodactylus	Eleutherodactylus bakeri	CR	11.1364563942	5.2688025702	191	342
1116	Brachycephalidae	Eleutherodactylus	Eleutherodactylus huicundo	DD	11.1364563942
1117	Brachycephalidae	Eleutherodactylus	Eleutherodactylus obmutescens	LC	11.1364563942	2.496213848	3199	3910
1118	Brachycephalidae	Eleutherodactylus	Eleutherodactylus orcesi	LC	11.1364563942	2.496213848	3200	3913
1119	Brachycephalidae	Eleutherodactylus	Eleutherodactylus ortizi	DD	11.1364563942
1120	Brachycephalidae	Eleutherodactylus	Eleutherodactylus racemus	LC	11.1364563942	2.496213848	3201	3933
1121	Brachycephalidae	Eleutherodactylus	Eleutherodactylus simoterus	NT	11.1364563942	3.1893610285	2101	2097
1122	Brachycephalidae	Eleutherodactylus	Eleutherodactylus thymelensis	LC	11.1364563942	2.496213848	3202	3945
1123	Brachycephalidae	Eleutherodactylus	Eleutherodactylus buckleyi	LC	10.6970632967	2.45933781	3295	3851
1124	Brachycephalidae	Eleutherodactylus	Eleutherodactylus cristinae	DD	10.6970632967
1125	Brachycephalidae	Eleutherodactylus	Eleutherodactylus cryophilius	EN	10.6970632967	4.5387793517	799	999
1126	Brachycephalidae	Eleutherodactylus	Eleutherodactylus curtipes	LC	10.6970632967	2.45933781	3296	3866
1127	Brachycephalidae	Eleutherodactylus	Eleutherodactylus duende	DD	10.6970632967
1128	Brachycephalidae	Eleutherodactylus	Eleutherodactylus gentryi	EN	10.6970632967	4.5387793517	800	1011
1129	Brachycephalidae	Eleutherodactylus	Eleutherodactylus juanchoi	NT	10.6970632967	3.1524849906	2141	2082
1130	Brachycephalidae	Eleutherodactylus	Eleutherodactylus mars	EN	10.6970632967	4.5387793517	801	1035
1131	Brachycephalidae	Eleutherodactylus	Eleutherodactylus satagius	VU	10.6970632967	3.8456321711	1523	1686
1132	Brachycephalidae	Eleutherodactylus	Eleutherodactylus savagei	NT	10.6970632967	3.1524849906	2142	2095
1133	Brachycephalidae	Eleutherodactylus	Eleutherodactylus signifer	VU	10.6970632967	3.8456321711	1524	1689
1134	Brachycephalidae	Eleutherodactylus	Eleutherodactylus vanadise	NT	10.6970632967	3.1524849906	2143	2101
1135	Brachycephalidae	Eleutherodactylus	Eleutherodactylus xestus	DD	10.6970632967
1136	Brachycephalidae	Eleutherodactylus	Eleutherodactylus acatallelus	LC	10.7738916886	2.4658845114	3279	3835
1137	Brachycephalidae	Eleutherodactylus	Eleutherodactylus appendiculatus	LC	10.7738916886	2.4658845114	3280	3840
1138	Brachycephalidae	Eleutherodactylus	Eleutherodactylus devillei	EN	10.7738916886	4.545326053	794	1003
1139	Brachycephalidae	Eleutherodactylus	Eleutherodactylus ernesti	VU	10.7738916886	3.8521788725	1518	1652
1140	Brachycephalidae	Eleutherodactylus	Eleutherodactylus erythropleura	LC	10.7738916886	2.4658845114	3281	3871
1141	Brachycephalidae	Eleutherodactylus	Eleutherodactylus incertus	DD	10.7738916886
1142	Brachycephalidae	Eleutherodactylus	Eleutherodactylus quinquagesimus	VU	10.7738916886	3.8521788725	1519	1680
1143	Brachycephalidae	Eleutherodactylus	Eleutherodactylus siopelus	EN	10.7738916886	4.545326053	795	1071
1144	Brachycephalidae	Eleutherodactylus	Eleutherodactylus sulculus	EN	10.7738916886	4.545326053	796	1075
1145	Brachycephalidae	Eleutherodactylus	Eleutherodactylus susaguae	DD	10.7738916886
1146	Brachycephalidae	Eleutherodactylus	Eleutherodactylus truebae	EN	10.7738916886	4.545326053	797	1080
1147	Brachycephalidae	Eleutherodactylus	Eleutherodactylus vertebralis	VU	10.7738916886	3.8521788725	1520	1695
1148	Brachycephalidae	Eleutherodactylus	Eleutherodactylus atrabracus	DD	11.0347680738
1149	Brachycephalidae	Eleutherodactylus	Eleutherodactylus charlottevillensis	VU	11.0347680738	3.8740941612	1492	1638
1150	Brachycephalidae	Eleutherodactylus	Eleutherodactylus danae	LC	11.0347680738	2.4877998001	3210	3867
1151	Brachycephalidae	Eleutherodactylus	Eleutherodactylus orestes	EN	11.0347680738	4.5672413418	764	1043
1152	Brachycephalidae	Eleutherodactylus	Eleutherodactylus pataikos	VU	11.0347680738	3.8740941612	1493	1672
1153	Brachycephalidae	Eleutherodactylus	Eleutherodactylus pinguis	DD	11.0347680738
1154	Brachycephalidae	Eleutherodactylus	Eleutherodactylus sanctaemartae	NT	11.0347680738	3.1809469806	2113	2093
1155	Brachycephalidae	Eleutherodactylus	Eleutherodactylus simonbolivari	EN	11.0347680738	4.5672413418	765	1069
1156	Brachycephalidae	Eleutherodactylus	Eleutherodactylus vidua	EN	11.0347680738	4.5672413418	766	1083
1157	Brachycephalidae	Eleutherodactylus	Eleutherodactylus anthrax	DD	10.7738916886
1158	Brachycephalidae	Eleutherodactylus	Eleutherodactylus chalceus	LC	10.7738916886	2.4658845114	3282	3857
1159	Brachycephalidae	Eleutherodactylus	Eleutherodactylus diastema	LC	10.7738916886	2.4658845114	3283	3869
1160	Brachycephalidae	Eleutherodactylus	Eleutherodactylus factiosus	LC	10.7738916886	2.4658845114	3284	3873
1161	Brachycephalidae	Eleutherodactylus	Eleutherodactylus gularis	LC	10.7738916886	2.4658845114	3285	3879
1162	Brachycephalidae	Eleutherodactylus	Eleutherodactylus hylaeformis	NT	10.7738916886	3.1590316919	2136	2080
1163	Brachycephalidae	Eleutherodactylus	Eleutherodactylus quidditus	LC	10.7738916886	2.4658845114	3286	3932
1164	Brachycephalidae	Eleutherodactylus	Eleutherodactylus scolodiscus	EN	10.7738916886	4.545326053	798	1067
1165	Brachycephalidae	Eleutherodactylus	Eleutherodactylus tigrillo	DD	10.7738916886
1166	Brachycephalidae	Eleutherodactylus	Eleutherodactylus tinker	LC	10.7738916886	2.4658845114	3287	3946
1167	Brachycephalidae	Eleutherodactylus	Eleutherodactylus tribulosus	CR	10.7738916886	5.2384732336	205	360
1168	Brachycephalidae	Eleutherodactylus	Eleutherodactylus vocator	LC	10.7738916886	2.4658845114	3288	3956
1169	Brachycephalidae	Eleutherodactylus	Eleutherodactylus cruralis	LC	10.855139675	2.4727615014	3263	3865
1170	Brachycephalidae	Eleutherodactylus	Eleutherodactylus discoidalis	LC	10.855139675	2.4727615014	3264	3870
1171	Brachycephalidae	Eleutherodactylus	Eleutherodactylus ganonotus	DD	10.855139675
1172	Brachycephalidae	Eleutherodactylus	Eleutherodactylus ibischi	LC	10.855139675	2.4727615014	3265	3882
1173	Brachycephalidae	Eleutherodactylus	Eleutherodactylus lemur	EN	10.855139675	4.5522030431	790	1031
1174	Brachycephalidae	Eleutherodactylus	Eleutherodactylus madidi	LC	10.855139675	2.4727615014	3266	3897
1175	Brachycephalidae	Eleutherodactylus	Eleutherodactylus penelopus	VU	10.855139675	3.8590558625	1511	1673
1176	Brachycephalidae	Eleutherodactylus	Eleutherodactylus platychilus	VU	10.855139675	3.8590558625	1512	1676
1177	Brachycephalidae	Eleutherodactylus	Eleutherodactylus pulvinatus	LC	10.855139675	2.4727615014	3267	3930
1178	Brachycephalidae	Eleutherodactylus	Eleutherodactylus silverstonei	NT	10.855139675	3.165908682	2127	2096
1179	Brachycephalidae	Eleutherodactylus	Eleutherodactylus zongoensis	CR	10.855139675	5.2453502236	203	362
1180	Brachycephalidae	Eleutherodactylus	Eleutherodactylus chrysops	EN	11.5465359291	4.6088861476	746	993
1181	Brachycephalidae	Eleutherodactylus	Eleutherodactylus dolops	VU	11.5465359291	3.915738967	1464	1646
1182	Brachycephalidae	Eleutherodactylus	Eleutherodactylus epacrus	DD	11.5465359291
1183	Brachycephalidae	Eleutherodactylus	Eleutherodactylus scitulus	DD	11.5465359291
1184	Brachycephalidae	Eleutherodactylus	Eleutherodactylus simoteriscus	EN	11.5465359291	4.6088861476	747	1070
1185	Brachycephalidae	Eleutherodactylus	Eleutherodactylus cuentasi	DD	11.3824336442
1186	Brachycephalidae	Eleutherodactylus	Eleutherodactylus dundeei	DD	11.3824336442
1187	Brachycephalidae	Eleutherodactylus	Eleutherodactylus rhabdolaemus	LC	11.3824336442	2.5162788266	3177	3936
1188	Brachycephalidae	Eleutherodactylus	Eleutherodactylus stenodiscus	DD	11.3824336442
1189	Brachycephalidae	Eleutherodactylus	Eleutherodactylus viejas	LC	11.3824336442	2.5162788266	3178	3953
1190	Brachycephalidae	Eleutherodactylus	Eleutherodactylus xeniolum	DD	11.3824336442
1191	Brachycephalidae	Eleutherodactylus	Eleutherodactylus ashkapara	VU	12.1557713201	3.9631549071	1421	1630
1192	Brachycephalidae	Eleutherodactylus	Eleutherodactylus fraudator	LC	12.1557713201	2.576860546	3054	3875
1193	Brachycephalidae	Eleutherodactylus	Eleutherodactylus pluvicanorus	LC	12.1557713201	2.576860546	3055	3927
1194	Brachycephalidae	Eleutherodactylus	Eleutherodactylus aniptopalmatus	DD	11.3824336442
1195	Brachycephalidae	Eleutherodactylus	Eleutherodactylus delicatus	DD	11.3824336442
1196	Brachycephalidae	Eleutherodactylus	Eleutherodactylus douglasi	VU	11.3824336442	3.9025731877	1474	1647
1197	Brachycephalidae	Eleutherodactylus	Eleutherodactylus galdi	NT	11.3824336442	3.2094260072	2091	2079
1198	Brachycephalidae	Eleutherodactylus	Eleutherodactylus ruthveni	EN	11.3824336442	4.5957203683	755	1064
1199	Brachycephalidae	Eleutherodactylus	Eleutherodactylus viridis	NT	11.3824336442	3.2094260072	2092	2103
1200	Brachycephalidae	Eleutherodactylus	Eleutherodactylus manezinho	NT	16.770344755	3.5706782235	1753	2084
1201	Brachycephalidae	Eleutherodactylus	Eleutherodactylus bolbodactylus	LC	11.0347680738	2.4877998001	3211	3846
1202	Brachycephalidae	Eleutherodactylus	Eleutherodactylus esmeraldas	DD	11.0347680738
1203	Brachycephalidae	Eleutherodactylus	Eleutherodactylus hoehnei	LC	11.0347680738	2.4877998001	3212	3881
1204	Brachycephalidae	Eleutherodactylus	Eleutherodactylus holti	DD	11.0347680738
1205	Brachycephalidae	Eleutherodactylus	Eleutherodactylus lacteus	LC	11.0347680738	2.4877998001	3213	3889
1206	Brachycephalidae	Eleutherodactylus	Eleutherodactylus nigriventris	DD	11.0347680738
1207	Brachycephalidae	Eleutherodactylus	Eleutherodactylus restrepoi	LC	11.0347680738	2.4877998001	3214	3935
1208	Brachycephalidae	Eleutherodactylus	Eleutherodactylus sambaqui	DD	11.0347680738
1209	Brachycephalidae	Eleutherodactylus	Eleutherodactylus telefericus	DD	11.0347680738
1210	Brachycephalidae	Eleutherodactylus	Eleutherodactylus lasalleorum	VU	11.3824336442	3.9025731877	1475	1662
1211	Brachycephalidae	Eleutherodactylus	Eleutherodactylus leptolophus	LC	11.3824336442	2.5162788266	3179	3893
1212	Brachycephalidae	Eleutherodactylus	Eleutherodactylus maculosus	EN	11.3824336442	4.5957203683	756	1034
1213	Brachycephalidae	Eleutherodactylus	Eleutherodactylus peraticus	LC	11.3824336442	2.5162788266	3180	3920
1214	Brachycephalidae	Eleutherodactylus	Eleutherodactylus scoloblepharus	EN	11.3824336442	4.5957203683	757	1066
1215	Brachycephalidae	Eleutherodactylus	Eleutherodactylus uranobates	LC	11.3824336442	2.5162788266	3181	3949
1216	Brachycephalidae	Eleutherodactylus	Eleutherodactylus hybotragus	VU	11.250195511	3.8918362581	1481	1657
1217	Brachycephalidae	Eleutherodactylus	Eleutherodactylus jaimei	DD	11.250195511
1218	Brachycephalidae	Eleutherodactylus	Eleutherodactylus lentiginosus	DD	11.250195511
1219	Brachycephalidae	Eleutherodactylus	Eleutherodactylus loustes	EN	11.250195511	4.5849834386	758	1033
1220	Brachycephalidae	Eleutherodactylus	Eleutherodactylus pleurostriatus	DD	11.250195511
1221	Brachycephalidae	Eleutherodactylus	Eleutherodactylus reticulatus	DD	11.250195511
1222	Brachycephalidae	Eleutherodactylus	Eleutherodactylus uisae	DD	11.250195511
1223	Brachycephalidae	Eleutherodactylus	Eleutherodactylus amplinympha	EN	9.3558708951	4.4169951368	905	979
1224	Brachycephalidae	Eleutherodactylus	Eleutherodactylus antillensis	LC	9.3558708951	2.3375535951	3497	3839
1225	Brachycephalidae	Eleutherodactylus	Eleutherodactylus auriculatoides	EN	9.3558708951	4.4169951368	906	982
1226	Brachycephalidae	Eleutherodactylus	Eleutherodactylus auriculatus	LC	9.3558708951	2.3375535951	3498	3841
1227	Brachycephalidae	Eleutherodactylus	Eleutherodactylus barlagnei	EN	9.3558708951	4.4169951368	907	985
1228	Brachycephalidae	Eleutherodactylus	Eleutherodactylus bartonsmithi	CR	9.3558708951	5.1101423174	260	343
1229	Brachycephalidae	Eleutherodactylus	Eleutherodactylus briceni	VU	9.3558708951	3.7238479563	1616	1634
1230	Brachycephalidae	Eleutherodactylus	Eleutherodactylus brittoni	LC	9.3558708951	2.3375535951	3499	3849
1231	Brachycephalidae	Eleutherodactylus	Eleutherodactylus cochranae	LC	9.3558708951	2.3375535951	3500	3860
1232	Brachycephalidae	Eleutherodactylus	Eleutherodactylus cooki	EN	9.3558708951	4.4169951368	908	995
1233	Brachycephalidae	Eleutherodactylus	Eleutherodactylus coqui	LC	9.3558708951	2.3375535951	3501	3862
1234	Brachycephalidae	Eleutherodactylus	Eleutherodactylus eileenae	NT	9.3558708951	3.0307007757	2284	2076
1235	Brachycephalidae	Eleutherodactylus	Eleutherodactylus eneidae	CR	9.3558708951	5.1101423174	261	347
1236	Brachycephalidae	Eleutherodactylus	Eleutherodactylus euphronides	EN	9.3558708951	4.4169951368	909	1008
1237	Brachycephalidae	Eleutherodactylus	Eleutherodactylus fallax	EN	9.3558708951	4.4169951368	910	1009
1238	Brachycephalidae	Eleutherodactylus	Eleutherodactylus flavescens	NT	9.3558708951	3.0307007757	2285	2078
1239	Brachycephalidae	Eleutherodactylus	Eleutherodactylus fowleri	CR	9.3558708951	5.1101423174	262	349
1240	Brachycephalidae	Eleutherodactylus	Eleutherodactylus gryllus	EN	9.3558708951	4.4169951368	911	1016
1241	Brachycephalidae	Eleutherodactylus	Eleutherodactylus guantanamera	VU	9.3558708951	3.7238479563	1617	1656
1242	Brachycephalidae	Eleutherodactylus	Eleutherodactylus hedricki	EN	9.3558708951	4.4169951368	912	1018
1243	Brachycephalidae	Eleutherodactylus	Eleutherodactylus ionthus	EN	9.3558708951	4.4169951368	913	1024
1244	Brachycephalidae	Eleutherodactylus	Eleutherodactylus jasperi	CR	9.3558708951	5.1101423174	263	352
1245	Brachycephalidae	Eleutherodactylus	Eleutherodactylus johnstonei	LC	9.3558708951	2.3375535951	3502	3885
1246	Brachycephalidae	Eleutherodactylus	Eleutherodactylus leberi	EN	9.3558708951	4.4169951368	914	1030
1247	Brachycephalidae	Eleutherodactylus	Eleutherodactylus locustus	CR	9.3558708951	5.1101423174	264	355
1248	Brachycephalidae	Eleutherodactylus	Eleutherodactylus martinicensis	NT	9.3558708951	3.0307007757	2286	2085
1249	Brachycephalidae	Eleutherodactylus	Eleutherodactylus montanus	EN	9.3558708951	4.4169951368	915	1040
1250	Brachycephalidae	Eleutherodactylus	Eleutherodactylus patriciae	EN	9.3558708951	4.4169951368	916	1047
1251	Brachycephalidae	Eleutherodactylus	Eleutherodactylus pinchoni	EN	9.3558708951	4.4169951368	917	1050
1252	Brachycephalidae	Eleutherodactylus	Eleutherodactylus pituinus	EN	9.3558708951	4.4169951368	918	1051
1253	Brachycephalidae	Eleutherodactylus	Eleutherodactylus poolei	CR	9.3558708951	5.1101423174	265	358
1254	Brachycephalidae	Eleutherodactylus	Eleutherodactylus portoricensis	EN	9.3558708951	4.4169951368	919	1053
1255	Brachycephalidae	Eleutherodactylus	Eleutherodactylus reclusas	DD	9.3558708951
1256	Brachycephalidae	Eleutherodactylus	Eleutherodactylus ronaldi	VU	9.3558708951	3.7238479563	1618	1683
1257	Brachycephalidae	Eleutherodactylus	Eleutherodactylus schwartzi	EN	9.3558708951	4.4169951368	920	1065
1258	Brachycephalidae	Eleutherodactylus	Eleutherodactylus shrevei	EN	9.3558708951	4.4169951368	921	1068
1259	Brachycephalidae	Eleutherodactylus	Eleutherodactylus taciturnus	DD	9.3558708951
1260	Brachycephalidae	Eleutherodactylus	Eleutherodactylus urichi	EN	9.3558708951	4.4169951368	922	1082
1261	Brachycephalidae	Eleutherodactylus	Eleutherodactylus varians	VU	9.3558708951	3.7238479563	1619	1692
1262	Brachycephalidae	Eleutherodactylus	Eleutherodactylus vinhai	LC	9.3558708951	2.3375535951	3503	3955
1263	Brachycephalidae	Eleutherodactylus	Eleutherodactylus wetmorei	VU	9.3558708951	3.7238479563	1620	1696
1264	Brachycephalidae	Eleutherodactylus	Eleutherodactylus boconoensis	CR	12.1557713201	5.3494492682	162	345
1265	Brachycephalidae	Eleutherodactylus	Eleutherodactylus lamprotes	CR	12.1557713201	5.3494492682	163	353
1266	Brachycephalidae	Eleutherodactylus	Eleutherodactylus xylochobates	VU	12.1557713201	3.9631549071	1422	1697
1267	Brachycephalidae	Eleutherodactylus	Eleutherodactylus cavernibardus	DD	10.6970632967
1268	Brachycephalidae	Eleutherodactylus	Eleutherodactylus corniger	DD	10.6970632967
1269	Brachycephalidae	Eleutherodactylus	Eleutherodactylus festae	EN	10.6970632967	4.5387793517	802	1079
1270	Brachycephalidae	Eleutherodactylus	Eleutherodactylus floridus	VU	10.6970632967	3.8456321711	1525	1653
1271	Brachycephalidae	Eleutherodactylus	Eleutherodactylus gladiator	EN	10.6970632967	4.5387793517	803	1013
1272	Brachycephalidae	Eleutherodactylus	Eleutherodactylus hectus	DD	10.6970632967
1273	Brachycephalidae	Eleutherodactylus	Eleutherodactylus leoni	LC	10.6970632967	2.45933781	3297	3892
1274	Brachycephalidae	Eleutherodactylus	Eleutherodactylus myersi	LC	10.6970632967	2.45933781	3298	3905
1275	Brachycephalidae	Eleutherodactylus	Eleutherodactylus principalis	EN	10.6970632967	4.5387793517	804	1054
1276	Brachycephalidae	Eleutherodactylus	Eleutherodactylus pyrrhomerus	EN	10.6970632967	4.5387793517	805	1059
1277	Brachycephalidae	Eleutherodactylus	Eleutherodactylus repens	VU	10.6970632967	3.8456321711	1526	1681
1278	Brachycephalidae	Eleutherodactylus	Eleutherodactylus scopaeus	DD	10.6970632967
1279	Brachycephalidae	Eleutherodactylus	Eleutherodactylus veletis	CR	10.6970632967	5.2319265323	207	361
1280	Brachycephalidae	Eleutherodactylus	Eleutherodactylus adercus	DD	10.5543541878
1281	Brachycephalidae	Eleutherodactylus	Eleutherodactylus araiodactylus	DD	10.5543541878
1282	Brachycephalidae	Eleutherodactylus	Eleutherodactylus batrachylus	DD	10.5543541878
1283	Brachycephalidae	Eleutherodactylus	Eleutherodactylus diogenes	VU	10.5543541878	3.833356713	1530	1645
1284	Brachycephalidae	Eleutherodactylus	Eleutherodactylus elassodiscus	EN	10.5543541878	4.5265038936	817	1006
1285	Brachycephalidae	Eleutherodactylus	Eleutherodactylus fallaciosus	DD	10.5543541878
1286	Brachycephalidae	Eleutherodactylus	Eleutherodactylus flavomaculatus	EN	10.5543541878	4.5265038936	818	657
1287	Brachycephalidae	Eleutherodactylus	Eleutherodactylus helvolus	EN	10.5543541878	4.5265038936	819	1019
1288	Brachycephalidae	Eleutherodactylus	Eleutherodactylus latens	EN	10.5543541878	4.5265038936	820	1029
1289	Brachycephalidae	Eleutherodactylus	Eleutherodactylus lucida	CR	10.5543541878	5.2196510741	213	112
1290	Brachycephalidae	Eleutherodactylus	Eleutherodactylus lundbergi	DD	10.5543541878
1291	Brachycephalidae	Eleutherodactylus	Eleutherodactylus mantipus	LC	10.5543541878	2.4470623519	3321	3899
1292	Brachycephalidae	Eleutherodactylus	Eleutherodactylus melacara	EN	10.5543541878	4.5265038936	821	1036
1293	Brachycephalidae	Eleutherodactylus	Eleutherodactylus nebulanastes	DD	10.5543541878
1294	Brachycephalidae	Eleutherodactylus	Eleutherodactylus nigrovittatus	LC	10.5543541878	2.4470623519	3322	3909
1295	Brachycephalidae	Eleutherodactylus	Eleutherodactylus kareliae	NT	13.3981834405	3.3602492292	1951
1296	Brachycephalidae	Eleutherodactylus	Eleutherodactylus tubernasus	DD	13.3981834405
1297	Brachycephalidae	Eleutherodactylus	Eleutherodactylus aurantiguttatus	DD	11.7741867391
1298	Brachycephalidae	Eleutherodactylus	Eleutherodactylus lichenoides	CR	11.7741867391	5.320015196	165	354
1299	Brachycephalidae	Eleutherodactylus	Eleutherodactylus megalops	NT	11.7741867391	3.2405736543	2073	2086
1300	Brachycephalidae	Eleutherodactylus	Eleutherodactylus toftae	LC	11.7741867391	2.5474264737	3137	3947
1301	Brachycephalidae	Eleutherodactylus	Eleutherodactylus parvus	LC	11.7741867391	2.5474264737	3138	3917
1302	Brachycephalidae	Eleutherodactylus	Eleutherodactylus polychrus	EN	11.7741867391	4.6268680154	716	1052
1303	Brachycephalidae	Eleutherodactylus	Eleutherodactylus pusillus	DD	11.7741867391
1304	Brachycephalidae	Eleutherodactylus	Eleutherodactylus simonsii	CR	11.7741867391	5.320015196	166	115
1305	Brachycephalidae	Eleutherodactylus	Eleutherodactylus paulodutrai	LC	11.7741867391	2.5474264737	3139	3918
1306	Brachycephalidae	Eleutherodactylus	Eleutherodactylus ramagii	LC	11.7741867391	2.5474264737	3140	3934
1307	Brachycephalidae	Eleutherodactylus	Eleutherodactylus renjiforum	EN	11.7741867391	4.6268680154	717	1060
1308	Brachycephalidae	Eleutherodactylus	Eleutherodactylus venancioi	LC	11.7741867391	2.5474264737	3141	3951
1309	Brachycephalidae	Eleutherodactylus	Eleutherodactylus fetosus	EN	11.7741867391	4.6268680154	718	1010
1310	Brachycephalidae	Eleutherodactylus	Eleutherodactylus melanoproctus	DD	11.7741867391
1311	Brachycephalidae	Eleutherodactylus	Eleutherodactylus pirrensis	DD	11.7741867391
1312	Brachycephalidae	Eleutherodactylus	Eleutherodactylus randorum	DD	11.7741867391
1313	Brachycephalidae	Eleutherodactylus	Eleutherodactylus piceus	LC	13.3981834405	2.6671020487	2778	3924
1314	Brachycephalidae	Eleutherodactylus	Eleutherodactylus polemistes	VU	13.3981834405	4.0533964098	1305	1677
1315	Brachycephalidae	Eleutherodactylus	Eleutherodactylus batrachites	DD	11.1364563942
1316	Brachycephalidae	Eleutherodactylus	Eleutherodactylus bicumulus	VU	11.1364563942	3.8825082091	1487	1633
1317	Brachycephalidae	Eleutherodactylus	Eleutherodactylus duellmani	VU	11.1364563942	3.8825082091	1488	1648
1318	Brachycephalidae	Eleutherodactylus	Eleutherodactylus gehrti	DD	11.1364563942
1319	Brachycephalidae	Eleutherodactylus	Eleutherodactylus hamiotae	CR	11.1364563942	5.2688025702	192	350
1320	Brachycephalidae	Eleutherodactylus	Eleutherodactylus paranaensis	DD	11.1364563942
1321	Brachycephalidae	Eleutherodactylus	Eleutherodactylus sobetes	EN	11.1364563942	4.5756553897	761	1072
1322	Brachycephalidae	Eleutherodactylus	Eleutherodactylus surdus	EN	11.1364563942	4.5756553897	762	1076
1323	Brachycephalidae	Eleutherodactylus	Eleutherodactylus aaptus	LC	7.247884504	2.1099567437	3843	3833
1324	Brachycephalidae	Eleutherodactylus	Eleutherodactylus acerus	EN	7.247884504	4.1893982854	1162	976
1325	Brachycephalidae	Eleutherodactylus	Eleutherodactylus acuminatus	LC	7.247884504	2.1099567437	3844	3837
1326	Brachycephalidae	Eleutherodactylus	Eleutherodactylus affinis	VU	7.247884504	3.4962511048	1804	1628
1327	Brachycephalidae	Eleutherodactylus	Eleutherodactylus alalocophus	NT	7.247884504	2.8031039243	2552	2073
1328	Brachycephalidae	Eleutherodactylus	Eleutherodactylus altae	VU	7.247884504	3.4962511048	1805	1629
1329	Brachycephalidae	Eleutherodactylus	Eleutherodactylus altamazonicus	LC	7.247884504	2.1099567437	3845	3838
1330	Brachycephalidae	Eleutherodactylus	Eleutherodactylus anemerus	DD	7.247884504
1331	Brachycephalidae	Eleutherodactylus	Eleutherodactylus angustilineatus	EN	7.247884504	4.1893982854	1163	980
1332	Brachycephalidae	Eleutherodactylus	Eleutherodactylus anolirex	NT	7.247884504	2.8031039243	2553	2074
1333	Brachycephalidae	Eleutherodactylus	Eleutherodactylus anotis	DD	7.247884504
1334	Brachycephalidae	Eleutherodactylus	Eleutherodactylus apiculatus	DD	7.247884504
1335	Brachycephalidae	Eleutherodactylus	Eleutherodactylus ardalonychus	DD	7.247884504
1336	Brachycephalidae	Eleutherodactylus	Eleutherodactylus atratus	EN	7.247884504	4.1893982854	1164	981
1337	Brachycephalidae	Eleutherodactylus	Eleutherodactylus avius	DD	7.247884504
1338	Brachycephalidae	Eleutherodactylus	Eleutherodactylus bacchus	EN	7.247884504	4.1893982854	1165	983
1339	Brachycephalidae	Eleutherodactylus	Eleutherodactylus baiotis	DD	7.247884504
1340	Brachycephalidae	Eleutherodactylus	Eleutherodactylus balionotus	EN	7.247884504	4.1893982854	1166	984
1341	Brachycephalidae	Eleutherodactylus	Eleutherodactylus baryecuus	EN	7.247884504	4.1893982854	1167	986
1342	Brachycephalidae	Eleutherodactylus	Eleutherodactylus bearsei	DD	7.247884504
1343	Brachycephalidae	Eleutherodactylus	Eleutherodactylus bellona	EN	7.247884504	4.1893982854	1168	987
1344	Brachycephalidae	Eleutherodactylus	Eleutherodactylus bernali	CR	7.247884504	4.8825454659	508	344
1345	Brachycephalidae	Eleutherodactylus	Eleutherodactylus bicolor	VU	7.247884504	3.4962511048	1806	1632
1346	Brachycephalidae	Eleutherodactylus	Eleutherodactylus bogotensis	LC	7.247884504	2.1099567437	3846	3845
1347	Brachycephalidae	Eleutherodactylus	Eleutherodactylus boulengeri	LC	7.247884504	2.1099567437	3847	3847
1348	Brachycephalidae	Eleutherodactylus	Eleutherodactylus brevifrons	LC	7.247884504	2.1099567437	3848	3848
1349	Brachycephalidae	Eleutherodactylus	Eleutherodactylus bromeliaceus	VU	7.247884504	3.4962511048	1807	1635
1350	Brachycephalidae	Eleutherodactylus	Eleutherodactylus cabrerai	EN	7.247884504	4.1893982854	1169	989
1351	Brachycephalidae	Eleutherodactylus	Eleutherodactylus cacao	EN	7.247884504	4.1893982854	1170	990
1352	Brachycephalidae	Eleutherodactylus	Eleutherodactylus cajamarcensis	LC	7.247884504	2.1099567437	3849	3852
1353	Brachycephalidae	Eleutherodactylus	Eleutherodactylus calcaratus	EN	7.247884504	4.1893982854	1171	991
1354	Brachycephalidae	Eleutherodactylus	Eleutherodactylus calcarulatus	VU	7.247884504	3.4962511048	1808	1636
1355	Brachycephalidae	Eleutherodactylus	Eleutherodactylus cantitans	DD	7.247884504
1356	Brachycephalidae	Eleutherodactylus	Eleutherodactylus capitonis	EN	7.247884504	4.1893982854	1172	992
1357	Brachycephalidae	Eleutherodactylus	Eleutherodactylus carvalhoi	LC	7.247884504	2.1099567437	3850	3854
1358	Brachycephalidae	Eleutherodactylus	Eleutherodactylus caryophyllaceus	LC	7.247884504	2.1099567437	3851	3855
1359	Brachycephalidae	Eleutherodactylus	Eleutherodactylus celator	NT	7.247884504	2.8031039243	2554	2075
1360	Brachycephalidae	Eleutherodactylus	Eleutherodactylus ceuthospilus	VU	7.247884504	3.4962511048	1809	1637
1361	Brachycephalidae	Eleutherodactylus	Eleutherodactylus chloronotus	LC	7.247884504	2.1099567437	3852	3859
1362	Brachycephalidae	Eleutherodactylus	Eleutherodactylus colodactylus	VU	7.247884504	3.4962511048	1810	1639
1363	Brachycephalidae	Eleutherodactylus	Eleutherodactylus colomai	EN	7.247884504	4.1893982854	1173	994
1364	Brachycephalidae	Eleutherodactylus	Eleutherodactylus colostichos	VU	7.247884504	3.4962511048	1811	1640
1365	Brachycephalidae	Eleutherodactylus	Eleutherodactylus cremnobates	EN	7.247884504	4.1893982854	1174	997
1366	Brachycephalidae	Eleutherodactylus	Eleutherodactylus croceoinguinis	LC	7.247884504	2.1099567437	3853	3863
1367	Brachycephalidae	Eleutherodactylus	Eleutherodactylus crucifer	VU	7.247884504	3.4962511048	1812	1643
1368	Brachycephalidae	Eleutherodactylus	Eleutherodactylus cruentus	LC	7.247884504	2.1099567437	3854	3864
1369	Brachycephalidae	Eleutherodactylus	Eleutherodactylus cryptomelas	EN	7.247884504	4.1893982854	1175	1000
1370	Brachycephalidae	Eleutherodactylus	Eleutherodactylus degener	EN	7.247884504	4.1893982854	1176	1001
1371	Brachycephalidae	Eleutherodactylus	Eleutherodactylus delius	DD	7.247884504
1372	Brachycephalidae	Eleutherodactylus	Eleutherodactylus diadematus	LC	7.247884504	2.1099567437	3855	3868
1373	Brachycephalidae	Eleutherodactylus	Eleutherodactylus diaphonus	VU	7.247884504	3.4962511048	1813	1644
1374	Brachycephalidae	Eleutherodactylus	Eleutherodactylus dissimulatus	EN	7.247884504	4.1893982854	1177	1004
1375	Brachycephalidae	Eleutherodactylus	Eleutherodactylus dorsopictus	EN	7.247884504	4.1893982854	1178	1005
1376	Brachycephalidae	Eleutherodactylus	Eleutherodactylus elegans	VU	7.247884504	3.4962511048	1814	1649
1377	Brachycephalidae	Eleutherodactylus	Eleutherodactylus eremitus	VU	7.247884504	3.4962511048	1815	1650
1378	Brachycephalidae	Eleutherodactylus	Eleutherodactylus eriphus	VU	7.247884504	3.4962511048	1816	1651
1379	Brachycephalidae	Eleutherodactylus	Eleutherodactylus eugeniae	EN	7.247884504	4.1893982854	1179	1007
1380	Brachycephalidae	Eleutherodactylus	Eleutherodactylus eurydactylus	LC	7.247884504	2.1099567437	3856	3872
1381	Brachycephalidae	Eleutherodactylus	Eleutherodactylus exoristus	DD	7.247884504
1382	Brachycephalidae	Eleutherodactylus	Eleutherodactylus frater	VU	7.247884504	3.4962511048	1817	1654
1383	Brachycephalidae	Eleutherodactylus	Eleutherodactylus glandulosus	EN	7.247884504	4.1893982854	1180	1015
1384	Brachycephalidae	Eleutherodactylus	Eleutherodactylus gracilis	VU	7.247884504	3.4962511048	1818	1655
1385	Brachycephalidae	Eleutherodactylus	Eleutherodactylus grandiceps	DD	7.247884504
1386	Brachycephalidae	Eleutherodactylus	Eleutherodactylus hernandezi	EN	7.247884504	4.1893982854	1181	1020
1387	Brachycephalidae	Eleutherodactylus	Eleutherodactylus ignicolor	EN	7.247884504	4.1893982854	1182	1021
1388	Brachycephalidae	Eleutherodactylus	Eleutherodactylus imitatrix	LC	7.247884504	2.1099567437	3857	3883
1389	Brachycephalidae	Eleutherodactylus	Eleutherodactylus incanus	EN	7.247884504	4.1893982854	1183	1022
1390	Brachycephalidae	Eleutherodactylus	Eleutherodactylus incomptus	VU	7.247884504	3.4962511048	1819	1658
1391	Brachycephalidae	Eleutherodactylus	Eleutherodactylus infraguttatus	DD	7.247884504
1392	Brachycephalidae	Eleutherodactylus	Eleutherodactylus inguinalis	LC	7.247884504	2.1099567437	3858	3884
1393	Brachycephalidae	Eleutherodactylus	Eleutherodactylus inusitatus	VU	7.247884504	3.4962511048	1820	1660
1394	Brachycephalidae	Eleutherodactylus	Eleutherodactylus jorgevelosai	EN	7.247884504	4.1893982854	1184	1026
1395	Brachycephalidae	Eleutherodactylus	Eleutherodactylus katoptroides	EN	7.247884504	4.1893982854	1185	1027
1396	Brachycephalidae	Eleutherodactylus	Eleutherodactylus kelephas	VU	7.247884504	3.4962511048	1821	1661
1397	Brachycephalidae	Eleutherodactylus	Eleutherodactylus lacrimosus	LC	7.247884504	2.1099567437	3859	3888
1398	Brachycephalidae	Eleutherodactylus	Eleutherodactylus laticlavius	DD	7.247884504
1399	Brachycephalidae	Eleutherodactylus	Eleutherodactylus latidiscus	LC	7.247884504	2.1099567437	3860	3891
1400	Brachycephalidae	Eleutherodactylus	Eleutherodactylus leucopus	DD	7.247884504
1401	Brachycephalidae	Eleutherodactylus	Eleutherodactylus librarius	DD	7.247884504
1402	Brachycephalidae	Eleutherodactylus	Eleutherodactylus lindae	DD	7.247884504
1403	Brachycephalidae	Eleutherodactylus	Eleutherodactylus lirellus	DD	7.247884504
1404	Brachycephalidae	Eleutherodactylus	Eleutherodactylus lividus	EN	7.247884504	4.1893982854	1186	1032
1405	Brachycephalidae	Eleutherodactylus	Eleutherodactylus llojsintuta	LC	7.247884504	2.1099567437	3861	3894
1406	Brachycephalidae	Eleutherodactylus	Eleutherodactylus luscombei	DD	7.247884504
1407	Brachycephalidae	Eleutherodactylus	Eleutherodactylus luteolateralis	NT	7.247884504	2.8031039243	2555	2083
1408	Brachycephalidae	Eleutherodactylus	Eleutherodactylus lutitus	DD	7.247884504
1409	Brachycephalidae	Eleutherodactylus	Eleutherodactylus lynchi	DD	7.247884504
1410	Brachycephalidae	Eleutherodactylus	Eleutherodactylus lythrodes	LC	7.247884504	2.1099567437	3862	3896
1411	Brachycephalidae	Eleutherodactylus	Eleutherodactylus marmoratus	LC	7.247884504	2.1099567437	3863	3900
1412	Brachycephalidae	Eleutherodactylus	Eleutherodactylus martiae	LC	7.247884504	2.1099567437	3864	3901
1413	Brachycephalidae	Eleutherodactylus	Eleutherodactylus memorans	DD	7.247884504
1414	Brachycephalidae	Eleutherodactylus	Eleutherodactylus mendax	LC	7.247884504	2.1099567437	3865	3903
1415	Brachycephalidae	Eleutherodactylus	Eleutherodactylus mercedesae	DD	7.247884504
1416	Brachycephalidae	Eleutherodactylus	Eleutherodactylus merostictus	EN	7.247884504	4.1893982854	1187	1037
1417	Brachycephalidae	Eleutherodactylus	Eleutherodactylus miyatai	NT	7.247884504	2.8031039243	2556	2087
1418	Brachycephalidae	Eleutherodactylus	Eleutherodactylus modipeplus	EN	7.247884504	4.1893982854	1188	1039
1419	Brachycephalidae	Eleutherodactylus	Eleutherodactylus molybrignus	NT	7.247884504	2.8031039243	2557	2088
1420	Brachycephalidae	Eleutherodactylus	Eleutherodactylus mondolfii	DD	7.247884504
1421	Brachycephalidae	Eleutherodactylus	Eleutherodactylus moro	LC	7.247884504	2.1099567437	3866	3904
1422	Brachycephalidae	Eleutherodactylus	Eleutherodactylus muricatus	VU	7.247884504	3.4962511048	1822	1664
1423	Brachycephalidae	Eleutherodactylus	Eleutherodactylus muscosus	DD	7.247884504
1424	Brachycephalidae	Eleutherodactylus	Eleutherodactylus museosus	EN	7.247884504	4.1893982854	1189	1041
1425	Brachycephalidae	Eleutherodactylus	Eleutherodactylus myops	DD	7.247884504
1426	Brachycephalidae	Eleutherodactylus	Eleutherodactylus nephophilus	VU	7.247884504	3.4962511048	1823	1666
1427	Brachycephalidae	Eleutherodactylus	Eleutherodactylus nervicus	LC	7.247884504	2.1099567437	3867	3907
1428	Brachycephalidae	Eleutherodactylus	Eleutherodactylus nicefori	LC	7.247884504	2.1099567437	3868	3908
1429	Brachycephalidae	Eleutherodactylus	Eleutherodactylus nigrogriseus	VU	7.247884504	3.4962511048	1824	1667
1430	Brachycephalidae	Eleutherodactylus	Eleutherodactylus nyctophylax	VU	7.247884504	3.4962511048	1825	1668
1431	Brachycephalidae	Eleutherodactylus	Eleutherodactylus ockendeni	LC	7.247884504	2.1099567437	3869	3911
1432	Brachycephalidae	Eleutherodactylus	Eleutherodactylus ocreatus	EN	7.247884504	4.1893982854	1190	1042
1433	Brachycephalidae	Eleutherodactylus	Eleutherodactylus olivaceus	DD	7.247884504
1434	Brachycephalidae	Eleutherodactylus	Eleutherodactylus ornatissimus	VU	7.247884504	3.4962511048	1826	1669
1435	Brachycephalidae	Eleutherodactylus	Eleutherodactylus orphnolaimus	DD	7.247884504
1436	Brachycephalidae	Eleutherodactylus	Eleutherodactylus palmeri	LC	7.247884504	2.1099567437	3870	3915
1437	Brachycephalidae	Eleutherodactylus	Eleutherodactylus pardalis	VU	7.247884504	3.4962511048	1827	1671
1438	Brachycephalidae	Eleutherodactylus	Eleutherodactylus parvillus	LC	7.247884504	2.1099567437	3871	3916
1439	Brachycephalidae	Eleutherodactylus	Eleutherodactylus pastazensis	EN	7.247884504	4.1893982854	1191	1046
1440	Brachycephalidae	Eleutherodactylus	Eleutherodactylus paululus	LC	7.247884504	2.1099567437	3872	3919
1441	Brachycephalidae	Eleutherodactylus	Eleutherodactylus pecki	DD	7.247884504
1442	Brachycephalidae	Eleutherodactylus	Eleutherodactylus percnopterus	NT	7.247884504	2.8031039243	2558	2090
1443	Brachycephalidae	Eleutherodactylus	Eleutherodactylus percultus	EN	7.247884504	4.1893982854	1192	1049
1444	Brachycephalidae	Eleutherodactylus	Eleutherodactylus permixtus	LC	7.247884504	2.1099567437	3873	3921
1445	Brachycephalidae	Eleutherodactylus	Eleutherodactylus petersi	VU	7.247884504	3.4962511048	1828	1674
1446	Brachycephalidae	Eleutherodactylus	Eleutherodactylus petrobardus	DD	7.247884504
1447	Brachycephalidae	Eleutherodactylus	Eleutherodactylus phalarus	VU	7.247884504	3.4962511048	1829	1675
1448	Brachycephalidae	Eleutherodactylus	Eleutherodactylus philipi	DD	7.247884504
1449	Brachycephalidae	Eleutherodactylus	Eleutherodactylus phoxocephalus	LC	7.247884504	2.1099567437	3874	3923
1450	Brachycephalidae	Eleutherodactylus	Eleutherodactylus phragmipleuron	CR	7.247884504	4.8825454659	509	357
1451	Brachycephalidae	Eleutherodactylus	Eleutherodactylus platydactylus	LC	7.247884504	2.1099567437	3875	3926
1452	Brachycephalidae	Eleutherodactylus	Eleutherodactylus prolatus	EN	7.247884504	4.1893982854	1193	1055
1453	Brachycephalidae	Eleutherodactylus	Eleutherodactylus prolixodiscus	LC	7.247884504	2.1099567437	3876	3928
1454	Brachycephalidae	Eleutherodactylus	Eleutherodactylus proserpens	EN	7.247884504	4.1893982854	1194	1056
1455	Brachycephalidae	Eleutherodactylus	Eleutherodactylus pseudoacuminatus	LC	7.247884504	2.1099567437	3877	3929
1456	Brachycephalidae	Eleutherodactylus	Eleutherodactylus pteridophilus	EN	7.247884504	4.1893982854	1195	1057
1457	Brachycephalidae	Eleutherodactylus	Eleutherodactylus ptochus	DD	7.247884504
1458	Brachycephalidae	Eleutherodactylus	Eleutherodactylus pugnax	VU	7.247884504	3.4962511048	1830	1678
1459	Brachycephalidae	Eleutherodactylus	Eleutherodactylus pycnodermis	EN	7.247884504	4.1893982854	1196	1058
1460	Brachycephalidae	Eleutherodactylus	Eleutherodactylus quantus	VU	7.247884504	3.4962511048	1831	1679
1461	Brachycephalidae	Eleutherodactylus	Eleutherodactylus quaquaversus	LC	7.247884504	2.1099567437	3878	3931
1462	Brachycephalidae	Eleutherodactylus	Eleutherodactylus rhodoplichus	EN	7.247884504	4.1893982854	1197	1061
1463	Brachycephalidae	Eleutherodactylus	Eleutherodactylus rhodostichus	VU	7.247884504	3.4962511048	1832	1682
1464	Brachycephalidae	Eleutherodactylus	Eleutherodactylus ridens	LC	7.247884504	2.1099567437	3879	3937
1465	Brachycephalidae	Eleutherodactylus	Eleutherodactylus riveroi	DD	7.247884504
1466	Brachycephalidae	Eleutherodactylus	Eleutherodactylus riveti	NT	7.247884504	2.8031039243	2559	2091
1467	Brachycephalidae	Eleutherodactylus	Eleutherodactylus rosadoi	VU	7.247884504	3.4962511048	1833	1684
1468	Brachycephalidae	Eleutherodactylus	Eleutherodactylus roseus	NT	7.247884504	2.8031039243	2560	2092
1469	Brachycephalidae	Eleutherodactylus	Eleutherodactylus rozei	DD	7.247884504
1470	Brachycephalidae	Eleutherodactylus	Eleutherodactylus rufioculis	DD	7.247884504
1471	Brachycephalidae	Eleutherodactylus	Eleutherodactylus ruidus	DD	7.247884504
1472	Brachycephalidae	Eleutherodactylus	Eleutherodactylus salaputium	DD	7.247884504
1473	Brachycephalidae	Eleutherodactylus	Eleutherodactylus sanguineus	NT	7.247884504	2.8031039243	2561	2094
1474	Brachycephalidae	Eleutherodactylus	Eleutherodactylus schultei	VU	7.247884504	3.4962511048	1834	1687
1475	Brachycephalidae	Eleutherodactylus	Eleutherodactylus serendipitus	VU	7.247884504	3.4962511048	1835	1688
1476	Brachycephalidae	Eleutherodactylus	Eleutherodactylus spilogaster	EN	7.247884504	4.1893982854	1198	1073
1477	Brachycephalidae	Eleutherodactylus	Eleutherodactylus spinosus	NT	7.247884504	2.8031039243	2562	2098
1478	Brachycephalidae	Eleutherodactylus	Eleutherodactylus sternothylax	DD	7.247884504
1479	Brachycephalidae	Eleutherodactylus	Eleutherodactylus subsigillatus	LC	7.247884504	2.1099567437	3880	3940
1480	Brachycephalidae	Eleutherodactylus	Eleutherodactylus supernatis	VU	7.247884504	3.4962511048	1836	1690
1481	Brachycephalidae	Eleutherodactylus	Eleutherodactylus taeniatus	LC	7.247884504	2.1099567437	3881	3942
1482	Brachycephalidae	Eleutherodactylus	Eleutherodactylus tamsitti	NT	7.247884504	2.8031039243	2563	2099
1483	Brachycephalidae	Eleutherodactylus	Eleutherodactylus tayrona	NT	7.247884504	2.8031039243	2564	2100
1484	Brachycephalidae	Eleutherodactylus	Eleutherodactylus thymalopsoides	EN	7.247884504	4.1893982854	1199	1078
1485	Brachycephalidae	Eleutherodactylus	Eleutherodactylus trachyblepharis	DD	7.247884504
1486	Brachycephalidae	Eleutherodactylus	Eleutherodactylus turumiquirensis	EN	7.247884504	4.1893982854	1200	1081
1487	Brachycephalidae	Eleutherodactylus	Eleutherodactylus unistrigatus	LC	7.247884504	2.1099567437	3882	3948
1488	Brachycephalidae	Eleutherodactylus	Eleutherodactylus variabilis	LC	7.247884504	2.1099567437	3883	3950
1489	Brachycephalidae	Eleutherodactylus	Eleutherodactylus ventrimarmoratus	LC	7.247884504	2.1099567437	3884	3952
1490	Brachycephalidae	Eleutherodactylus	Eleutherodactylus verecundus	VU	7.247884504	3.4962511048	1837	1693
1491	Brachycephalidae	Eleutherodactylus	Eleutherodactylus versicolor	VU	7.247884504	3.4962511048	1838	1694
1492	Brachycephalidae	Eleutherodactylus	Eleutherodactylus vicarius	NT	7.247884504	2.8031039243	2565	2102
1493	Brachycephalidae	Eleutherodactylus	Eleutherodactylus walkeri	LC	7.247884504	2.1099567437	3885	3958
1494	Brachycephalidae	Eleutherodactylus	Eleutherodactylus wiensi	DD	7.247884504
1495	Brachycephalidae	Eleutherodactylus	Eleutherodactylus yaviensis	DD	7.247884504
1496	Brachycephalidae	Eleutherodactylus	Eleutherodactylus zimmermanae	LC	7.247884504	2.1099567437	3886	3960
1497	Brachycephalidae	Eleutherodactylus	Eleutherodactylus marahuaka	VU	7.247884504	3.4962511048	1839	1663
1498	Brachycephalidae	Eleutherodactylus	Eleutherodactylus rhabdocnemus	DD	7.247884504
1499	Brachycephalidae	Eleutherodactylus	Eleutherodactylus stictogaster	DD	7.247884504
1500	Brachycephalidae	Eleutherodactylus	Eleutherodactylus pruinatus	DD	7.247884504
1501	Brachycephalidae	Eleutherodactylus	Eleutherodactylus torrenticola	CR	7.247884504	4.8825454659	510	359
1502	Brachycephalidae	Eleutherodactylus	Eleutherodactylus bilineatus	LC	10.9416714682	2.4800340871	3258	3843
1503	Brachycephalidae	Eleutherodactylus	Eleutherodactylus cadenai	DD	10.9416714682
1504	Brachycephalidae	Eleutherodactylus	Eleutherodactylus cerastes	LC	10.9416714682	2.4800340871	3259	3856
1505	Brachycephalidae	Eleutherodactylus	Eleutherodactylus cornutus	VU	10.9416714682	3.8663284482	1504	1642
1506	Brachycephalidae	Eleutherodactylus	Eleutherodactylus helonotus	CR	10.9416714682	5.2526228094	202	351
1507	Brachycephalidae	Eleutherodactylus	Eleutherodactylus ingeri	VU	10.9416714682	3.8663284482	1505	1659
1508	Brachycephalidae	Eleutherodactylus	Eleutherodactylus laticorpus	DD	10.9416714682
1509	Brachycephalidae	Eleutherodactylus	Eleutherodactylus necopinus	VU	10.9416714682	3.8663284482	1506	1665
1510	Brachycephalidae	Eleutherodactylus	Eleutherodactylus ruizi	EN	10.9416714682	4.5594756288	783	1063
1511	Brachycephalidae	Eleutherodactylus	Eleutherodactylus sulcatus	LC	10.9416714682	2.4800340871	3260	3941
1512	Brachycephalidae	Pelorius	Pelorius chlorophenax	CR	13.8868846235	5.473069321	129
1513	Brachycephalidae	Pelorius	Pelorius hypostenor	EN	13.8868846235	4.7799221404	629
1514	Brachycephalidae	Pelorius	Pelorius inoptatus	LC	13.8868846235	2.7004805987	2730
1515	Brachycephalidae	Pelorius	Pelorius nortoni	CR	13.8868846235	5.473069321	130
1516	Brachycephalidae	Pelorius	Pelorius parapelates	CR	13.8868846235	5.473069321	131
1517	Brachycephalidae	Pelorius	Pelorius ruthae	EN	13.8868846235	4.7799221404	630
1518	Brachycephalidae	Adelophryne	Adelophryne adiastola	LC	14.6756889658	2.7521110387	2672
1519	Brachycephalidae	Adelophryne	Adelophryne baturitensis	VU	14.6756889658	4.1384053998	1264
1520	Brachycephalidae	Adelophryne	Adelophryne gutturosa	LC	14.6756889658	2.7521110387	2673
1521	Brachycephalidae	Adelophryne	Adelophryne maranguapensis	EN	14.6756889658	4.8315525804	615
1522	Brachycephalidae	Adelophryne	Adelophryne pachydactyla	DD	14.6756889658
1523	Brachycephalidae	Phyzelaphryne	Phyzelaphryne miriamae	LC	37.8793296603	3.6604627382	1670
1524	Brachycephalidae	Barycholos	Barycholos pulcher	LC	16.4703483206	2.8605050622	2464	2462
1525	Brachycephalidae	Barycholos	Barycholos ternetzi	LC	16.4703483206	2.8605050622	2465	2463
1526	Brachycephalidae	Brachycephalus	Brachycephalus hermogenesi	LC	12.4842413308	2.6015216948	2974	2564
1527	Brachycephalidae	Brachycephalus	Brachycephalus didactylus	LC	12.4842413308	2.6015216948	2975	2562
1528	Brachycephalidae	Brachycephalus	Brachycephalus ephippium	LC	12.4842413308	2.6015216948	2976	2563
1529	Brachycephalidae	Brachycephalus	Brachycephalus nodoterga	DD	12.4842413308
1530	Brachycephalidae	Brachycephalus	Brachycephalus pernix	DD	12.4842413308
1531	Brachycephalidae	Brachycephalus	Brachycephalus vertebralis	DD	12.4842413308
1532	Brachycephalidae	Brachycephalus	Brachycephalus brunneus	DD	12.4842413308
1533	Brachycephalidae	Brachycephalus	Brachycephalus izecksohni	DD	12.4842413308
1534	Brachycephalidae	Euparkerella	Euparkerella brasiliensis	LC	13.1785206569	2.6517281896	2801
1535	Brachycephalidae	Euparkerella	Euparkerella cochranae	LC	13.1785206569	2.6517281896	2802
1536	Brachycephalidae	Euparkerella	Euparkerella robusta	VU	13.1785206569	4.0380225508	1314
1537	Brachycephalidae	Euparkerella	Euparkerella tridactyla	VU	13.1785206569	4.0380225508	1315
1538	Brachycephalidae	Euhyas	Euhyas cavernicola	CR	8.2452745397	4.9967012827	352	177
1539	Brachycephalidae	Euhyas	Euhyas fusca	CR	8.2452745397	4.9967012827	353	182
1540	Brachycephalidae	Euhyas	Euhyas junori	CR	8.2452745397	4.9967012827	354	189
1541	Brachycephalidae	Euhyas	Euhyas karlschmidti	CR	8.2452745397	4.9967012827	355	190
1542	Brachycephalidae	Euhyas	Euhyas semipalmata	CR	8.2452745397	4.9967012827	356	205
1543	Brachycephalidae	Euhyas	Euhyas sisyphodemus	CR	8.2452745397	4.9967012827	357	206
1544	Brachycephalidae	Euhyas	Euhyas tonyi	CR	8.2452745397	4.9967012827	358	210
1545	Brachycephalidae	Euhyas	Euhyas casparii	EN	8.2452745397	4.3035541021	1032	792
1546	Brachycephalidae	Euhyas	Euhyas goini	VU	8.2452745397	3.6104069215	1707	1493
1547	Brachycephalidae	Euhyas	Euhyas acmonis	EN	8.2452745397	4.3035541021	1033	787
1548	Brachycephalidae	Euhyas	Euhyas adela	EN	8.2452745397	4.3035541021	1034	788
1549	Brachycephalidae	Euhyas	Euhyas albipes	CR	8.2452745397	4.9967012827	359	169
1550	Brachycephalidae	Euhyas	Euhyas alcoae	EN	8.2452745397	4.3035541021	1035	789
1551	Brachycephalidae	Euhyas	Euhyas alticola	CR	8.2452745397	4.9967012827	360	170
1552	Brachycephalidae	Euhyas	Euhyas amadeus	CR	8.2452745397	4.9967012827	361	171
1553	Brachycephalidae	Euhyas	Euhyas andrewsi	EN	8.2452745397	4.3035541021	1036	790
1554	Brachycephalidae	Euhyas	Euhyas apostates	CR	8.2452745397	4.9967012827	362	172
1555	Brachycephalidae	Euhyas	Euhyas armstrongi	EN	8.2452745397	4.3035541021	1037	791
1556	Brachycephalidae	Euhyas	Euhyas atkinsi	LC	8.2452745397	2.2241125604	3705	3253
1557	Brachycephalidae	Euhyas	Euhyas blairhedgesi	CR	8.2452745397	4.9967012827	363	173
1558	Brachycephalidae	Euhyas	Euhyas bresslerae	CR	8.2452745397	4.9967012827	364	174
1559	Brachycephalidae	Euhyas	Euhyas brevirostris	CR	8.2452745397	4.9967012827	365	175
1560	Brachycephalidae	Euhyas	Euhyas caribe	CR	8.2452745397	4.9967012827	366	176
1561	Brachycephalidae	Euhyas	Euhyas counouspea	EN	8.2452745397	4.3035541021	1038	793
1562	Brachycephalidae	Euhyas	Euhyas cubana	CR	8.2452745397	4.9967012827	367	178
1563	Brachycephalidae	Euhyas	Euhyas cundalli	VU	8.2452745397	3.6104069215	1708	1492
1564	Brachycephalidae	Euhyas	Euhyas cuneata	LC	8.2452745397	2.2241125604	3706	3254
1565	Brachycephalidae	Euhyas	Euhyas darlingtoni	CR	8.2452745397	4.9967012827	368	179
1566	Brachycephalidae	Euhyas	Euhyas dimidiata	NT	8.2452745397	2.917259741	2413	2016
1567	Brachycephalidae	Euhyas	Euhyas dolomedes	CR	8.2452745397	4.9967012827	369	180
1568	Brachycephalidae	Euhyas	Euhyas emiliae	EN	8.2452745397	4.3035541021	1039	794
1569	Brachycephalidae	Euhyas	Euhyas etheridgei	EN	8.2452745397	4.3035541021	1040	795
1570	Brachycephalidae	Euhyas	Euhyas furcyensis	CR	8.2452745397	4.9967012827	370	181
1571	Brachycephalidae	Euhyas	Euhyas glandulifer	CR	8.2452745397	4.9967012827	371	183
1572	Brachycephalidae	Euhyas	Euhyas glanduliferoides	CR	8.2452745397	4.9967012827	372	184
1573	Brachycephalidae	Euhyas	Euhyas glaphycompus	EN	8.2452745397	4.3035541021	1041	796
1574	Brachycephalidae	Euhyas	Euhyas glaucoreia	NT	8.2452745397	2.917259741	2414	2017
1575	Brachycephalidae	Euhyas	Euhyas gossei	LC	8.2452745397	2.2241125604	3707	3255
1576	Brachycephalidae	Euhyas	Euhyas grabhami	EN	8.2452745397	4.3035541021	1042	797
1577	Brachycephalidae	Euhyas	Euhyas grahami	EN	8.2452745397	4.3035541021	1043	798
1578	Brachycephalidae	Euhyas	Euhyas greyi	EN	8.2452745397	4.3035541021	1044	799
1579	Brachycephalidae	Euhyas	Euhyas griphus	CR	8.2452745397	4.9967012827	373	185
1580	Brachycephalidae	Euhyas	Euhyas guanahacabibes	EN	8.2452745397	4.3035541021	1045	800
1581	Brachycephalidae	Euhyas	Euhyas gundlachi	EN	8.2452745397	4.3035541021	1046	801
1582	Brachycephalidae	Euhyas	Euhyas heminota	EN	8.2452745397	4.3035541021	1047	802
1583	Brachycephalidae	Euhyas	Euhyas iberia	CR	8.2452745397	4.9967012827	374	186
1584	Brachycephalidae	Euhyas	Euhyas intermedia	EN	8.2452745397	4.3035541021	1048	803
1585	Brachycephalidae	Euhyas	Euhyas jamaicensis	EN	8.2452745397	4.3035541021	1049	804
1586	Brachycephalidae	Euhyas	Euhyas jaumei	CR	8.2452745397	4.9967012827	375	187
1587	Brachycephalidae	Euhyas	Euhyas jugans	CR	8.2452745397	4.9967012827	376	188
1588	Brachycephalidae	Euhyas	Euhyas klinikowskii	EN	8.2452745397	4.3035541021	1050	805
1589	Brachycephalidae	Euhyas	Euhyas lenta	EN	8.2452745397	4.3035541021	1051	806
1590	Brachycephalidae	Euhyas	Euhyas leoncei	CR	8.2452745397	4.9967012827	377	191
1591	Brachycephalidae	Euhyas	Euhyas limbata	VU	8.2452745397	3.6104069215	1709	1494
1592	Brachycephalidae	Euhyas	Euhyas lucioi	CR	8.2452745397	4.9967012827	378	192
1593	Brachycephalidae	Euhyas	Euhyas luteola	EN	8.2452745397	4.3035541021	1052	807
1594	Brachycephalidae	Euhyas	Euhyas minuta	EN	8.2452745397	4.3035541021	1053	808
1595	Brachycephalidae	Euhyas	Euhyas monensis	VU	8.2452745397	3.6104069215	1710	1495
1596	Brachycephalidae	Euhyas	Euhyas nubicola	EN	8.2452745397	4.3035541021	1054	809
1597	Brachycephalidae	Euhyas	Euhyas orcutti	CR	8.2452745397	4.9967012827	379	193
1598	Brachycephalidae	Euhyas	Euhyas orientalis	CR	8.2452745397	4.9967012827	380	194
1599	Brachycephalidae	Euhyas	Euhyas oxyrhynca	CR	8.2452745397	4.9967012827	381	195
1600	Brachycephalidae	Euhyas	Euhyas pantoni	NT	8.2452745397	2.917259741	2415	2018
1601	Brachycephalidae	Euhyas	Euhyas parabates	CR	8.2452745397	4.9967012827	382	196
1602	Brachycephalidae	Euhyas	Euhyas paulsoni	CR	8.2452745397	4.9967012827	383	197
1603	Brachycephalidae	Euhyas	Euhyas pentasyringos	VU	8.2452745397	3.6104069215	1711	1496
1604	Brachycephalidae	Euhyas	Euhyas pezopetrus	CR	8.2452745397	4.9967012827	384	198
1605	Brachycephalidae	Euhyas	Euhyas pictissima	VU	8.2452745397	3.6104069215	1712	1497
1606	Brachycephalidae	Euhyas	Euhyas pinarensis	EN	8.2452745397	4.3035541021	1055	810
1607	Brachycephalidae	Euhyas	Euhyas planirostris	LC	8.2452745397	2.2241125604	3708	3256
1608	Brachycephalidae	Euhyas	Euhyas probolaea	EN	8.2452745397	4.3035541021	1056	811
1609	Brachycephalidae	Euhyas	Euhyas rhodesi	CR	8.2452745397	4.9967012827	385	199
1610	Brachycephalidae	Euhyas	Euhyas richmondi	CR	8.2452745397	4.9967012827	386	200
1611	Brachycephalidae	Euhyas	Euhyas ricordii	VU	8.2452745397	3.6104069215	1713	1498
1612	Brachycephalidae	Euhyas	Euhyas riparia	LC	8.2452745397	2.2241125604	3709	3257
1613	Brachycephalidae	Euhyas	Euhyas rivularis	CR	8.2452745397	4.9967012827	387	201
1614	Brachycephalidae	Euhyas	Euhyas rufifemoralis	CR	8.2452745397	4.9967012827	388	202
1615	Brachycephalidae	Euhyas	Euhyas schmidti	CR	8.2452745397	4.9967012827	389	203
1616	Brachycephalidae	Euhyas	Euhyas sciagraphus	CR	8.2452745397	4.9967012827	390	204
1617	Brachycephalidae	Euhyas	Euhyas simulans	EN	8.2452745397	4.3035541021	1057	812
1618	Brachycephalidae	Euhyas	Euhyas symingtoni	CR	8.2452745397	4.9967012827	391	207
1619	Brachycephalidae	Euhyas	Euhyas tetajulia	CR	8.2452745397	4.9967012827	392	208
1620	Brachycephalidae	Euhyas	Euhyas thomasi	EN	8.2452745397	4.3035541021	1058	813
1621	Brachycephalidae	Euhyas	Euhyas thorectes	CR	8.2452745397	4.9967012827	393	209
1622	Brachycephalidae	Euhyas	Euhyas toa	EN	8.2452745397	4.3035541021	1059	814
1623	Brachycephalidae	Euhyas	Euhyas turquinensis	CR	8.2452745397	4.9967012827	394	211
1624	Brachycephalidae	Euhyas	Euhyas unicolor	CR	8.2452745397	4.9967012827	395	212
1625	Brachycephalidae	Euhyas	Euhyas varleyi	LC	8.2452745397	2.2241125604	3710	3258
1626	Brachycephalidae	Euhyas	Euhyas ventrilineata	CR	8.2452745397	4.9967012827	396	213
1627	Brachycephalidae	Euhyas	Euhyas warreni	CR	8.2452745397	4.9967012827	397	214
1628	Brachycephalidae	Euhyas	Euhyas weinlandi	LC	8.2452745397	2.2241125604	3711	3259
1629	Brachycephalidae	Euhyas	Euhyas zeus	EN	8.2452745397	4.3035541021	1060	815
1630	Brachycephalidae	Euhyas	Euhyas zugi	EN	8.2452745397	4.3035541021	1061	816
1631	Brachycephalidae	Euhyas	Euhyas maestrensis	DD	8.2452745397
1632	Brachycephalidae	Syrrhophus	Syrrhophus angustidigitorum	VU	10.3477533696	3.8153141445	1543	1432
1633	Brachycephalidae	Syrrhophus	Syrrhophus cystignathoides	LC	10.3477533696	2.4290197833	3346	3048
1634	Brachycephalidae	Syrrhophus	Syrrhophus dennisi	EN	10.3477533696	4.508461325	833	720
1635	Brachycephalidae	Syrrhophus	Syrrhophus dilatus	EN	10.3477533696	4.508461325	834	721
1636	Brachycephalidae	Syrrhophus	Syrrhophus albolabris	CR	10.3477533696	5.2016085056	220	134
1637	Brachycephalidae	Syrrhophus	Syrrhophus grandis	CR	10.3477533696	5.2016085056	221	135
1638	Brachycephalidae	Syrrhophus	Syrrhophus guttilatus	LC	10.3477533696	2.4290197833	3347	3049
1639	Brachycephalidae	Syrrhophus	Syrrhophus interorbitalis	DD	10.3477533696
1640	Brachycephalidae	Syrrhophus	Syrrhophus leprus	VU	10.3477533696	3.8153141445	1544	1433
1641	Brachycephalidae	Syrrhophus	Syrrhophus longipes	VU	10.3477533696	3.8153141445	1545	1434
1642	Brachycephalidae	Syrrhophus	Syrrhophus marnockii	LC	10.3477533696	2.4290197833	3348	3050
1643	Brachycephalidae	Syrrhophus	Syrrhophus fuscus	DD	10.3477533696
1644	Brachycephalidae	Syrrhophus	Syrrhophus modestus	VU	10.3477533696	3.8153141445	1546	1435
1645	Brachycephalidae	Syrrhophus	Syrrhophus nitidus	LC	10.3477533696	2.4290197833	3349	3051
1646	Brachycephalidae	Syrrhophus	Syrrhophus nivicolimae	VU	10.3477533696	3.8153141445	1547	1436
1647	Brachycephalidae	Syrrhophus	Syrrhophus pallidus	DD	10.3477533696
1648	Brachycephalidae	Syrrhophus	Syrrhophus pipilans	LC	10.3477533696	2.4290197833	3350	3925
1649	Brachycephalidae	Syrrhophus	Syrrhophus rubrimaculatus	VU	10.3477533696	3.8153141445	1548	1437
1650	Brachycephalidae	Syrrhophus	Syrrhophus rufescens	CR	10.3477533696	5.2016085056	222	136
1651	Brachycephalidae	Syrrhophus	Syrrhophus saxatilis	EN	10.3477533696	4.508461325	835	722
1652	Brachycephalidae	Syrrhophus	Syrrhophus syristes	EN	10.3477533696	4.508461325	836	723
1653	Brachycephalidae	Syrrhophus	Syrrhophus teretistes	DD	10.3477533696
1654	Brachycephalidae	Syrrhophus	Syrrhophus verrucipes	VU	10.3477533696	3.8153141445	1549	1438
1655	Brachycephalidae	Syrrhophus	Syrrhophus verruculatus	DD	10.3477533696
1656	Brachycephalidae	Phrynopus	Phrynopus adenobrachius	CR	9.8205390307	5.1540348124	234	105
1657	Brachycephalidae	Phrynopus	Phrynopus adenopleurus	DD	9.8205390307
1658	Brachycephalidae	Phrynopus	Phrynopus bagrecitoi	VU	9.8205390307	3.7677404513	1588	1368
1659	Brachycephalidae	Phrynopus	Phrynopus barthlenae	VU	9.8205390307	3.7677404513	1589	1369
1660	Brachycephalidae	Phrynopus	Phrynopus bracki	EN	9.8205390307	4.4608876318	878	654
1661	Brachycephalidae	Phrynopus	Phrynopus brunneus	EN	9.8205390307	4.4608876318	879	655
1662	Brachycephalidae	Phrynopus	Phrynopus columbianus	DD	9.8205390307
1663	Brachycephalidae	Phrynopus	Phrynopus cophites	EN	9.8205390307	4.4608876318	880	656
1664	Brachycephalidae	Phrynopus	Phrynopus dagmarae	CR	9.8205390307	5.1540348124	235	107
1665	Brachycephalidae	Phrynopus	Phrynopus heimorum	CR	9.8205390307	5.1540348124	236	108
1666	Brachycephalidae	Phrynopus	Phrynopus horstpauli	CR	9.8205390307	5.1540348124	237	109
1667	Brachycephalidae	Phrynopus	Phrynopus iatamasi	VU	9.8205390307	3.7677404513	1590	1370
1668	Brachycephalidae	Phrynopus	Phrynopus juninensis	CR	9.8205390307	5.1540348124	238	110
1669	Brachycephalidae	Phrynopus	Phrynopus kauneorum	CR	9.8205390307	5.1540348124	239	111
1670	Brachycephalidae	Phrynopus	Phrynopus kempffi	EN	9.8205390307	4.4608876318	881	658
1671	Brachycephalidae	Phrynopus	Phrynopus montium	EN	9.8205390307	4.4608876318	882	659
1672	Brachycephalidae	Phrynopus	Phrynopus nanus	DD	9.8205390307
1673	Brachycephalidae	Phrynopus	Phrynopus parkeri	CR	9.8205390307	5.1540348124	240	113
1674	Brachycephalidae	Phrynopus	Phrynopus peraccai	DD	9.8205390307
1675	Brachycephalidae	Phrynopus	Phrynopus pereger	CR	9.8205390307	5.1540348124	241	114
1676	Brachycephalidae	Phrynopus	Phrynopus peruanus	DD	9.8205390307
1677	Brachycephalidae	Phrynopus	Phrynopus peruvianus	EN	9.8205390307	4.4608876318	883	660
1678	Brachycephalidae	Phrynopus	Phrynopus pinguis	DD	9.8205390307
1679	Brachycephalidae	Phrynopus	Phrynopus thompsoni	DD	9.8205390307
1680	Brachycephalidae	Phrynopus	Phrynopus wettsteini	DD	9.8205390307
1681	Brachycephalidae	Phyllonastes	Phyllonastes carrascoicola	LC	9.8205390307	2.3814460902	3392
1682	Brachycephalidae	Phyllonastes	Phyllonastes heyeri	DD	9.8205390307
1683	Brachycephalidae	Phyllonastes	Phyllonastes lochites	NT	9.8205390307	3.0745932707	2224
1684	Brachycephalidae	Phyllonastes	Phyllonastes lynchi	DD	9.8205390307
1685	Brachycephalidae	Phyllonastes	Phyllonastes myrmecoides	LC	9.8205390307	2.3814460902	3393
1686	Brachycephalidae	Phyllonastes	Phyllonastes ritarasquinae	DD	9.8205390307
1687	Brachycephalidae	Phrynopus	Phrynopus bufoides	DD	9.8205390307
1688	Brachycephalidae	Phrynopus	Phrynopus paucari	DD	9.8205390307
1689	Brachycephalidae	Phrynopus	Phrynopus pesantesi	DD	9.8205390307
1690	Brachycephalidae	Craugastor	Craugastor adamastus	DD	7.950855267
1691	Brachycephalidae	Craugastor	Craugastor alfredi	VU	7.950855267	3.5780434494	1731	1499
1692	Brachycephalidae	Craugastor	Craugastor amniscola	DD	7.950855267
1693	Brachycephalidae	Craugastor	Craugastor anatipes	VU	7.950855267	3.5780434494	1732	1500
1694	Brachycephalidae	Craugastor	Craugastor anciano	CR	7.950855267	4.9643378105	436	215
1695	Brachycephalidae	Craugastor	Craugastor andi	CR	7.950855267	4.9643378105	437	216
1696	Brachycephalidae	Craugastor	Craugastor angelicus	CR	7.950855267	4.9643378105	438	217
1697	Brachycephalidae	Craugastor	Craugastor anomalus	LC	7.950855267	2.1917490883	3746	3260
1698	Brachycephalidae	Craugastor	Craugastor aphanus	VU	7.950855267	3.5780434494	1733	1501
1699	Brachycephalidae	Craugastor	Craugastor augusti	LC	7.950855267	2.1917490883	3747	3261
1700	Brachycephalidae	Craugastor	Craugastor aurilegulus	EN	7.950855267	4.27119063	1086	817
1701	Brachycephalidae	Craugastor	Craugastor azueroensis	EN	7.950855267	4.27119063	1087	818
1702	Brachycephalidae	Craugastor	Craugastor berkenbuschii	NT	7.950855267	2.8848962688	2438	2019
1703	Brachycephalidae	Craugastor	Craugastor biporcatus	VU	7.950855267	3.5780434494	1734	1502
1704	Brachycephalidae	Craugastor	Craugastor bocourti	VU	7.950855267	3.5780434494	1735	1503
1705	Brachycephalidae	Craugastor	Craugastor bransfordii	LC	7.950855267	2.1917490883	3748	3262
1706	Brachycephalidae	Craugastor	Craugastor brocchi	VU	7.950855267	3.5780434494	1736	1504
1707	Brachycephalidae	Craugastor	Craugastor bufoniformis	LC	7.950855267	2.1917490883	3749	3263
1708	Brachycephalidae	Craugastor	Craugastor catalinae	CR	7.950855267	4.9643378105	439	218
1709	Brachycephalidae	Craugastor	Craugastor chac	NT	7.950855267	2.8848962688	2439	2020
1710	Brachycephalidae	Craugastor	Craugastor charadra	EN	7.950855267	4.27119063	1088	819
1711	Brachycephalidae	Craugastor	Craugastor cheiroplethus	VU	7.950855267	3.5780434494	1737	1505
1712	Brachycephalidae	Craugastor	Craugastor chrysozetetes	EX	7.950855267
1713	Brachycephalidae	Craugastor	Craugastor coffeus	CR	7.950855267	4.9643378105	440	219
1714	Brachycephalidae	Craugastor	Craugastor crassidigitus	LC	7.950855267	2.1917490883	3750	3265
1715	Brachycephalidae	Craugastor	Craugastor cruzi	CR	7.950855267	4.9643378105	441	220
1716	Brachycephalidae	Craugastor	Craugastor cuaquero	DD	7.950855267
1717	Brachycephalidae	Craugastor	Craugastor daryi	EN	7.950855267	4.27119063	1089	820
1718	Brachycephalidae	Craugastor	Craugastor decoratus	VU	7.950855267	3.5780434494	1738	1506
1719	Brachycephalidae	Craugastor	Craugastor emcelae	CR	7.950855267	4.9643378105	442	221
1720	Brachycephalidae	Craugastor	Craugastor emleni	CR	7.950855267	4.9643378105	443	240
1721	Brachycephalidae	Craugastor	Craugastor epochthidius	CR	7.950855267	4.9643378105	444	222
1722	Brachycephalidae	Craugastor	Craugastor escoces	CR	7.950855267	4.9643378105	445	223
1723	Brachycephalidae	Craugastor	Craugastor fecundus	CR	7.950855267	4.9643378105	446	224
1724	Brachycephalidae	Craugastor	Craugastor fitzingeri	LC	7.950855267	2.1917490883	3751	3266
1725	Brachycephalidae	Craugastor	Craugastor fleischmanni	CR	7.950855267	4.9643378105	447	225
1726	Brachycephalidae	Craugastor	Craugastor glaucus	CR	7.950855267	4.9643378105	448	226
1727	Brachycephalidae	Craugastor	Craugastor gollmeri	LC	7.950855267	2.1917490883	3752	3267
1728	Brachycephalidae	Craugastor	Craugastor greggi	CR	7.950855267	4.9643378105	449	227
1729	Brachycephalidae	Craugastor	Craugastor guerreroensis	CR	7.950855267	4.9643378105	450	228
1730	Brachycephalidae	Craugastor	Craugastor gulosus	EN	7.950855267	4.27119063	1090	821
1731	Brachycephalidae	Craugastor	Craugastor hobartsmithi	EN	7.950855267	4.27119063	1091	822
1732	Brachycephalidae	Craugastor	Craugastor inachus	EN	7.950855267	4.27119063	1092	823
1733	Brachycephalidae	Craugastor	Craugastor jota	DD	7.950855267
1734	Brachycephalidae	Craugastor	Craugastor laevissimus	EN	7.950855267	4.27119063	1093	834
1735	Brachycephalidae	Craugastor	Craugastor laticeps	NT	7.950855267	2.8848962688	2440	2021
1736	Brachycephalidae	Craugastor	Craugastor lauraster	EN	7.950855267	4.27119063	1094	824
1737	Brachycephalidae	Craugastor	Craugastor lineatus	CR	7.950855267	4.9643378105	451	229
1738	Brachycephalidae	Craugastor	Craugastor loki	LC	7.950855267	2.1917490883	3753
1739	Brachycephalidae	Craugastor	Craugastor longirostris	LC	7.950855267	2.1917490883	3754	3268
1740	Brachycephalidae	Craugastor	Craugastor matudai	VU	7.950855267	3.5780434494	1739	1507
1741	Brachycephalidae	Craugastor	Craugastor megacephalus	LC	7.950855267	2.1917490883	3755	3269
1742	Brachycephalidae	Craugastor	Craugastor megalotympanum	CR	7.950855267	4.9643378105	452	230
1743	Brachycephalidae	Craugastor	Craugastor melanostictus	VU	7.950855267	3.5780434494	1740	1508
1744	Brachycephalidae	Craugastor	Craugastor merendonensis	CR	7.950855267	4.9643378105	453	231
1745	Brachycephalidae	Craugastor	Craugastor mexicanus	LC	7.950855267	2.1917490883	3756	3270
1746	Brachycephalidae	Craugastor	Craugastor milesi	EX	7.950855267
1747	Brachycephalidae	Craugastor	Craugastor mimus	LC	7.950855267	2.1917490883	3757	3271
1748	Brachycephalidae	Craugastor	Craugastor monnichorum	DD	7.950855267
1749	Brachycephalidae	Craugastor	Craugastor myllomyllon	DD	7.950855267
1750	Brachycephalidae	Craugastor	Craugastor necerus	VU	7.950855267	3.5780434494	1741	1509
1751	Brachycephalidae	Craugastor	Craugastor noblei	LC	7.950855267	2.1917490883	3758	3272
1752	Brachycephalidae	Craugastor	Craugastor obesus	EN	7.950855267	4.27119063	1095	825
1753	Brachycephalidae	Craugastor	Craugastor occidentalis	DD	7.950855267
1754	Brachycephalidae	Craugastor	Craugastor olanchano	CR	7.950855267	4.9643378105	454	241
1755	Brachycephalidae	Craugastor	Craugastor omiltemanus	EN	7.950855267	4.27119063	1096	826
1756	Brachycephalidae	Craugastor	Craugastor omoaensis	CR	7.950855267	4.9643378105	455	232
1757	Brachycephalidae	Craugastor	Craugastor opimus	LC	7.950855267	2.1917490883	3759	3273
1758	Brachycephalidae	Craugastor	Craugastor palenque	DD	7.950855267
1759	Brachycephalidae	Craugastor	Craugastor pechorum	EN	7.950855267	4.27119063	1097	1048
1760	Brachycephalidae	Craugastor	Craugastor pelorus	DD	7.950855267
1761	Brachycephalidae	Craugastor	Craugastor persimilis	VU	7.950855267	3.5780434494	1742	1510
1762	Brachycephalidae	Craugastor	Craugastor phasma	DD	7.950855267
1763	Brachycephalidae	Craugastor	Craugastor podiciferus	VU	7.950855267	3.5780434494	1743	1511
1764	Brachycephalidae	Craugastor	Craugastor polymniae	CR	7.950855267	4.9643378105	456	233
1765	Brachycephalidae	Craugastor	Craugastor polyptychus	LC	7.950855267	2.1917490883	3760	3274
1766	Brachycephalidae	Craugastor	Craugastor pozo	CR	7.950855267	4.9643378105	457	234
1767	Brachycephalidae	Craugastor	Craugastor psephosypharus	VU	7.950855267	3.5780434494	1744	1512
1768	Brachycephalidae	Craugastor	Craugastor punctariolus	EN	7.950855267	4.27119063	1098	827
1769	Brachycephalidae	Craugastor	Craugastor pygmaeus	VU	7.950855267	3.5780434494	1745	1513
1770	Brachycephalidae	Craugastor	Craugastor raniformis	LC	7.950855267	2.1917490883	3761	3275
1771	Brachycephalidae	Craugastor	Craugastor ranoides	CR	7.950855267	4.9643378105	458	235
1772	Brachycephalidae	Craugastor	Craugastor rayo	DD	7.950855267
1773	Brachycephalidae	Craugastor	Craugastor rhodopis	VU	7.950855267	3.5780434494	1746	1514
1774	Brachycephalidae	Craugastor	Craugastor rhyacobatrachus	EN	7.950855267	4.27119063	1099	828
1775	Brachycephalidae	Craugastor	Craugastor rivulus	VU	7.950855267	3.5780434494	1747	1518
1776	Brachycephalidae	Craugastor	Craugastor rostralis	NT	7.950855267	2.8848962688	2441	2022
1777	Brachycephalidae	Craugastor	Craugastor rugosus	LC	7.950855267	2.1917490883	3762	3276
1778	Brachycephalidae	Craugastor	Craugastor rugulosus	LC	7.950855267	2.1917490883	3763	3277
1779	Brachycephalidae	Craugastor	Craugastor rupinius	LC	7.950855267	2.1917490883	3764	3278
1780	Brachycephalidae	Craugastor	Craugastor sabrinus	EN	7.950855267	4.27119063	1100	829
1781	Brachycephalidae	Craugastor	Craugastor saltuarius	CR	7.950855267	4.9643378105	459	236
1782	Brachycephalidae	Craugastor	Craugastor sandersoni	EN	7.950855267	4.27119063	1101	835
1783	Brachycephalidae	Craugastor	Craugastor montanus	EN	7.950855267	4.27119063	1102
1784	Brachycephalidae	Craugastor	Craugastor silvicola	EN	7.950855267	4.27119063	1103	830
1785	Brachycephalidae	Craugastor	Craugastor spatulatus	EN	7.950855267	4.27119063	1104	831
1786	Brachycephalidae	Craugastor	Craugastor stadelmani	CR	7.950855267	4.9643378105	460	237
1787	Brachycephalidae	Craugastor	Craugastor stejnegerianus	LC	7.950855267	2.1917490883	3765	3279
1788	Brachycephalidae	Craugastor	Craugastor stuarti	EN	7.950855267	4.27119063	1105	832
1789	Brachycephalidae	Craugastor	Craugastor talamancae	LC	7.950855267	2.1917490883	3766	3280
1790	Brachycephalidae	Craugastor	Craugastor tarahumaraensis	VU	7.950855267	3.5780434494	1748	1515
1791	Brachycephalidae	Craugastor	Craugastor taurus	VU	7.950855267	3.5780434494	1749	1516
1792	Brachycephalidae	Craugastor	Craugastor taylori	DD	7.950855267
1793	Brachycephalidae	Craugastor	Craugastor trachydermus	CR	7.950855267	4.9643378105	461	239
1794	Brachycephalidae	Craugastor	Craugastor underwoodi	LC	7.950855267	2.1917490883	3767	3281
1795	Brachycephalidae	Craugastor	Craugastor uno	EN	7.950855267	4.27119063	1106	833
1796	Brachycephalidae	Craugastor	Craugastor vocalis	LC	7.950855267	2.1917490883	3768	3282
1797	Brachycephalidae	Craugastor	Craugastor vulcani	EN	7.950855267	4.27119063	1107	836
1798	Brachycephalidae	Craugastor	Craugastor xucanebi	VU	7.950855267	3.5780434494	1750	1517
1799	Brachycephalidae	Craugastor	Craugastor yucatanensis	NT	7.950855267	2.8848962688	2442	2023
1800	Brachycephalidae	Craugastor	Craugastor zygodactylus	LC	7.950855267	2.1917490883	3769	3283
1801	Brachycephalidae	Craugastor	Craugastor campbelli	DD	7.950855267
1802	Brachycephalidae	Craugastor	Craugastor nefrens	DD	7.950855267
1803	Brachycephalidae	Craugastor	Craugastor tabasarae	CR	7.950855267	4.9643378105	462	238
1804	Cryptobatrachidae	Stefania	Stefania ackawaio	VU	11.2936060237	3.8953736529	1477	1281
1805	Cryptobatrachidae	Stefania	Stefania ayangannae	VU	11.2936060237	3.8953736529	1478	1282
1806	Cryptobatrachidae	Stefania	Stefania coxi	VU	11.2936060237	3.8953736529	1479	1283
1807	Cryptobatrachidae	Stefania	Stefania evansi	LC	11.2936060237	2.5090792917	3186	2485
1808	Cryptobatrachidae	Stefania	Stefania marahuaquensis	DD	11.2936060237
1809	Cryptobatrachidae	Stefania	Stefania riae	DD	11.2936060237
1810	Cryptobatrachidae	Stefania	Stefania roraimae	DD	11.2936060237
1811	Cryptobatrachidae	Stefania	Stefania scalae	LC	11.2936060237	2.5090792917	3187	2487
1812	Cryptobatrachidae	Stefania	Stefania woodleyi	LC	11.2936060237	2.5090792917	3188	2488
1813	Cryptobatrachidae	Stefania	Stefania breweri	DD	11.2936060237
1814	Cryptobatrachidae	Stefania	Stefania oculosa	DD	11.2936060237
1815	Cryptobatrachidae	Stefania	Stefania schuberti	VU	11.2936060237	3.8953736529	1480	1285
1816	Cryptobatrachidae	Stefania	Stefania tamacuarina	DD	11.2936060237
1817	Cryptobatrachidae	Stefania	Stefania ginesi	LC	12.3243575126	2.5895937522	3042	2486
1818	Cryptobatrachidae	Stefania	Stefania goini	DD	12.3243575126
1819	Cryptobatrachidae	Stefania	Stefania satelles	NT	12.3243575126	3.2827409328	2033	1845
1820	Cryptobatrachidae	Stefania	Stefania percristata	DD	12.3243575126
1821	Cryptobatrachidae	Stefania	Stefania riveroi	VU	12.3243575126	3.9758881133	1411	1284
1822	Cryptobatrachidae	Cryptobatrachus	Cryptobatrachus boulengeri	EN	13.9843832632	4.7864500847	628	581
1823	Cryptobatrachidae	Cryptobatrachus	Cryptobatrachus fuhrmanni	VU	13.9843832632	4.0933029041	1287	1273
1824	Cryptobatrachidae	Cryptobatrachus	Cryptobatrachus nicefori	CR	13.9843832632	5.4795972652	128	83
1825	Amphignathodontidae	Flectonotus	Flectonotus fissilis	LC	12.8599645572	2.6290044366	2881	2320
1826	Amphignathodontidae	Flectonotus	Flectonotus fitzgeraldi	EN	12.8599645572	4.7084459782	664	499
1827	Amphignathodontidae	Flectonotus	Flectonotus goeldii	LC	12.8599645572	2.6290044366	2882	2321
1828	Amphignathodontidae	Flectonotus	Flectonotus ohausi	LC	12.8599645572	2.6290044366	2883	2322
1829	Amphignathodontidae	Flectonotus	Flectonotus pygmaeus	LC	12.8599645572	2.6290044366	2884	2323
1830	Amphignathodontidae	Gastrotheca	Gastrotheca albolineata	LC	8.8425173482	2.2867115064	3602	2919
1831	Amphignathodontidae	Gastrotheca	Gastrotheca abdita	DD	8.8425173482
1832	Amphignathodontidae	Gastrotheca	Gastrotheca andaquiensis	NT	8.8425173482	2.979858687	2336	1947
1833	Amphignathodontidae	Gastrotheca	Gastrotheca angustifrons	VU	8.8425173482	3.6730058675	1654	1406
1834	Amphignathodontidae	Gastrotheca	Gastrotheca antomia	VU	8.8425173482	3.6730058675	1655	1407
1835	Amphignathodontidae	Gastrotheca	Gastrotheca argenteovirens	LC	8.8425173482	2.2867115064	3603	2920
1836	Amphignathodontidae	Gastrotheca	Gastrotheca aureomaculata	NT	8.8425173482	2.979858687	2337	1948
1837	Amphignathodontidae	Gastrotheca	Gastrotheca bufona	EN	8.8425173482	4.3661530481	970	691
1838	Amphignathodontidae	Gastrotheca	Gastrotheca christiani	EN	8.8425173482	4.3661530481	971	692
1839	Amphignathodontidae	Gastrotheca	Gastrotheca chrysosticta	VU	8.8425173482	3.6730058675	1656	1408
1840	Amphignathodontidae	Gastrotheca	Gastrotheca cornuta	LC	8.8425173482	2.2867115064	3604	2921
1841	Amphignathodontidae	Gastrotheca	Gastrotheca dendronastes	VU	8.8425173482	3.6730058675	1657	1409
1842	Amphignathodontidae	Gastrotheca	Gastrotheca dunni	LC	8.8425173482	2.2867115064	3605	2922
1843	Amphignathodontidae	Gastrotheca	Gastrotheca espeletia	EN	8.8425173482	4.3661530481	972	693
1844	Amphignathodontidae	Gastrotheca	Gastrotheca excubitor	VU	8.8425173482	3.6730058675	1658	1410
1845	Amphignathodontidae	Gastrotheca	Gastrotheca fissipes	LC	8.8425173482	2.2867115064	3606	2923
1846	Amphignathodontidae	Gastrotheca	Gastrotheca galeata	DD	8.8425173482
1847	Amphignathodontidae	Gastrotheca	Gastrotheca gracilis	VU	8.8425173482	3.6730058675	1659	1411
1848	Amphignathodontidae	Gastrotheca	Gastrotheca griswoldi	LC	8.8425173482	2.2867115064	3607	2924
1849	Amphignathodontidae	Gastrotheca	Gastrotheca guentheri	VU	8.8425173482	3.6730058675	1660	1412
1850	Amphignathodontidae	Gastrotheca	Gastrotheca helenae	DD	8.8425173482
1851	Amphignathodontidae	Gastrotheca	Gastrotheca lateonota	DD	8.8425173482
1852	Amphignathodontidae	Gastrotheca	Gastrotheca lauzuricae	CR	8.8425173482	5.0593002287	307	125
1853	Amphignathodontidae	Gastrotheca	Gastrotheca litonedis	EN	8.8425173482	4.3661530481	973	694
1854	Amphignathodontidae	Gastrotheca	Gastrotheca longipes	LC	8.8425173482	2.2867115064	3608	2925
1855	Amphignathodontidae	Gastrotheca	Gastrotheca marsupiata	LC	8.8425173482	2.2867115064	3609	2926
1856	Amphignathodontidae	Gastrotheca	Gastrotheca microdiscus	LC	8.8425173482	2.2867115064	3610	2927
1857	Amphignathodontidae	Gastrotheca	Gastrotheca monticola	LC	8.8425173482	2.2867115064	3611	2928
1858	Amphignathodontidae	Gastrotheca	Gastrotheca nicefori	LC	8.8425173482	2.2867115064	3612	2929
1859	Amphignathodontidae	Gastrotheca	Gastrotheca ochoai	DD	8.8425173482
1860	Amphignathodontidae	Gastrotheca	Gastrotheca orophylax	EN	8.8425173482	4.3661530481	974	695
1861	Amphignathodontidae	Gastrotheca	Gastrotheca ovifera	EN	8.8425173482	4.3661530481	975	696
1862	Amphignathodontidae	Gastrotheca	Gastrotheca pacchamama	DD	8.8425173482
1863	Amphignathodontidae	Gastrotheca	Gastrotheca peruana	LC	8.8425173482	2.2867115064	3613	2930
1864	Amphignathodontidae	Gastrotheca	Gastrotheca plumbea	VU	8.8425173482	3.6730058675	1661	1413
1865	Amphignathodontidae	Gastrotheca	Gastrotheca pseustes	EN	8.8425173482	4.3661530481	976	697
1866	Amphignathodontidae	Gastrotheca	Gastrotheca psychrophila	EN	8.8425173482	4.3661530481	977	698
1867	Amphignathodontidae	Gastrotheca	Gastrotheca rebeccae	DD	8.8425173482
1868	Amphignathodontidae	Gastrotheca	Gastrotheca riobambae	EN	8.8425173482	4.3661530481	978	699
1869	Amphignathodontidae	Gastrotheca	Gastrotheca ruizi	EN	8.8425173482	4.3661530481	979	700
1870	Amphignathodontidae	Gastrotheca	Gastrotheca splendens	EN	8.8425173482	4.3661530481	980	701
1871	Amphignathodontidae	Gastrotheca	Gastrotheca stictopleura	EN	8.8425173482	4.3661530481	981	702
1872	Amphignathodontidae	Gastrotheca	Gastrotheca testudinea	LC	8.8425173482	2.2867115064	3614	2932
1873	Amphignathodontidae	Gastrotheca	Gastrotheca trachyceps	EN	8.8425173482	4.3661530481	982	703
1874	Amphignathodontidae	Gastrotheca	Gastrotheca walkeri	DD	8.8425173482
1875	Amphignathodontidae	Gastrotheca	Gastrotheca weinlandii	DD	8.8425173482
1876	Amphignathodontidae	Gastrotheca	Gastrotheca williamsoni	DD	8.8425173482
1877	Amphignathodontidae	Gastrotheca	Gastrotheca atympana	DD	8.8425173482
1878	Amphignathodontidae	Gastrotheca	Gastrotheca ossilaginis	DD	8.8425173482
1879	Amphignathodontidae	Gastrotheca	Gastrotheca phalarosa	DD	8.8425173482
1880	Amphignathodontidae	Gastrotheca	Gastrotheca piperata	LC	8.8425173482	2.2867115064	3615	2931
1881	Amphignathodontidae	Gastrotheca	Gastrotheca zeugocystis	CR	8.8425173482	5.0593002287	308	126
1882	Hylidae	Phrynomedusa	Phrynomedusa fimbriata	EX	12.2011468215
1883	Hylidae	Phrynomedusa	Phrynomedusa appendiculata	NT	12.2011468215	3.2734508868	2037
1884	Hylidae	Phrynomedusa	Phrynomedusa bokermanni	DD	12.2011468215
1885	Hylidae	Phrynomedusa	Phrynomedusa marginata	LC	12.2011468215	2.5803037062	3045
1886	Hylidae	Phrynomedusa	Phrynomedusa vanzolinii	DD	12.2011468215
1887	Hylidae	Phyllomedusa	Phyllomedusa burmeisteri	LC	11.0088626388	2.4856449304	3215	3110
1888	Hylidae	Phyllomedusa	Phyllomedusa distincta	LC	11.0088626388	2.4856449304	3216	3113
1889	Hylidae	Phyllomedusa	Phyllomedusa iheringii	LC	11.0088626388	2.4856449304	3217	3115
1890	Hylidae	Phyllomedusa	Phyllomedusa tetraploidea	LC	11.0088626388	2.4856449304	3218	3120
1891	Hylidae	Phyllomedusa	Phyllomedusa atelopoides	LC	11.0088626388	2.4856449304	3219	3107
1892	Hylidae	Phyllomedusa	Phyllomedusa tomopterna	LC	11.0088626388	2.4856449304	3220	3121
1893	Hylidae	Phyllomedusa	Phyllomedusa ayeaye	CR	10.7696991917	5.238117086	206	142
1894	Hylidae	Phyllomedusa	Phyllomedusa centralis	DD	10.7696991917
1895	Hylidae	Phyllomedusa	Phyllomedusa hypochondrialis	LC	10.7696991917	2.4655283637	3289	3114
1896	Hylidae	Phyllomedusa	Phyllomedusa megacephala	DD	10.7696991917
1897	Hylidae	Phyllomedusa	Phyllomedusa oreades	DD	10.7696991917
1898	Hylidae	Phyllomedusa	Phyllomedusa rohdei	LC	10.7696991917	2.4655283637	3290	3117
1899	Hylidae	Phyllomedusa	Phyllomedusa bicolor	LC	10.7696991917	2.4655283637	3291	3108
1900	Hylidae	Phyllomedusa	Phyllomedusa trinitatis	LC	10.7696991917	2.4655283637	3292	3122
1901	Hylidae	Phyllomedusa	Phyllomedusa baltea	EN	11.0088626388	4.5650864721	768	730
1902	Hylidae	Phyllomedusa	Phyllomedusa duellmani	DD	11.0088626388
1903	Hylidae	Phyllomedusa	Phyllomedusa ecuatoriana	EN	11.0088626388	4.5650864721	769	731
1904	Hylidae	Phyllomedusa	Phyllomedusa perinesos	DD	11.0088626388
1905	Hylidae	Phyllomedusa	Phyllomedusa coelestis	LC	11.0088626388	2.4856449304	3221	3112
1906	Hylidae	Phyllomedusa	Phyllomedusa vaillantii	LC	11.0088626388	2.4856449304	3222	3123
1907	Hylidae	Phyllomedusa	Phyllomedusa boliviana	LC	11.0088626388	2.4856449304	3223	3109
1908	Hylidae	Phyllomedusa	Phyllomedusa camba	LC	11.0088626388	2.4856449304	3224	3111
1909	Hylidae	Phyllomedusa	Phyllomedusa sauvagii	LC	11.0088626388	2.4856449304	3225	3118
1910	Hylidae	Phyllomedusa	Phyllomedusa tarsius	LC	11.0088626388	2.4856449304	3226	3119
1911	Hylidae	Phyllomedusa	Phyllomedusa palliata	LC	11.0088626388	2.4856449304	3227	3116
1912	Hylidae	Phyllomedusa	Phyllomedusa venusta	LC	11.0088626388	2.4856449304	3228	3124
1913	Hylidae	Cruziohyla	Cruziohyla calcarifer	LC	17.7452538882	2.9309405944	2391	3071
1914	Hylidae	Cruziohyla	Cruziohyla craspedopus	LC	17.7452538882	2.9309405944	2392	3072
1915	Hylidae	Phasmahyla	Phasmahyla cochranae	LC	12.1884292059	2.5793398699	3046	2845
1916	Hylidae	Phasmahyla	Phasmahyla exilis	LC	12.1884292059	2.5793398699	3047	2846
1917	Hylidae	Phasmahyla	Phasmahyla guttata	LC	12.1884292059	2.5793398699	3048	2847
1918	Hylidae	Phasmahyla	Phasmahyla jandaia	LC	12.1884292059	2.5793398699	3049	2848
1919	Hylidae	Hylomantis	Hylomantis aspera	LC	13.004892504	2.6394067331	2833	3303
1920	Hylidae	Hylomantis	Hylomantis granulosa	LC	13.004892504	2.6394067331	2834	3305
1921	Hylidae	Hylomantis	Hylomantis buckleyi	LC	10.9908934875	2.4841474857	3231	3304
1922	Hylidae	Hylomantis	Hylomantis danieli	DD	10.9908934875
1923	Hylidae	Hylomantis	Hylomantis hulli	LC	10.9908934875	2.4841474857	3232	3306
1924	Hylidae	Hylomantis	Hylomantis lemur	EN	10.9908934875	4.5635890273	770	842
1925	Hylidae	Hylomantis	Hylomantis medinai	DD	10.9908934875
1926	Hylidae	Hylomantis	Hylomantis psilopygion	DD	10.9908934875
1927	Hylidae	Pachymedusa	Pachymedusa dacnicolor	LC	17.8683329247	2.9374850102	2384
1928	Hylidae	Agalychnis	Agalychnis annae	EN	11.0572256196	4.5691056584	763	676
1929	Hylidae	Agalychnis	Agalychnis callidryas	LC	11.0572256196	2.4896641167	3206	2849
1930	Hylidae	Agalychnis	Agalychnis litodryas	VU	11.0572256196	3.8759584778	1491	1392
1931	Hylidae	Agalychnis	Agalychnis moreletii	CR	11.0572256196	5.262252839	193	123
1932	Hylidae	Agalychnis	Agalychnis saltator	NT	11.0572256196	3.1828112973	2111	1938
1933	Hylidae	Agalychnis	Agalychnis spurrelli	LC	11.0572256196	2.4896641167	3207	2850
1934	Hylidae	Litoria	Litoria alboguttata	LC	9.4728959245	2.3487905792	3452	3688
1935	Hylidae	Litoria	Litoria australis	LC	9.4728959245	2.3487905792	3453	3689
1936	Hylidae	Litoria	Litoria brevipes	LC	9.4728959245	2.3487905792	3454	3690
1937	Hylidae	Litoria	Litoria cryptotis	LC	9.4728959245	2.3487905792	3455	3691
1938	Hylidae	Litoria	Litoria cultripes	LC	9.4728959245	2.3487905792	3456	3692
1939	Hylidae	Litoria	Litoria longipes	LC	9.4728959245	2.3487905792	3457	3693
1940	Hylidae	Litoria	Litoria maculosa	LC	9.4728959245	2.3487905792	3458	3694
1941	Hylidae	Litoria	Litoria maini	LC	9.4728959245	2.3487905792	3459	3695
1942	Hylidae	Litoria	Litoria manya	LC	9.4728959245	2.3487905792	3460	3696
1943	Hylidae	Litoria	Litoria novaehollandiae	LC	9.4728959245	2.3487905792	3461	3697
1944	Hylidae	Litoria	Litoria platycephala	LC	9.4728959245	2.3487905792	3462	3698
1945	Hylidae	Litoria	Litoria vagitus	LC	9.4728959245	2.3487905792	3463	3699
1946	Hylidae	Litoria	Litoria verrucosa	LC	9.4728959245	2.3487905792	3464	3700
1947	Hylidae	Litoria	Litoria aurea	VU	8.8005305788	3.668730886	1665	1604
1948	Hylidae	Litoria	Litoria castanea	CR	8.8005305788	5.0550252471	311	329
1949	Hylidae	Litoria	Litoria raniformis	EN	8.8005305788	4.3618780666	987	959
1950	Hylidae	Litoria	Litoria dahlii	LC	8.8005305788	2.2824365249	3638	3714
1951	Hylidae	Litoria	Litoria moorei	LC	8.8005305788	2.2824365249	3639	3742
1952	Hylidae	Litoria	Litoria brevipalmata	EN	10.1730158517	4.492943114	847	956
1953	Hylidae	Litoria	Litoria lesueurii	LC	8.8363044626	2.2860800778	3617	3734
1954	Hylidae	Litoria	Litoria jungguy	NT	8.8363044626	2.9792272583	2338	2063
1955	Hylidae	Litoria	Litoria wilcoxii	LC	8.8363044626	2.2860800778	3618	3768
1956	Hylidae	Litoria	Litoria nannotis	EN	8.8147600094	4.3633289177	984	958
1957	Hylidae	Litoria	Litoria nyakalensis	CR	8.8147600094	5.0564760983	309	331
1958	Hylidae	Litoria	Litoria rheocola	EN	8.8147600094	4.3633289177	985	960
1959	Hylidae	Litoria	Litoria lorica	CR	8.8147600094	5.0564760983	310	330
1960	Hylidae	Litoria	Litoria booroolongensis	CR	10.1730158517	5.1860902946	224	328
1961	Hylidae	Litoria	Litoria freycineti	VU	9.2551745321	3.7140767717	1632	1607
1962	Hylidae	Litoria	Litoria nasuta	LC	9.2551745321	2.3277824106	3531	3745
1963	Hylidae	Litoria	Litoria adelaidensis	LC	10.1730158517	2.4135015723	3370	3701
1964	Hylidae	Litoria	Litoria cooloolensis	EN	8.719317276	4.3535569186	988	957
1965	Hylidae	Litoria	Litoria olongburensis	VU	8.719317276	3.660409738	1671	1609
1966	Hylidae	Litoria	Litoria bicolor	LC	8.719317276	2.2741153769	3657	3706
1967	Hylidae	Litoria	Litoria fallax	LC	8.719317276	2.2741153769	3658	3722
1968	Hylidae	Litoria	Litoria contrastens	DD	8.719317276
1969	Hylidae	Litoria	Litoria longicrus	DD	8.719317276
1970	Hylidae	Litoria	Litoria mystax	DD	8.719317276
1971	Hylidae	Litoria	Litoria andiirrmalin	VU	8.719317276	3.660409738	1672	1603
1972	Hylidae	Litoria	Litoria cavernicola	DD	8.8147600094
1973	Hylidae	Litoria	Litoria caerulea	LC	8.8147600094	2.283887376	3627	3708
1974	Hylidae	Litoria	Litoria gilleni	LC	8.8147600094	2.283887376	3628	3724
1975	Hylidae	Litoria	Litoria splendida	LC	8.8147600094	2.283887376	3629	3760
1976	Hylidae	Litoria	Litoria pearsoniana	NT	8.7798567826	2.9734720206	2342	2064
1977	Hylidae	Litoria	Litoria piperata	CR	8.7798567826	5.0529135623	312	332
1978	Hylidae	Litoria	Litoria subglandulosa	VU	8.7798567826	3.6666192012	1667	1611
1979	Hylidae	Litoria	Litoria citropa	LC	8.7798567826	2.28032484	3640	3710
1980	Hylidae	Litoria	Litoria phyllochroa	LC	8.7798567826	2.28032484	3641	3752
1981	Hylidae	Litoria	Litoria daviesae	VU	8.7798567826	3.6666192012	1668	1606
1982	Hylidae	Litoria	Litoria coplandi	LC	9.2551745321	2.3277824106	3532	3712
1983	Hylidae	Litoria	Litoria cyclorhyncha	LC	9.2551745321	2.3277824106	3533	3713
1984	Hylidae	Litoria	Litoria genimaculata	LC	9.2551745321	2.3277824106	3534	3723
1985	Hylidae	Litoria	Litoria eucnemis	LC	9.2551745321	2.3277824106	3535	3719
1986	Hylidae	Litoria	Litoria verreauxii	LC	8.7798567826	2.28032484	3642	3765
1987	Hylidae	Litoria	Litoria jervisiensis	LC	8.7798567826	2.28032484	3643	3732
1988	Hylidae	Litoria	Litoria littlejohni	LC	8.7798567826	2.28032484	3644	3735
1989	Hylidae	Litoria	Litoria ewingii	LC	8.7798567826	2.28032484	3645	3720
1990	Hylidae	Litoria	Litoria paraewingi	LC	8.7798567826	2.28032484	3646	3749
1991	Hylidae	Litoria	Litoria revelata	LC	8.7798567826	2.28032484	3647	3756
1992	Hylidae	Litoria	Litoria infrafrenata	LC	8.8363044626	2.2860800778	3619	3730
1993	Hylidae	Litoria	Litoria sanguinolenta	DD	8.8363044626
1994	Hylidae	Litoria	Litoria multicolor	DD	8.8363044626
1995	Hylidae	Litoria	Litoria inermis	LC	8.8147600094	2.283887376	3630	3729
1996	Hylidae	Litoria	Litoria latopalmata	LC	8.8147600094	2.283887376	3631	3733
1997	Hylidae	Litoria	Litoria pallida	LC	8.8147600094	2.283887376	3632	3748
1998	Hylidae	Litoria	Litoria tornieri	LC	8.8147600094	2.283887376	3633	3763
1999	Hylidae	Litoria	Litoria burrowsae	LC	10.1730158517	2.4135015723	3371	3707
[truncated: 3,727 more rows]
