# Supplementary material for: Global Patterns of Evolutionary Distinct and Globally Endangered Amphibians and Mammals
Source: PLoS One. 2013 May 15;8(5):e63582. doi: 10.1371/journal.pone.0063582 (PMC3655148; doi:10.1371/journal.pone.0063582)
Supplement: Data S2 — Spatial polygons containing the EDGE and ED zones for amphibians and mammals in a RData file which can be used in R (with the sp package loaded). Three variables define the different polygons: “Res” refers to the resolution of the rasters used to create the polygons and takes values from 25 to 200 in steps of 25; “Cat” describes whether the polygon represents an ED or EDGE zone; “Taxon” refers to amphibian and mammalian ED and EDGE zones respectively. (ZIP) [file pone.0063582.s005.zip]

Archive with 1 entries (1 files):
- Data_S6.Rdata
